# Supplementary material for: Systematic Analysis of the Maize OSCA Genes Revealing ZmOSCA Family Members Involved in Osmotic Stress and ZmOSCA2.4 Confers Enhanced Drought Tolerance in Transgenic Arabidopsis
Source: Int J Mol Sci. 2020 Jan 5;21(1):351. doi: 10.3390/ijms21010351 (PMC6982122; doi:10.3390/ijms21010351)
Supplement: Supplementary file 1 [file ijms-21-00351-s001.zip]

Archive with 9 entries (8 files):
- ijms-680479/
- ijms-680479/Figures S1 and S2.docx
- ijms-680479/Table S1.xlsx
- ijms-680479/Table S2.xlsx
- ijms-680479/Table S3.xls
- ijms-680479/Table S4.xls
- ijms-680479/Table S5.doc
- ijms-680479/Table S6.xlsx
- ijms-680479/Table S7.xlsx
