# Supplementary material for: Systematic Analysis of the Maize OSCA Genes Revealing ZmOSCA Family Members Involved in Osmotic Stress and ZmOSCA2.4 Confers Enhanced Drought Tolerance in Transgenic Arabidopsis
Source: Int J Mol Sci. 2020 Jan 5;21(1):351. doi: 10.3390/ijms21010351 (PMC6982122; doi:10.3390/ijms21010351)
Supplement: Supplementary file 1 [file ijms-21-00351-s001.zip › ijms-680479/Table S1.xlsx]

## Sheet: twenty-three co-expression 
					Genes in twenty-three co-expression network modules
id	CK0-1_fpkm	CK0-2_fpkm	CK0-3_fpkm	CK60-1_fpkm	CK60-2_fpkm	CK60-3_fpkm	T60-1_fpkm	T60-2_fpkm	T60-3_fpkm	CK96-1_fpkm	CK96-2_fpkm	CK96-3_fpkm	T96-1_fpkm	T96-2_fpkm	T96-3_fpkm	CKR3d-1_fpkm	CKR3d-2_fpkm	CKR3d-3_fpkm	TR3d-1_fpkm	TR3d-2_fpkm	TR3d-3_fpkm	module
AC195351.3_FG001	2.74	1.41	1.45	0	0	0	0	0	0.06	1.37	0.47	2.84	0.36	0.51	1.51	1.14	0.85	0.89	5.12	5.69	3.29	black
AC195954.3_FG001	0.27	0.33	0.53	0	0	0.29	0.12	0.12	0.13	0.96	0.33	1.62	0	0.24	0	0.8	0.2	0.7	3.12	1.39	2.3	black
AC208110.2_FG006	0.92	1.07	0.83	0	0.06	2.07	0	0.04	0	0.69	0.83	2.91	0	0	0.01	0.94	0.44	0.82	4.53	5	4.65	black
AC209364.3_FG009	0	0	0.67	0	0.13	0	0.07	0.26	0	0	1.19	1.77	0.49	0	0	0	0	0	1.04	0.03	3.44	black
GRMZM2G009304	0.08	0	0	0	0	0	0	0	0	0.08	0.45	0.06	0	0	0.07	0.08	0	0	0.51	0.08	0.75	black
GRMZM2G022804	5.33	2.66	4.18	0	0.06	0	0	0	0.06	1.81	1.47	3.43	2.16	2.13	2.01	3.65	1.54	3.34	5.09	9.09	4.4	black
GRMZM2G043336	0.08	0.17	0.04	0	0	0	0	0	0	0.59	0.19	0.58	0.08	0	0	0.08	0	0	0.36	0.39	0.43	black
GRMZM2G049370	1.09	0.33	1.01	0	0	0	0.25	0.34	0.18	0.68	0.71	0.18	0	0.45	0	0.68	0.27	0	0.71	1.16	1.29	black
GRMZM2G063824	0.03	0	0.03	0	0	0	0.03	0.16	0.2	0.07	0.09	0.48	0.1	0.31	1.27	0	0.26	0	0.13	0.54	1.6	black
GRMZM2G071157	0.07	0.13	0.03	0	0	0	0	0	0	0.27	0.03	0.05	0	0.12	0	0	0.05	0	0.18	0.1	0.28	black
GRMZM2G079790	0.18	0.76	0.26	0	0	0	0	0	0	0	0	0	0	0	0.08	0	0	0	2.05	0.91	0	black
GRMZM2G105364	0.36	1.09	0.96	0	0.03	0.08	0.06	0.03	0.03	0.33	0.33	1.16	0.7	1.56	0.72	1.53	0.63	0.59	6.35	7.16	6.85	black
GRMZM2G105775	0.23	0.06	0.82	0	0.07	0.08	0.07	0	0.21	0	0	0.49	0	0.34	0	0.08	0	0.2	0.78	0.94	0.87	black
GRMZM2G106650	0.95	1.2	0.78	0	0.24	0.06	0.05	0.17	0.19	0.44	0.1	0.87	1.16	1.05	1.2	0.03	0.68	0.59	2.73	1.71	2.45	black
GRMZM2G115211	0	0.17	0	0	0	0	0	0	0	0.07	0	0.39	0.13	0.12	0.19	0	0	0.06	0.26	0.43	0.2	black
GRMZM2G125832	0.14	0.2	0.38	0	0.03	0.03	0	0.02	0	0	0.09	0.2	0	0.05	0	0.06	0.06	0.02	0.39	0.63	0.21	black
GRMZM2G127841	0.11	0.03	0.11	0	0	0	0	0.13	0.07	0.31	0	0.12	0.35	0	0.51	0.34	0.17	0.16	0.49	1.02	0.68	black
GRMZM2G144885	1.2	0.33	0	0	0	0	0	0	0	0	0	0	0	0.24	0	0	0	0	0.87	0.83	0.64	black
GRMZM2G144956	0	0.76	0.09	0	0.26	0.3	0.67	0.33	0.44	3.9	0.54	0.23	2.95	1.49	2.7	0.09	0.07	0.16	2.52	5.31	4.27	black
GRMZM2G165308	0.03	0.05	0.03	0	0	0	0	0	0	0.16	0	0.1	0	0.08	0.06	0	0	0	0.18	0.1	0.09	black
GRMZM2G168382	0.89	1.38	1.04	0	0.12	0.06	0.13	0.15	0.15	0.72	0.29	1.02	0.77	1.28	1.11	0.27	0.39	0.34	1.95	1.95	2.43	black
GRMZM2G173090	0	0	0	0	0	0	0	0	0	0.15	0	0	0.19	0	0	0	0	0	0.09	0.16	0.59	black
GRMZM2G173738	0.04	0.04	0.17	0	0	0.14	0.09	0.13	0	0	0	0.04	0	0	0	0	0	0.09	0.2	0.27	0.41	black
GRMZM2G325612	0	0	0.03	0	0.02	0	0	0	0	0	0	0	0	0.05	0	0	0	0	0.2	0	0.26	black
GRMZM2G333142	7.95	5.03	6.61	0	1.3	0.17	0	0	0	4.94	4.93	3.85	0	4.1	0.2	8.15	5.61	5.66	12.93	8.38	9.31	black
GRMZM2G371063	0.77	0.27	1.97	0	0	0.12	0	0.2	0.1	4.07	2.28	4.38	0.51	0.2	1.71	0.44	0.16	0.1	2.37	4.01	7.61	black
GRMZM2G374282	0.14	0.22	0.08	0	0	0.06	0	0.06	0.1	0	0	0.08	0	0.29	0.31	0	0	0.12	0.58	0.6	0.09	black
GRMZM2G431030	6.23	3.5	3.99	0	1.76	0.08	0.55	0.34	0.5	5.36	2.07	3.2	6.73	9.56	3.45	2.95	2.98	4.69	12.53	9.77	9.52	black
GRMZM2G447566	0.47	0.39	0.94	0	0	0	0.6	0.59	0.63	0.97	1.34	1.15	1.95	1.27	6.13	0.94	0.84	1.73	3.99	3.35	3.36	black
GRMZM2G448924	0.64	0.13	0.71	0	0	0	0	0	0	0.99	0	0.09	0.19	0.03	0	0.03	0.21	0	0.42	1.29	0.71	black
GRMZM2G475743	0.1	0.1	0	0	0	0	0	0	0	0	0	0.53	0	0	0	0	0	0	0.28	0.45	0.4	black
GRMZM2G544775	0.31	0.5	0.3	0	0.09	0	0	0	0.1	0	0.17	0	0	0.18	0	0.3	0.08	0	1.42	1.58	0.19	black
GRMZM2G701564	2.82	5.34	2.4	0	0.18	0	0	0.26	0.27	1.69	1.45	3.22	0	1.39	4.06	3.28	3.3	1.35	19.11	20.84	13.93	black
GRMZM5G816582	0.54	0.23	0.48	0	0	0.03	0	0.05	0.05	0.26	0.07	0.37	0.08	0.23	0.26	0.42	0.13	0.15	0.69	1	2.31	black
GRMZM5G838475	0.21	0.04	0.1	0	0	0	0	0	0.1	0.37	0.13	0.13	0.39	0.09	0	0.05	0.12	0.18	0.34	0.48	0.79	black
GRMZM5G838907	0.32	0.19	0.32	0	0.21	0.05	0.04	0.04	0	0.33	0.08	0.85	0	0	0	0.09	0.03	0.12	0.21	0.09	1.4	black
GRMZM5G870571	0.2	0.24	0.1	0	0	0.04	0	0	0.03	0.1	0	0.03	0	0.06	0	0.1	0	0	0.58	0.51	0.19	black
XLOC_007312	1.23	2.3	1.9	0	0.16	0	0	0	0	2.68	0.43	2.55	0	0	0	2.26	0.78	4.4	2.94	2.72	2.34	black
XLOC_008859	0.04	0	0	0	0	0	0	0	0	0	0	0	0	0	0	0	0	0	3.36	0	0	black
XLOC_014784	0	0	0	0	0	0	0	0	0	0	0.1	0	0	0	0	0	0	0	0.36	0.74	0.42	black
XLOC_015859	0.17	0.61	0.73	0	0.05	0	0	0	0	0.52	0.19	1.11	0	0	0	0.11	0.13	0	1.01	2.25	3	black
XLOC_027076	0.78	0.47	0.77	0	0.1	0	0.05	0.27	0.39	0.05	0.09	0.13	0.05	1.56	1.13	0.26	0.31	0	1.65	0.43	1.29	black
XLOC_031541	0.14	0.24	0.21	0	0	0	0	0	0	0.22	0	0	0	0	0	0.07	0	0	0.13	1.12	1.1	black
XLOC_032375	0.77	0.66	0.39	0	0	0	0.03	0.03	0.03	0.28	0.51	0.67	0.03	0.05	0.5	0.15	0.16	0.03	0.43	1.21	0.94	black
XLOC_033257	0	0	0	0	0	0	0	0	0	0	0	0	0	0	0	0	0	0	2.22	0	0.95	black
XLOC_035459	0	0.1	0.57	0	0	0	0	0	0	0	0	0.67	0	0	0.06	0.32	0.33	0	0.83	1.26	0.73	black
XLOC_042427	0.18	0.96	0.97	0	0.25	0	0	0.08	0.17	1.92	0.22	0.29	0.5	0.4	0.16	0.27	0.26	0	0.58	1.21	2.82	black
XLOC_042488	0.36	0.58	0.53	0	0	0.1	0	0	0	0.36	0.22	0.07	0.83	0.55	0.08	0.53	0	0.15	1.16	1.38	1.44	black
XLOC_043934	0.19	0.32	0.29	0	0.27	0.21	0.09	0	0	0	0.16	0	0	0.09	0	0	0	0.08	0.63	0.2	1.29	black
GRMZM2G001205	0	0	0	0	0	0	0.35	0.63	0.57	0	0.09	0.09	4.24	0.68	4.13	0	0.45	2	0.26	0	0	coral1
GRMZM2G004748	0.01	0.03	0	0	0.26	0.01	1.32	0.73	0.38	0.01	0.22	0.14	3.01	2.09	1.81	0.17	0.54	0.44	0.07	0.08	0.09	coral1
GRMZM2G012716	0.57	0.63	0.28	0	0	0	0.26	0.76	0.27	0.1	0.95	0.15	0.98	1.45	0.17	0.66	0.07	0.33	0.89	0.27	0.55	coral1
GRMZM2G018523	0	0	0	0	0	0	0.48	1.27	2.1	0	0	0	2.83	1.03	4.37	0	0.4	1.47	0	0	0	coral1
GRMZM2G033952	0	0	0.11	0	0.41	0.12	1.7	1.14	0.68	0	0.14	0	2.75	1.59	1.87	0	0.04	0.14	0.05	0.12	0	coral1
GRMZM2G040924	0	0.09	0	0	0.03	0	0.19	0.03	0.1	0.07	0	0	0.72	1.1	0.38	0	0.03	0.12	0.03	0.07	0	coral1
GRMZM2G111415	0.57	0.26	0.77	0	2.81	0.45	2.78	2.7	1.43	0.96	5.96	0.55	7.74	2.93	7.77	0.52	4.16	3.08	0.24	0.7	0.3	coral1
GRMZM2G118019	0	0	0	0	0.03	0	0	0	0.06	0	0	0	0.37	0.15	0.15	0	0	0.03	0	0	0	coral1
GRMZM2G126083	0	0	0	0	0	0	0.37	0.42	0.61	0.18	0.2	0.05	0.88	0	1.88	0	1.05	0.72	0	0	0	coral1
GRMZM2G137954	0.18	0.19	0.49	0	0.04	0	0.03	1.42	2.08	0.05	1.33	0.04	4.48	0.12	4.64	0	0.68	2.92	0.37	0.05	0.04	coral1
GRMZM2G149700	0	0	0	0	0	0	0.53	0.15	0.24	0	0	0	0.79	0	0.54	0	0	0.07	0.08	0	0	coral1
GRMZM2G161154	0.35	0.06	0.2	0	2.18	0.22	2.27	1.77	0.78	0.07	0	0	3.02	1.81	2.44	0	0.12	0.42	0.32	0.17	0.33	coral1
GRMZM2G181540	0	0	0	0	0	0.07	0.94	1.64	2.42	0.5	1.12	0.15	2.77	0.72	4.16	0	1.93	2.01	0.06	0	0.12	coral1
GRMZM2G302912	0	0.04	0.04	0	0.08	0	0.12	0.78	0.83	0	0.04	0.18	0.57	0.27	0.87	0	0.1	0.15	0	0.09	0.08	coral1
GRMZM2G318033	1.16	0	0.93	0	0.11	0	9.59	12.66	18.2	0	1.63	1.8	17.89	8.19	16.9	0.05	5.51	4.53	1.66	0.47	1.53	coral1
GRMZM2G320689	0.02	0.04	0.04	0	0.02	0	0.09	0.06	1.03	0	0	0.02	1.33	0	0.93	0.08	0.04	0.6	0.04	0.06	0.02	coral1
GRMZM2G390150	0.08	0	0	0	0.69	0	11.29	6.68	4.98	2.86	0.27	0.13	25.28	8.52	13.4	0.08	1.28	2.86	0.15	0	0.08	coral1
GRMZM2G418415	0	0	0	0	0	0	5.07	7.18	6.49	0	2.08	0	10.01	9.83	9.03	0	0	0	0	0	0	coral1
GRMZM5G862325	0.04	0.39	0.4	0	1.32	0	1.41	1.62	1.51	0.82	0.69	0.82	9.73	7.42	5.15	0.14	0.91	0.98	0.92	2.3	3.16	coral1
GRMZM5G871827	0.5	0	0.67	0	0	0	0.46	0.86	0	0	0.24	0	1.23	0.68	0	0	0	0	0	0.26	0	coral1
GRMZM5G884280	0.02	0.29	1.19	0	0	0	0.04	0.8	0.64	0	0.84	0	2.5	2.5	2.87	0	0	0	0	1.57	1.59	coral1
XLOC_002257	0.16	0	0	0	0	0	0.18	1.18	1.56	0	1.25	0.29	2.45	0.22	2.86	0.05	0.78	0.05	0	0	0	coral1
XLOC_013842	0.05	0.04	0.05	0	0.32	0	1.2	0.35	0.65	0.05	0	0	5.35	2.77	2.2	0.05	0.18	0.98	0	0.36	0	coral1
XLOC_027104	0.13	0.59	0.83	0	0.43	0	0	0	0.53	0	0.11	0.64	5.88	2.22	2.93	0.05	0.43	0	0.89	0.15	1.89	coral1
XLOC_032078	0.19	0.24	0.17	0	3.05	0.06	6.34	5.02	2.97	0.47	1.62	0.42	43.38	45.8	32.16	0.28	0	0	0.58	0.97	0.94	coral1
XLOC_036273	0.14	0	0.07	0	0	0	0	0	0.07	0	0	0	0.26	0.8	0.75	0	0.1	0	0	0.29	0	coral1
GRMZM2G047713	0	0	0	0	0.01	0.05	0.03	0.02	0	0.04	0.01	0	0.06	0.02	0.02	0	0	0	0	1.86	0	coral2
GRMZM2G059693	0	0	0	0	0.03	0	0.11	0.19	0.32	0	0.03	0	0.09	0.38	0.03	0.09	0.18	0.89	0.06	1.03	0	coral2
GRMZM2G064360	0	0	0	0	0	0	0	0	0	0	0.22	0	0	0	0	0	0.03	0.03	0.04	3.97	0.18	coral2
GRMZM2G136559	0	0	0.55	0	0	0.6	0	0	0	0	0	0	0	0	0	0	0	0	1.04	1.7	0	coral2
GRMZM2G166044	0.03	0.08	0.23	0	0	0.15	0.03	0.03	0.03	0.48	0.36	0.19	0.03	0	0	0.1	0.12	0.03	0.06	0.7	0.36	coral2
GRMZM2G173809	0	0	0	0	0.01	0.05	0.03	0.02	0	0.04	0.01	0	0.06	0.02	0.02	0	0	0	0	1.86	0	coral2
GRMZM2G176998	0.04	0.04	0.04	0	0.94	0	0.24	0.47	0.21	0.2	0.09	0.07	0.35	0.41	0.32	0.11	0.41	0.31	0.1	9.79	0.02	coral2
GRMZM2G353957	0.02	0.04	0	0	0	0	0	0	0	0.1	0.08	0.04	0	0	0.04	0	0	0.02	0	0.29	0.2	coral2
GRMZM2G389557	0	0	0	0	0	0	0	0	0	0.19	0	0.13	0	0	0	0	0	0	0	0.64	0.11	coral2
GRMZM2G405203	0.04	0.15	0	0	0.02	0	0	0	0	0.42	0.19	0.03	0.07	0.11	0	0	0.08	0	0.04	0.48	0.33	coral2
GRMZM2G700208	0	0.04	0	0	0.05	0	0.22	0	0.09	0	0	0	0.37	0.22	0	0	0	0	0	1.79	0	coral2
XLOC_002386	1.14	0.43	0.52	0	0.11	0.44	0	0.07	0.42	1.08	0.71	0.76	0.64	0.4	0.07	0.64	0.24	0.46	1.17	2.9	1.05	coral2
XLOC_011144	0	0.45	0.18	0	0	0	0	0	0	0.56	0.46	0.3	0	0.16	0	0	0	0	0	2.48	1.06	coral2
AC199526.5_FG001	0.12	0	0.12	0	0.23	0	0	0.44	0.31	0.25	0.3	0	0	0.22	0.11	1.46	0.09	0.32	0	0	0	cyan
AC204050.4_FG006	0.08	0.19	0.19	0	0.07	0.12	0.8	0.69	0.44	0.63	2.71	0.53	0.32	0.65	0.21	3.83	0.68	1.2	0.04	0.12	0.07	cyan
GRMZM2G033871	0	0	0	0	0	0	0	0.15	0.16	0	1.27	0	0	0	0	2.03	0.25	0.89	0	0	0	cyan
GRMZM2G059700	0	0	0	0	0.05	0	0	0	0	0.06	0.07	0.02	0	0	0.1	0.31	0.13	0.05	0	0	0	cyan
GRMZM2G081105	0.09	0.03	0	0	0	0.03	0	0.14	0	0	1.09	0.05	0	0.03	0	1.13	0.41	0.8	0	0	0.06	cyan
GRMZM2G083980	0	0	0.32	0	0	0	0	0	0	0	1.29	0.07	0	0	0	1.79	0.06	0.5	0	0	0	cyan
GRMZM2G159503	0.38	0	0.12	0	0	0	0	0	0	0	0.47	0.15	0	0	0	1.07	0.14	0.27	0	0	0	cyan
GRMZM2G362857	0	0	0	0	0	0	0	0	0	0	2.5	0	0	0	0	5.87	0	0	0	0	0	cyan
AC199198.3_FG002	0.58	0.56	0.9	0	0	0.85	0	0	0	1.82	0	0.07	0.46	0.15	1.56	4.43	2.9	2.27	0.93	0.34	0.16	darkolivegreen
AC218148.2_FG008	0	0	0	0	0	0	0	0	0	0	0	1.54	0	0	0	1.6	0	0	0	0	0	darkolivegreen
GRMZM2G026910	0.96	0.47	1.07	0	0.06	0	0.06	0.06	0.18	0.26	1.9	0.72	0.65	0.34	0.75	4.87	6.69	7.41	1.01	0.99	1.4	darkolivegreen
GRMZM2G076562	0.59	0.03	0.46	0	0.23	0.18	0	0.11	0	0	0.07	0.24	0	0	0.04	0.84	0.47	0.22	0	0	0.16	darkolivegreen
GRMZM2G101945	0	0	0.06	0	0.18	0	0.06	0	0	0	1.84	5.31	0	0	0	3.79	1.83	3.09	0	0	0	darkolivegreen
GRMZM2G121579	0.29	0	0.07	0	0	0	0	0.13	0.07	0	0.06	0.12	0	0.13	0	0.14	0.21	0.37	0	0	0	darkolivegreen
GRMZM2G131650	0.4	0	0.39	0	0.06	0.07	0	0.09	0.16	0.03	0.63	0.71	0	0.03	0	3.4	1.6	1.04	0.03	0	0	darkolivegreen
GRMZM2G135530	3.25	0	4.47	0	1.71	1.88	0	0.77	1.32	0.59	0	1.27	0.27	0.73	0	7.49	5.69	2.75	0.27	0.27	0.29	darkolivegreen
GRMZM2G159353	0.26	0.24	0.36	0	0	0	0	0.03	0.19	0	0.33	0.19	0.03	0.06	0	0.53	0.51	1.03	0.06	0.03	0.03	darkolivegreen
GRMZM2G171078	0.07	0	0	0	0.27	0	0	0	0	0.07	0.08	0.16	0	0	0	0.1	0.21	0.21	0	0	0	darkolivegreen
GRMZM2G321033	0.1	0.08	0.16	0	0.12	0	0	0	0.03	0.03	0.43	0.93	0.03	0.12	0.03	2.04	1.47	1.08	0.3	0.17	0.19	darkolivegreen
GRMZM2G325014	0	0	2.52	0	0	0	0.59	0	0	0	5.28	7.42	0	2	1.64	14.6	8.25	11.23	5.97	3.89	3.14	darkolivegreen
GRMZM2G333923	0.06	0	0.06	0	0	0	0.06	0.29	0.06	0	0.32	0.1	0.42	0.12	0	2.11	2.29	2.8	0	0	0	darkolivegreen
GRMZM2G396212	0.78	0.13	0.44	0	0.02	0.03	0.05	0	0	0	0.47	0.02	0.07	0	0	0.52	0.33	0.24	0	0	0	darkolivegreen
GRMZM2G456487	0.23	0	0	0	0.03	0	0.05	0.08	0.14	0.06	0.12	0.09	0	0.08	0.03	0.23	0.15	0.23	0	0.03	0	darkolivegreen
GRMZM2G479980	0.05	0	0	0	0	0.06	0.05	0	0	0	0	0.04	0	0	0	0.27	0.36	0.33	0	0	0	darkolivegreen
GRMZM2G480686	0.06	0	0	0	0	0	0	0.14	0.06	0.08	0	0.16	0	0.03	0.09	0.3	0.11	0.14	0	0	0	darkolivegreen
GRMZM2G005043	1.89	0	1.15	0	0.04	0	0	0	0	0	0.88	0.12	0	0	0	0.43	0.32	0.59	0.14	0	0	darkorange
GRMZM2G016922	6.02	0.15	4.19	0	0.06	0.35	0	0.11	0.17	0.04	1.16	0.24	0	0.04	0.15	1.37	0.96	0.09	0	0	0	darkorange
GRMZM2G147373	2.45	0.36	2.01	0	0.2	0.12	0.1	0.09	0.1	0.44	0.35	0.78	0	0.19	0.3	0.74	0.32	1.69	0.3	0.11	0.2	darkorange
GRMZM2G179550	3.13	0	2.27	0	0.87	0.68	0.66	0.46	0.79	0.75	0.52	0.34	0	0.28	0	1.14	2.08	0.72	0.19	0	0	darkorange
GRMZM2G463133	0.3	0	0.17	0	0.04	0	0	0	0	0	0.07	0.14	0	0.04	0	0.08	0.13	0.18	0	0	0	darkorange
XLOC_043684	1.4	0	0.99	0	0	0	0	0	0	0	0	0.02	1.4	0	0.45	0	0.12	0	0	0	0	darkorange
AC205274.3_FG001	0.46	0	0	0	0	0	0.1	0	0	0.47	0.85	0	0.21	0.51	0	0	2.96	2.49	0	0	0	darkseagreen4
GRMZM2G004106	0.07	0	0.14	0	0.33	0	0	0.57	1.62	0	9.65	21.11	0.53	0.06	0.2	5.61	39.91	26.09	0.33	0.15	0.07	darkseagreen4
GRMZM2G021069	0.06	0	0	0	0.02	0	0.17	0.19	0.09	0	0.73	0.83	0.02	0.32	0	0.7	1.35	0.86	0.02	0.02	0.05	darkseagreen4
GRMZM2G022904	0.07	0	0	0	0.06	0.07	0	0.05	0.1	0	0.08	0	0	0.06	0.12	0.47	0.8	0.58	0	0	0	darkseagreen4
GRMZM2G036365	0	0.03	0	0	0	0	0	0	0	0	1.13	2.24	0	0	0	0.88	1.66	1.6	0.03	0	0	darkseagreen4
GRMZM2G069070	0.39	0	0.19	0	0.25	0	0.56	0.69	0.37	0.12	0.32	0.73	0	0.52	0.32	0.27	2.16	1.22	0.07	0.08	0.04	darkseagreen4
GRMZM2G075290	0	0	0	0	0	0	0	0	0	0.05	0	0	0.25	0	0.48	0	2.33	0.54	0.04	0.05	0	darkseagreen4
GRMZM2G106177	1.77	0	1.67	0	0	0	0	0.07	0.15	0.71	1.4	2.24	0.14	0.07	0.35	1.3	5.67	4.2	0	0	0	darkseagreen4
GRMZM2G112285	0	0	0	0	0	0	0	0	0	0	0	13.3	0	0	0	0	0	0	0	0	0	darkseagreen4
GRMZM2G122488	0	0	0	0	0	0	0	0	0	0	0	0	0	0	0	0	3.87	0	0	0	0	darkseagreen4
GRMZM2G122717	0	0	0	0	0	0	0	0	0	0	0	9.49	0	0	0	0	2.03	0	0	0	0	darkseagreen4
GRMZM2G123452	0	0	0	0	0	0.12	0	0	0	0	0.12	0	0	0	0	0.07	0.3	0.03	0	0	0	darkseagreen4
GRMZM2G124799	0	0	0	0	0	0	0	0	0.04	0	0	0.04	0	0.04	0	0	1.89	0.08	0	0	0	darkseagreen4
GRMZM2G141456	0	0	0	0	0.07	0	0	0	0	0	0	0	0	0	0	0	0.46	0.13	0	0	0	darkseagreen4
GRMZM2G145069	0.54	0.15	0.27	0	0	0.1	0.08	0.4	0.35	0.47	0.68	0.3	0.43	0.08	0.5	0.27	2.64	2.02	0	0.19	0	darkseagreen4
GRMZM2G152051	0.14	0.08	0.65	0	0.26	0.05	0	0.04	0.04	0.39	0.7	0.04	0.22	0.59	0.26	0.19	0	0.08	0.26	0.64	0.5	darkseagreen4
GRMZM2G169261	0	0	0	0	0	0	0	0	0	0	0	0.07	0	0.04	0	0.31	2.35	0.08	0	0	0	darkseagreen4
GRMZM2G173257	0.1	0	0.1	0	0.75	0.05	0.18	0.27	0.1	0.05	4.54	12.68	0.09	0.27	0.18	10.79	15.61	11.9	0	0.05	0	darkseagreen4
GRMZM2G175258	0.15	0	0.02	0	0	0	0	0.06	0.02	0	0.09	0.21	0	0.04	0.08	0.04	0.45	0.23	0	0	0	darkseagreen4
GRMZM2G179063	0.81	0.14	0.33	0	0.03	0	0.06	0.03	0.06	0.62	0.17	0.19	0.16	0.06	0	1.51	3.07	0.21	0.03	0.07	0.03	darkseagreen4
GRMZM2G179728	0	0	0	0	0.17	0.05	0	0.12	0.04	0	0.04	0.15	0.08	0.16	0	0	1.81	0.9	0	0	0	darkseagreen4
GRMZM2G347322	0	0	0	0	0	0	0	0	0	0	0	10.53	0	0	0	0	0	0	0.12	0	0	darkseagreen4
GRMZM2G386584	0.13	0.54	0.66	0	0	0.01	0	0.27	0.51	0.22	0	1.02	0.4	0.69	0.36	1.66	1.68	0	0	0	0.24	darkseagreen4
GRMZM2G433616	0.08	0.1	0	0	0	0.08	0	0	0	0	0	0	0	0	0	0	0.36	0.16	0	0	0	darkseagreen4
GRMZM2G448883	0.12	0.44	0.37	0	0.04	0	0.15	0.18	0	0.17	0.17	0.07	0.19	0.52	0.3	0.29	0.64	0.54	0	0	0.08	darkseagreen4
GRMZM2G453301	0	0	0	0	0.08	0	0	0.08	0	0	0	0	0	0	0.17	0	0.61	0.63	0	0	0	darkseagreen4
GRMZM5G885274	0	0	0	0	0	0.02	0	0	0	1.3	0	2.6	0	0	0	1.67	5.34	0	0	0.93	0	darkseagreen4
XLOC_004567	0.85	0	0.53	0	0.1	0.12	0	0.1	0.4	0.22	0	0.17	0	0.1	0	0.11	1.34	1.02	0.2	0	0	darkseagreen4
AC197758.3_FG004	0.06	0	0	0	0.53	0.12	0.05	0.05	0.05	0.06	9.63	17.41	0	0	0	3.89	28.7	35.76	0.16	0	0	darkslateblue
AC197764.4_FG003	0.19	0	0.38	0	0	0	0	0.09	0.09	0.1	2.24	0.47	0	0	0	3.55	3.14	4.7	0	0	0	darkslateblue
AC208110.2_FG011	0.13	0	0.07	0	0.09	0	0.09	0	0	0	1.46	0.03	0	0	0	0.66	0.05	1.91	0.03	0.03	0	darkslateblue
AC209257.4_FG006	0.09	0	0.28	0	0.35	0.1	0	0	0.35	0.38	0.46	0	0.09	0.17	0	0.19	0.48	0.49	0.09	0	0	darkslateblue
AC211175.3_FG005	0.04	0.06	0.04	0	0.36	0.25	0.76	0.14	0.18	0	0.54	0.25	0.25	0.17	0.14	0.69	0.23	0.53	0.07	0.04	0	darkslateblue
GRMZM2G024331	0.03	0.02	0	0	0.14	0.1	0.62	0.51	0.17	0.09	3.58	0.1	1.65	0.08	0	0.45	0.53	3.5	0.06	0.03	0.06	darkslateblue
GRMZM2G028677	0.3	0	0.09	0	0.06	0	2.28	1.42	0.28	0	7.83	0.07	0.67	2.1	1.64	0.39	0.49	1.7	0.03	0.09	0	darkslateblue
GRMZM2G029798	0.05	0.08	0.05	0	0	0	0.28	0.5	0.19	0	0.72	0.04	0.33	0.05	0.19	0.31	0.42	1.11	0	0.11	0.29	darkslateblue
GRMZM2G051709	0	0.19	0.15	0	0	0.37	0.31	0.48	0.15	0.08	0.06	0.12	0.11	0.31	0.31	0	0	0	0.39	0.36	0.11	darkslateblue
GRMZM2G063342	0.11	0.06	0.11	0	0.1	0	0.03	0	0	0	0.54	0.18	0	0.1	0.1	0.07	0.19	0.41	0	0	0	darkslateblue
GRMZM2G073258	0.31	0.19	0.4	0	0	0	0	0	0	1.47	7.33	1.17	0.16	0.21	0.1	2.97	0.76	1.3	0.16	1.01	0.29	darkslateblue
GRMZM2G073764	0.52	0	0.82	0	0	0	0.05	0.05	0	0	1.84	0.85	0.14	0	0.05	1.26	0.72	3.14	0.21	0	0.2	darkslateblue
GRMZM2G076034	0	0	0	0	0	0	0	0.03	0	0.03	0.3	0	0	0	0	0.2	0.15	0.09	0	0	0	darkslateblue
GRMZM2G078077	0	0.05	0	0	0	0	0	0.1	0	0.17	1.36	0	0.56	0	0	0	0.16	2.62	0	0.11	0	darkslateblue
GRMZM2G095822	0.77	0	0.27	0	0	0	0	0	0	0.12	0.83	0.16	0	0	0	0.31	0.63	0.17	0.07	0.12	0	darkslateblue
GRMZM2G105092	0.07	0	0	0	0	0	0	0	0	0	1.75	0.18	0	0	0	0.8	0.16	0.32	0	0	0	darkslateblue
GRMZM2G106026	0.25	0	0.06	0	0	0	0	0	0	0	2.69	0	0	0	0	0.73	0.91	0.69	0.34	0	0	darkslateblue
GRMZM2G107021	0.64	0	0.09	0	0.09	0	0	0.41	0.95	0.09	2.21	0.15	0.09	0	0.17	0.46	1.67	0.88	0	0	0	darkslateblue
GRMZM2G109668	17.34	13.19	19.11	0	5.61	7.49	9.74	13.15	11.69	7.09	35.41	24.88	2.77	25.54	20.07	32.86	47.34	39.89	9.52	16.34	12.03	darkslateblue
GRMZM2G114140	0.18	0.18	0.03	0	0.08	0.03	0	0	0.05	0.03	0.62	0.23	0.05	0.02	0.03	0.92	0.8	1.38	0.03	0.06	0.05	darkslateblue
GRMZM2G119864	0.03	0	0	0	0	0.04	0	0.09	0.06	0.07	9.1	2.61	0.13	0	0	2.43	2.82	5.73	0	0	0	darkslateblue
GRMZM2G125233	0	0	0	0	0.06	0.04	0	0	0.03	0.03	0.22	0.03	0.03	0	0	0.07	0.12	0.34	0	0	0	darkslateblue
GRMZM2G140824	3.02	0	1.48	0	0.03	0	0.06	0.09	0	0.1	5.32	0.51	0	0.5	0.09	2.34	0.42	0.78	0.31	0	0	darkslateblue
GRMZM2G145407	0	0	0	0	0	0	0	0	0	0	0.53	0.35	0	0	0	0.21	0.32	0.62	0	0	0	darkslateblue
GRMZM2G158647	0.16	0	0.32	0	0	0.04	0.04	0.07	0.04	0.12	1.26	0.36	0.56	0.07	0	1.12	0.56	1.95	0	0.17	0	darkslateblue
GRMZM2G160515	2.35	0.08	0.61	0	0.19	0	0	0	0.19	0.21	9.79	1.49	0	0.27	0.19	2.33	0.83	2.39	0.38	0.32	0	darkslateblue
GRMZM2G164909	0	0.18	0.14	0	1.25	0.08	0.49	0.45	0.41	0.22	2.26	0.21	0.75	0.49	0.13	0.58	0.24	0.98	0.2	0.11	0.1	darkslateblue
GRMZM2G167812	0	0	0	0	0	0	0.04	0.08	0.08	0	0.29	0.11	0	0	0	0.09	0.08	0.42	0	0	0	darkslateblue
GRMZM2G167941	1.22	0.51	1.73	0	1.26	0	1.63	0.48	0	1.47	3	1.56	0	0	0.26	0.61	0.41	3.07	0	1.33	1.32	darkslateblue
GRMZM2G170049	0	0.03	0	0	0.04	0	0	0.03	0.07	0	0.25	0.06	0	0.03	0.03	0.07	0.17	0.1	0	0	0	darkslateblue
GRMZM2G174621	0.34	0	0.06	0	0.16	0	0.05	0	0	0	0.33	0.14	0	0	0.16	0	0.38	0.35	0	0	0	darkslateblue
GRMZM2G176182	0.08	0	0.15	0	0.04	0.08	0	0.03	0	0.04	0.41	0.09	0.14	0	0	0.27	0.2	0.6	0.04	0.12	0	darkslateblue
GRMZM2G325139	0	0	0	0	0.08	0	0.08	0.24	0.51	0.18	2.31	0.07	0.25	0	0.08	1.08	0.87	0.63	0	0	0.35	darkslateblue
GRMZM2G333582	0.76	0	0.12	0	0	0	0.04	0.04	0.11	0.04	1.8	0.13	0	0.22	0	1.16	0.95	1.81	0	0	0	darkslateblue
GRMZM2G334734	0.18	0	0	0	0.16	0.19	0	0.08	0.17	0	34.79	0.72	0	0	0.08	2.64	1.57	3.46	0	0	0	darkslateblue
GRMZM2G352858	0	0.04	0.11	0	0.64	0.06	0.62	0.28	0.25	0.05	0.84	0.39	0.3	0.14	0.29	0.11	1.14	1.06	0.05	0	0	darkslateblue
GRMZM2G358791	0	0	0.03	0	0.13	0.06	0.15	0.27	0.58	0.03	2.18	0.59	0.7	0.5	0.31	0.56	0.89	2.92	0.29	0	0.03	darkslateblue
GRMZM2G359670	1.08	0.48	0.72	0	0.2	0.23	0.07	0.26	0.07	0.07	2.09	0.88	0.4	0.39	0.53	1.44	2.99	4.14	0.4	0.3	0.07	darkslateblue
GRMZM2G359929	0.04	0.04	0.04	0	0	0.02	0.03	0	0.02	0	0.07	0	0.03	0	0	0.05	0.11	0.09	0	0	0.02	darkslateblue
GRMZM2G361100	0	0	0	0	0	0	0	0	0	0.03	3.1	0.96	0.16	0	0.03	0.61	1.31	1.84	0.03	0	0	darkslateblue
GRMZM2G364208	0.27	0	0.27	0	0.4	0.06	0.73	0.14	0.15	0.11	4.21	0.26	0.2	0.34	0.2	2.04	1	2.91	0.2	0.06	0.05	darkslateblue
GRMZM2G391696	0	0	0	0	0	0	0.36	0.35	1.12	0	2.3	0.32	1.11	0	0	0.39	0.29	2.07	0	0	0	darkslateblue
GRMZM2G405519	0	0	0	0	0	0	0.32	0	0.28	0	1.99	0	0	0.12	0	0.64	0	0	0	0	0	darkslateblue
GRMZM2G406089	0	0	0	0	0.11	0.63	0.42	1.65	0.77	0.59	5.66	0.47	2.6	1.03	0.42	0.92	1.8	6.24	0.11	0.24	0	darkslateblue
GRMZM2G429548	0	0	0	0	0	0	0.3	0.21	0.11	0	1.25	0	0.43	0.11	0.43	0.44	1.55	1.9	0	0	0.11	darkslateblue
GRMZM2G440562	0.07	0	0	0	0	0	0	0	0	0	0.5	0	0	0	0	0	0	1.23	0	0	0	darkslateblue
GRMZM2G467520	0.53	0	0.17	0	0	0	0	0.16	0.06	0.12	5.75	0.53	0.22	0	0	2.46	1.35	2.2	0	0.12	0	darkslateblue
GRMZM2G503990	0	0.16	0.45	0	0	0	0	0	0	0	1.23	0	0	0	0	0.76	0.33	0.55	0	0	0	darkslateblue
GRMZM2G520811	0.22	0.07	0.04	0	0.2	0.05	0.35	0.19	0.04	0.18	0.79	0.21	0.45	0.16	0	0.43	0.64	1.06	0.08	0.14	0.21	darkslateblue
GRMZM5G898880	7.7	5.31	8.58	0	0.89	0	0	0	0	2.67	9.22	8.19	5.03	1.88	1.9	9.72	6	10.32	5.01	4.01	3.75	darkslateblue
GRMZM6G475484	0	0	0	0	0	0	0	0	0	0	0.63	0	0	0	0	0.14	0.26	0.48	0	0	0	darkslateblue
XLOC_012542	0.12	0.15	0	0	0.16	0	0	0	0	0.54	1.17	0.43	0	0	0	0.18	0.04	0.46	0	0.06	0.11	darkslateblue
GRMZM2G141491	0.47	0	0	0	0	0	0	0	0.45	0	0	0	0	0	0	0	0	0	0	0.49	0.46	grey
GRMZM2G175593	2.16	0.51	1.01	0	0	0	1.13	0.88	2.01	0.45	1.03	0	0	2.36	2.98	1.06	0	0	0.41	0	1.2	grey
GRMZM2G325168	2.71	0	2.85	0	1.56	0	0	0	0	0	0	0	2.73	0	1.32	0	0	0	2.69	0	0	grey
GRMZM5G818111	1.32	0.24	0	0	0.25	0	0.42	0.08	0.13	0	0	0.52	0.15	0.85	0	0	0	0.03	0.95	1.15	0	grey
GRMZM5G818664	0.49	0.41	0.1	0	0	0	0.45	0.35	0.37	0	0	0.08	0	0.88	0.45	0.29	0.07	0.09	0.28	0.92	0.57	grey
XLOC_016190	0.69	1.77	1.11	0	0	0	0.03	0.03	0	0.79	1.02	1.51	0.03	0.9	0.39	1.17	0.11	0.02	0	0	0	grey
XLOC_045711	1.3	1.82	0.64	0	0.36	0.14	1.29	0.93	0.98	0.67	0.65	0.32	0.24	0.12	0.59	0.26	1.15	0.68	0.49	0.4	0	grey
AC197705.4_FG003	0	0.09	0	0	2.04	0	21.93	8.92	3.53	0.11	0	0	9.64	8.24	4	0	0	0.48	0	0.34	0	lavenderblush3
AC209208.3_FG003	0.02	0.06	0.18	0	0	0	0.12	0.08	0.17	0.02	0.02	0.07	0.11	0.14	0.12	0	0.05	0	0.04	0.05	0.06	lavenderblush3
AC212449.4_FG003	1.43	1.1	1.73	0	1.34	0.44	0	0.33	0.65	1.7	1.99	0.64	0	0	0	0.96	1.39	0.45	1.06	1.61	0.01	lavenderblush3
AC234190.1_FG001	0	0	0	0	0	0	1.51	0.88	0.43	0	0	0	0	0.14	0.21	0	0	0	0	0	0	lavenderblush3
AC234528.1_FG006	0	0	0.11	0	0.04	0	0.28	0.14	0.25	0	0	0	0	0.1	0	0	0	0.2	0	0	0	lavenderblush3
GRMZM2G001241	0	0	0	0	0.03	0	0.55	0.24	0.16	0	0.03	0	0	0.09	0.03	0	0	0.03	0	0	0	lavenderblush3
GRMZM2G002523	0	0.59	0	0	1.45	0.26	1.44	1.14	1.07	0.03	0	0	0.33	2.38	0.22	0	0.64	1.46	0	0	0	lavenderblush3
GRMZM2G003165	0	0.06	0	0	0.03	0.04	2.96	2.13	0.97	0	0.14	0	0.13	2.91	0.75	0	0.05	0.21	0	0.11	0	lavenderblush3
GRMZM2G004207	0.5	0.38	0.17	0	18.98	0.06	11.39	7.44	6.1	1.19	1.87	0.66	18.22	17.93	8.96	5.47	10.96	8.87	0.92	1.3	0.57	lavenderblush3
GRMZM2G006981	0.21	0.1	0.08	0	0.35	0	1.27	0.48	0.17	0.38	0	0	0.73	0.74	0.26	0.19	0.16	0.11	0	0	0	lavenderblush3
GRMZM2G009806	0	0	0	0	0	0.06	0.38	0.33	0.4	0	0	0	0	0.19	0.1	0	0	0	0	0.06	0	lavenderblush3
GRMZM2G010494	0	0	0	0	0.11	0	0.42	0.22	0.23	0	0	0	0.43	0.33	0.2	0	0.04	0.11	0	0	0	lavenderblush3
GRMZM2G013302	0.04	0	0	0	0.07	0.12	1.52	1.5	0.72	0.16	0	0	0.25	0.51	0.17	0	0.03	0.13	0.07	0.04	0	lavenderblush3
GRMZM2G013463	0	0	0	0	0	0	1.28	0.63	0.74	0	0	0	0.88	0.21	0.36	0.08	0.06	0.82	0	0	0	lavenderblush3
GRMZM2G017400	0.04	0.1	0	0	0	0	0.35	0.07	0.11	0	0	0.03	0	0.1	0	0	0.06	0.07	0.04	0	0.04	lavenderblush3
GRMZM2G020254	0.06	0.21	0	0	1.1	0.07	3.78	2.29	0.99	0.17	0.69	0.05	2.35	2.63	1.75	0.06	0.24	0.48	0.12	0.34	0.25	lavenderblush3
GRMZM2G025182	0	0	0.03	0	0	0	1.26	0.73	0.3	0	0.12	0	0.11	0.22	0.21	0.02	0.03	0.06	0	0	0	lavenderblush3
GRMZM2G025680	0	0	0	0	0.1	0	0.27	0.36	0.53	0	0	0	0.38	0.33	0.07	0	0.36	0.06	0	0	0.04	lavenderblush3
GRMZM2G026911	0.03	0.03	0	0	0	0	0.28	0.31	0.03	0.04	0.03	0.03	0.13	0	0	0.14	0	0.03	0.03	0.07	0	lavenderblush3
GRMZM2G035506	0	0	0	0	0	0	0.92	0.45	0.11	0	0	0	0	0.1	0.26	0	0	0	0	0	0	lavenderblush3
GRMZM2G042660	0.05	0.06	0.07	0	0.09	0.08	0.36	0.37	0.4	0.03	0.02	0.06	0.39	0.24	0.13	0.12	0.2	0.21	0.05	0.21	0.09	lavenderblush3
GRMZM2G042733	0	0	0	0	0.5	0	1.61	0.28	0.19	0	0	0	0.56	0.81	0.34	0	0.13	0.27	0	0	0	lavenderblush3
GRMZM2G042758	0	0.14	0.16	0	0.42	0.04	1	0.51	0.43	0.04	0.24	0	1.34	1.43	0.52	0.08	0.49	1.18	0	0.26	0.24	lavenderblush3
GRMZM2G046436	0.11	0.31	0.5	0	0.67	0.66	1.1	0.42	0.7	0.12	0.7	0.26	0.4	0.14	0.19	0.62	0.47	0.81	0.1	0.11	0.15	lavenderblush3
GRMZM2G051896	0.03	0.12	0.05	0	0.02	0.05	0.33	0.07	0.33	0.05	0.21	0.14	0.09	0.43	0.05	0.13	0.19	0.23	0.14	0.03	0.24	lavenderblush3
GRMZM2G059358	0	0.03	0	0	0.29	0	1.35	0.78	0.56	0	0.05	0	1.12	1.28	0.39	0	0	0.03	0	0.03	0	lavenderblush3
GRMZM2G074233	0	0	0	0	0.06	0	0.36	0.47	0.5	0	0	0	0.55	0.29	0.24	0	0.05	0	0	0	0	lavenderblush3
GRMZM2G074896	0	0.12	0	0	0.72	0.06	0.64	0.21	0.25	0	0.22	0	0.47	1.28	0.05	0	1	0.41	0	0.09	0	lavenderblush3
GRMZM2G079645	0	0.08	0	0	9.24	0.27	1.35	2.63	2.72	0	3.01	0	8.11	1.02	0	3.07	2.92	7.32	0	0	0.29	lavenderblush3
GRMZM2G085661	0.03	0.06	0.03	0	0.7	0	1.99	1.87	1.91	0.04	0	0	0.1	3.24	0.35	0.03	0.62	0.05	0	0.62	0	lavenderblush3
GRMZM2G087169	0	0	0.04	0	0.03	0	0.16	0.19	0	0	0	0	0.07	0.35	0.33	0	0	0	0	0.04	0	lavenderblush3
GRMZM2G092517	0	0.03	0	0	0	0.04	0.39	0.36	0.19	0	0	0.05	0.06	0.09	0.18	0	0	0.12	0	0	0	lavenderblush3
GRMZM2G105987	0	0.03	0	0	0.8	0.19	3.4	2.62	3.43	0.11	0.46	0	4.64	1.08	0.31	0.69	0.59	0.36	0	0	0.1	lavenderblush3
GRMZM2G108023	0.03	0	0.03	0	0.02	0.03	0.98	0.81	0.42	0	0.6	0.12	0.08	0.82	0.08	0.03	0.15	0.36	0	0	0	lavenderblush3
GRMZM2G109418	0.01	0.05	0	0	0	0	0.09	0.6	0	0	0	0	0	0	0.26	0	0	0	0	0	0	lavenderblush3
GRMZM2G114578	0	0.05	0.09	0	0.24	0	2.88	2.46	2.39	0	0	0	0.7	1.59	0.52	0	0	0	0	0.12	0	lavenderblush3
GRMZM2G121928	0	0.11	0.14	0	5.28	0	12.02	11.13	11.01	0	0.06	0.11	12.95	22.23	12.55	0.07	0.92	1.81	0	0.07	0	lavenderblush3
GRMZM2G122302	0.11	0.42	0.06	0	1.8	0.25	1.91	0.82	0.92	0	0.62	0.32	1.39	4.08	0.57	0	0.8	2.98	0.05	0.18	0.11	lavenderblush3
GRMZM2G122498	0.13	0	0.06	0	0	0	0.23	0.11	0.09	0.16	0	0	0	0.17	0.26	0	0	0	0	0	0	lavenderblush3
GRMZM2G122503	0.63	0.29	0.74	0	0	0.21	0.67	0.59	0.48	0.24	0.06	0.19	0.18	2.03	0.53	0.39	0.38	0.1	0.22	0.08	0.04	lavenderblush3
GRMZM2G122618	0	0.27	0.04	0	0.53	0.13	1.73	0.47	0.27	0.04	0.04	0.03	0.19	1.16	0.11	0	0.24	0.49	0	0	0	lavenderblush3
GRMZM2G124136	0.03	0	0	0	0.75	0.03	1.9	1.15	0.51	0	0	0	1.01	1.5	0.41	0	0	0.16	0	0	0	lavenderblush3
GRMZM2G126566	0.02	0	0	0	0.33	0	0.18	0.07	0.14	0.02	0.04	0	0.36	0.3	0.16	0	0.02	0.25	0	0	0	lavenderblush3
GRMZM2G132774	0.37	0.34	0.5	0	0.25	0	0.99	0.9	0.56	0	0.04	0.04	0	0.2	0	0.14	0.07	0	0	0.24	0	lavenderblush3
GRMZM2G132880	0	0.16	0.19	0	0.18	0	1.14	1.07	0.59	0	0	0	0.29	2.3	2.92	0	0.14	1.04	0.12	0.39	0.06	lavenderblush3
GRMZM2G133168	0	0	0	0	0.31	0	4.72	1.38	0.73	0	0	0	1.09	2.25	1.08	0	0	0.12	0	0	0	lavenderblush3
GRMZM2G136313	0	0.12	0.23	0	0.03	0.09	1.07	1.37	0.6	0.09	0.12	0.14	0	0.26	0.53	0.03	0.96	0.28	0.11	0	0.03	lavenderblush3
GRMZM2G137694	0	0	0	0	0	0	0.51	0.17	0	0	0	0	0.03	0.03	0	0	0.05	0	0	0	0	lavenderblush3
GRMZM2G140293	0	0.04	0.05	0	2.82	0.15	8.13	3.4	1.52	0	0.04	0	1.59	0.45	0.08	0	0	0.2	0	0.05	0	lavenderblush3
GRMZM2G142357	0	0	0	0	1.13	0.06	5.33	2.94	1.82	0	0	0.05	1.27	1.27	0.49	0	0	0	0	0	0	lavenderblush3
GRMZM2G143397	0	0.08	0	0	0	0	0.45	0.62	0.19	0	0.08	0	0	0	0	0.1	0.07	0.09	0	0	0	lavenderblush3
GRMZM2G145374	0	0.03	0	0	0.31	0	1.35	0.7	0.21	0	0	0	0.14	0.43	0.24	0	0	0.1	0.03	0	0.07	lavenderblush3
GRMZM2G146913	0.06	0.1	0.12	0	3.53	0.13	19.34	9.19	5.4	0.38	0.25	0.2	17.07	26.19	3.91	0.06	0.77	3.95	0.17	0.25	0	lavenderblush3
GRMZM2G146926	0	0	1.19	0	1.01	0.38	1.74	0.12	0	0	0	0	0.46	1.26	2.42	0	0	0	0	0.51	0.39	lavenderblush3
GRMZM2G148133	0	0.18	0.04	0	0	0	0.23	0.11	0.12	0	0.07	0	0.08	0.11	0.08	0	0	0	0	0	0	lavenderblush3
GRMZM2G151227	0.03	0	0	0	0.06	0	2.75	1.13	0.09	0	0	0.1	0.27	0.88	0.2	0.06	0.4	1.43	0	0	0	lavenderblush3
GRMZM2G152689	0	0.03	0	0	1.43	0	2.35	1.23	0.86	0	0.05	0	1.75	4.51	0.39	0	0	0.03	0	0.03	0	lavenderblush3
GRMZM2G152801	0.15	0	0	0	0	0.38	2.65	1.21	0.85	0	0.14	0	0.41	0.7	0	0	0.04	0	0	0.1	0	lavenderblush3
GRMZM2G154747	0	0	0	0	1.96	0	0.85	0.38	0.27	0	0	0	2.27	1.51	0.43	0	0.07	0.33	0	0	0	lavenderblush3
GRMZM2G154845	0.29	0.12	0.09	0	0.86	0.03	1.04	1.61	0.52	0.14	0.17	0.07	1.28	0.75	1.15	0.46	0.48	0.3	0.45	0.24	0.08	lavenderblush3
GRMZM2G166776	0.07	0	0.14	0	1.11	0	13.69	6.32	1.46	0	0	0.06	0.39	0.88	0	0.07	0	0.06	0	0	0	lavenderblush3
GRMZM2G169535	0	0	0	0	5.75	0	11.38	3.84	1.78	0	0	0	0.62	0.89	0.9	0	0.08	0.86	0	0	0	lavenderblush3
GRMZM2G172014	0.36	0.66	0.24	0	0.09	0.04	0.47	0.46	0.92	0.23	0.02	0.03	0.24	0.77	0.31	0.34	0.26	0.28	0.17	0.25	0.1	lavenderblush3
GRMZM2G173654	0.17	0.63	1.18	0	0	0.37	1.7	1.37	0.89	0.26	0.5	0.14	0.08	0.08	0	0.17	0	0.15	0.08	0	0.08	lavenderblush3
GRMZM2G175761	0	0	0	0	0.05	0	2.14	1.11	0.64	0	0.05	0	0.16	1.36	0.21	0	0	0	0	0.18	0	lavenderblush3
GRMZM2G178486	0	0.49	0	0	0.21	0.08	0.87	0.24	0.21	0	0	0	0.35	1.3	0.61	0	0.11	0.39	0	0.15	0	lavenderblush3
GRMZM2G305526	0.05	0.83	0.57	0	0.05	0.51	3.81	1.55	0.5	0	0.07	0.17	0.27	3.23	1.32	0.08	0.16	1.15	0.05	0.11	0	lavenderblush3
GRMZM2G341442	0.03	0.59	0.35	0	0.38	0	2.04	0.68	0.41	0	0.54	0.5	1.39	1.57	0.5	0.33	1.01	1.67	0.17	0.16	0.15	lavenderblush3
GRMZM2G369469	0.09	0	0	0	0	0	0.5	0.17	0.35	0	0	0	0	0	0.76	0	0.14	0.16	0.09	0	0	lavenderblush3
GRMZM2G376743	0.03	0.03	0.03	0	21.55	0	24.31	14.18	9.88	0.03	0.45	0.05	18.17	10.93	7	0	0.6	3.86	0.19	0	0.1	lavenderblush3
GRMZM2G411561	0.04	0	0	0	0.08	0	0.57	0.19	0.2	0	0	0	0.2	0.11	0.38	0	0.03	0	0.04	0	0	lavenderblush3
GRMZM2G425629	0	0	0	0	1.75	0	2.21	1.49	0.49	0	0.05	0	1.85	0.91	0.21	0	0	0.59	0	0	0	lavenderblush3
GRMZM2G435380	0	0	0	0	0.43	0	2.73	1.1	1.73	0.05	0.04	0.15	0.34	1.51	1.67	0	0	0.2	0	0	0.04	lavenderblush3
GRMZM2G439350	0	0	0	0	0.82	0	1.16	1.11	0.27	0.16	1.13	0.13	0.04	0.07	0.04	0.36	0.21	0.66	0.11	0.04	0	lavenderblush3
GRMZM2G447271	0.02	0.07	0.09	0	0.06	0.02	0.58	0.22	0.15	0	0.02	0	0.02	0.49	0.02	0	0.08	0.42	0	0	0	lavenderblush3
GRMZM2G448925	0	0.13	0.08	0	7.27	0	0.58	0.79	0.23	0	1.07	0.07	3.31	1.22	0.88	0.24	0.36	3.86	0.15	0	0	lavenderblush3
GRMZM2G454474	0.25	0.04	0.15	0	0	0	0.99	0.49	0	0	0.04	0	0	0	0.09	0.1	0	0	0.19	0	0	lavenderblush3
GRMZM2G470075	0	0.02	0	0	1.38	0.07	5.82	3.54	1.55	0.15	0.45	0.09	0.66	3.04	1.25	0.16	0.13	0.78	0	0.06	0	lavenderblush3
GRMZM2G472236	0	0	0	0	0.43	0	1.07	0.41	0.12	0	0	0.05	0.98	0.29	0.06	0	0.83	0.97	0	0	0	lavenderblush3
GRMZM2G474602	0	0	0	0	0.14	0	1.19	0.34	0.37	0	0.26	0	0	0.14	0.14	0.08	0.63	0.34	0.07	0.08	0	lavenderblush3
GRMZM2G475702	0.03	0.54	0.38	0	1.71	0	1.27	1.38	1.07	0.2	0.84	0.18	2.21	1.57	0.9	0.27	0.81	1.6	0.13	0.03	0.13	lavenderblush3
GRMZM2G479596	0	0	0	0	1.1	0	0.8	0.7	0.46	0	0	0	2.57	0.79	0.09	0	0	0	0	0	0	lavenderblush3
GRMZM2G704475	0	0	0	0	0.89	0	0.91	0.51	0.87	0	0	0	2.4	0.15	0.68	0	0.09	0.45	0	0	0	lavenderblush3
GRMZM5G800014	0	0	0	0	0.04	0.05	0.72	0.88	0.18	0.05	0	0	0	0.34	0.17	0	0.03	0	0	0	0	lavenderblush3
GRMZM5G831224	0	0	0	0	2.02	0	3.58	2.62	1.85	0	0	0	2.23	4.22	2.17	0	0.08	0.8	0	0	0	lavenderblush3
GRMZM5G836767	0	0	0	0	0	0.1	0.7	0.17	0.82	0	0.08	0.24	0	0	0.26	0	0.07	0	0	0	0.09	lavenderblush3
GRMZM5G885872	0.17	0	0	0	0	0	0.21	0.42	0.44	0.18	0.14	0.05	0.05	0.73	0	0.23	0	0.1	0.05	0.06	0.06	lavenderblush3
GRMZM6G186438	0	0	0	0	0.73	0	3.32	1.05	0.37	0	0	0	1.23	1.41	0.84	0	0.78	0.69	0	0	0	lavenderblush3
GRMZM6G192875	5.49	0.38	5.52	0	1.02	0	28.07	10.19	2.25	0.09	0	0.44	0.51	3.02	0.25	0	0.07	0.24	0.51	0	0.18	lavenderblush3
GRMZM6G851663	0	0	0	0	3.05	0	6.56	4.89	2.72	0	0.23	0	1.66	12.97	1.99	0	0.41	0.24	0	0	0	lavenderblush3
XLOC_002406	0	0	0	0	0	0	0.72	0.28	0.23	0.08	0	0	0	0	0	0	0	0	0	0	0	lavenderblush3
XLOC_002483	0	0	0	0	0	0	0.38	0.27	0.17	0	0	0	0.57	0.87	0	0	0	0.11	0	0	0	lavenderblush3
XLOC_006047	0	0	0	0	0.21	0.03	0.85	0.42	0.27	0	0.03	0.05	0.09	0	0.03	0	0.07	0.03	0	0	0	lavenderblush3
XLOC_015501	0	0	0	0	0.06	0	0.21	0.74	0.28	0	0	0	0.66	0.11	0.22	0	0	0	0.06	0	0.06	lavenderblush3
XLOC_021254	0.43	0.56	0	0	4.23	0.1	4.33	2.24	3.45	0.16	0	0	1.66	1.19	0.58	0	0.21	0.14	0	0.46	0	lavenderblush3
XLOC_035680	0.41	0	0	0	0	0	1.48	0.74	0.39	0	0.52	0	0	0.37	0.75	0	0.15	1.27	0	0	0	lavenderblush3
XLOC_040543	0	0	0.12	0	0.06	0	0.72	0.28	0.23	0	0.05	0.05	0.12	0.11	0.22	0	0.05	0	0.12	0.06	0.18	lavenderblush3
XLOC_041792	0.13	0.11	0	0	0	0.44	1.94	0.72	0.76	0	0	0	1	0.48	1.59	0	0.2	0.23	0	0	0	lavenderblush3
AC205250.3_FG006	0.64	0.27	0.71	0	0	0.78	0	0.32	0.54	0	0	0	3.6	5.21	0.9	2.04	1.21	2.1	2.83	1.3	1.47	lightcoral
GRMZM2G437675	0.65	1.94	0.82	0	0.22	0.26	0.05	0.37	0.39	2.6	3.66	1.39	7.6	4.69	5.69	1.17	1.4	1.13	1.98	3.86	2.99	lightcoral
AC209784.3_FG011	0.37	0.49	0.62	0	0.13	0	0.53	0.25	0.25	0.33	0.38	0.73	0.1	1.2	0.68	0.71	0.44	0.67	0.28	0.35	0.46	lightcyan
AC225308.2_FG005	0	1.02	0.91	0	0	0	0.68	0.45	0.62	1.13	0.98	1.82	0	1.39	1.11	0	1.81	1.08	1.4	1.27	0.84	lightcyan
GRMZM2G040664	0	0.08	0	0	0	0	0.03	0.26	0.28	0	0	0.16	0.06	0.03	0	0	0	0.03	0.09	0.03	0	lightsteelblue
GRMZM2G041418	0.12	0.02	0	0	0.09	0	0.22	0.31	0.56	0.3	0.06	0.04	0	0.09	0	0.07	0.02	0.25	0	0	0	lightsteelblue
GRMZM2G051466	0	0	0	0	0	0	0.05	0.49	1.4	0	0	0	0.05	0	0.1	0	0	0	0	0	0	lightsteelblue
GRMZM2G061314	0.05	0.09	0	0	0.17	0	3.06	3.42	3.28	0	0.09	0	0.74	0.52	0.7	0	0.1	0.14	0.15	0.22	0.08	lightsteelblue
GRMZM2G086573	0.05	0	0	0	0.02	0	0.32	0.25	0.42	0	0.02	0	0.2	0.08	0.15	0.05	0.03	0.02	0.07	0.02	0.09	lightsteelblue
GRMZM2G097509	0	0	0.14	0	0.07	0	0.79	1.49	1.72	0.22	0	0.06	0.48	1.17	0.53	0	0.27	0.19	0.07	0.08	0	lightsteelblue
GRMZM2G104363	0.05	0	0.08	0	0.03	0	0	0.22	0.52	0	0	0	0.03	0.1	0	0.08	0	0.1	0	0.03	0	lightsteelblue
GRMZM2G162434	0	0.12	0	0	0	0.08	0.26	0.2	0.45	0.04	0	0	0	0.07	0.13	0	0.05	0.03	0	0	0	lightsteelblue
GRMZM2G168375	0.11	0	0.15	0	0.04	0	0.17	0.47	0.46	0	0.09	0	0.07	0.13	0.1	0	0.14	0.33	0	0	0	lightsteelblue
GRMZM2G168747	0	0	0	0	0	0	0.08	3.37	5.49	0	0	0.02	0	0	0.05	0	0.2	0.03	0	0	0.03	lightsteelblue
GRMZM2G180547	0.1	0	0.23	0	0	0	0.15	0.24	0.35	0	0	0.05	0	0.09	0.06	0.17	0.02	0	0	0	0	lightsteelblue
GRMZM2G341155	0	0.02	0	0	0.05	0	0.57	0.8	0.97	0	0.03	0.06	0.27	0.53	0.09	0.08	0.36	0.3	0.09	0.02	0	lightsteelblue
GRMZM2G406196	0	0	0	0	0	0	0.23	0.6	0.54	0	0.04	0	0	0.23	0.09	0	0	0	0.05	0.11	0	lightsteelblue
GRMZM2G018849	0.14	0.58	0.65	0	0.04	0.15	0.04	0.08	0	0.24	0	0.04	0	0.21	0.26	0.05	0.03	0.04	0.18	0.24	0.45	magenta
GRMZM2G048172	1.04	4.24	2.84	0	0.02	0	0	0	0.02	1.79	0	0.1	0	0	0	0	0.04	0.02	3.14	2.44	3.36	magenta
GRMZM2G327695	0.05	1.12	0.61	0	0.08	0	0	0	0.16	0.3	0	0.23	0.89	0.2	0.1	0.13	0	0.22	0.89	1.21	0.22	magenta
GRMZM2G332294	0.66	0.45	0.71	0	0	0.07	0	0.11	0	0.48	0.27	0.11	0.03	0.03	0	0.2	0.16	0.06	0.39	0.67	0.72	magenta
GRMZM2G342033	0	0.51	0.38	0	0	0	0.28	0	0	0.08	0	0	0	0	0	0	0	0.13	0.79	0.64	0.52	magenta
GRMZM2G356534	0	7.28	1.43	0	0	0	0	0	0	0	0	0	0	0	0	0	0	0	8.01	3	0	magenta
GRMZM2G360680	0.37	0.06	0.36	0	0	0	0	0	0	0	0	0	0	0	0	0	0	0	0.14	0.31	0.28	magenta
GRMZM2G427351	0	0.11	0.05	0	0.08	0	0	0	0	0	0.04	0	0	0	0.04	0	0	0	0.09	0.19	0.13	magenta
AC191551.3_FG003	0.48	0.36	0.1	0	0.27	0.1	1.27	1.6	2.52	0.05	2.13	0.71	7.1	3.94	1.15	0.19	1	3.45	1.13	0.15	0.23	palevioletred3
GRMZM2G023133	0	0.06	0	0	0.35	0.04	0.13	0	0	0	0.21	0.03	0	0.16	0.17	0.22	0.29	0.1	0	0.04	0	palevioletred3
GRMZM2G027914	0	0	0.14	0	0.09	0	0.67	0.7	0.31	0.05	0.23	0.08	1.08	0.12	0.17	0.05	0.44	1.53	0.09	0.05	0.04	palevioletred3
GRMZM2G033665	0.04	0	0.04	0	0	0	0.03	0.47	0.39	0	0.59	0.34	0	0	0	0.11	1.05	0.26	0.04	0	0	palevioletred3
GRMZM2G042364	0.07	0.26	0.07	0	0	0.04	0.63	0.68	0.51	0	0.22	0	4.57	0.06	2.64	0.03	1.56	9.13	0.03	0.07	0	palevioletred3
GRMZM2G042494	0	0.04	0	0	0.16	0.05	0.75	0.51	0.37	0	0.58	0.14	0.37	0.08	0	0.04	0.49	0.84	0	0	0	palevioletred3
GRMZM2G043117	0.27	0.04	0.09	0	0.25	0.05	0.16	0.32	0.08	0	0.26	0.07	0.7	0.2	0	0.13	1.08	0.96	0	0.05	0	palevioletred3
GRMZM2G051921	0	0	0	0	0.05	0	3.11	2.82	4.1	0	3.69	1.42	5.11	1.86	1.64	0.06	3.84	6.61	0.32	0	0	palevioletred3
GRMZM2G052175	0	0	0	0	0	0	0.1	0.76	0.86	0	0.73	0	3.07	1.93	0.2	0	0.31	3.38	0	0	0	palevioletred3
GRMZM2G058470	0.06	0	0	0	0	0	0.87	0.86	0.59	0.06	1.89	0.32	1.01	0.81	1.03	0.11	1.77	2.22	0	0	0	palevioletred3
GRMZM2G070571	0	0	0	0	0	0	0	0.17	0	0	0.03	0.27	0.34	0	0.22	0	0.72	0	0	0	0	palevioletred3
GRMZM2G088286	0.07	0	0	0	0.12	0	0	0.12	0.06	0	0.11	0	0	0	0.43	0.07	0.74	0.29	0	0	0	palevioletred3
GRMZM2G096422	0.1	0.06	0	0	0.06	0	0.37	1.75	1.56	0.07	0.34	0.45	2.82	0.8	1.53	0.17	1.93	2.36	0.26	0.14	0.36	palevioletred3
GRMZM2G099740	0.15	0.03	0.06	0	0.17	0.07	0.61	1.99	2.61	0.19	2.84	2.49	3.17	2.13	2.87	1.71	5.21	6.71	0.2	0.13	0.18	palevioletred3
GRMZM2G100412	1.3	0	0.39	0	0.04	0.17	0.14	2.04	2.05	0.52	0.16	1.25	0.4	0.63	0.18	0.35	1.69	1.2	0.04	0.04	0	palevioletred3
GRMZM2G102160	0.16	0.09	0.26	0	0.15	0	0.71	0.33	0.49	0.16	0.65	0.25	0.05	0.28	0	0.68	0.5	0.82	0.15	0.38	0	palevioletred3
GRMZM2G104109	0.04	0	0.04	0	0	0	0	0.19	0.08	0	0.29	0.03	0.68	0	0.31	0	1.02	0.37	0	0	0	palevioletred3
GRMZM2G109299	0	0	0	0	0	0	0.17	0.17	0.18	0	0.61	0	1.21	0.5	0.51	0.74	1.78	0.64	0	0	0	palevioletred3
GRMZM2G122228	0	0	0	0	0.54	0	2.2	1	0.48	0	0.12	0	4.62	1.16	0.97	0	0.83	3.6	0	0	0	palevioletred3
GRMZM2G122708	0	0	0	0	0	0	0	0.14	1.47	0	0.1	0	0	0.65	0.26	0.14	0.24	1.3	0	0	0	palevioletred3
GRMZM2G124436	0.05	0.08	0.29	0	0.09	0	0.7	0.43	0.23	0	0.44	0.24	0.68	0.13	0.18	0.34	0.36	0.3	0.27	0	0.14	palevioletred3
GRMZM2G127404	0.21	0.07	0.21	0	0.32	0.09	0.34	0.42	0.24	0.09	0.18	0.1	0.2	0.72	0.5	0.17	0.47	0.7	0.04	0.13	0	palevioletred3
GRMZM2G127648	0	0	0	0	0.07	0	0.54	0.25	0.33	0.03	0.17	0.2	0.13	0	0.25	0.31	0.36	0.55	0	0	0	palevioletred3
GRMZM2G143400	0	0.05	0	0	0.03	0	0.06	0	0.21	0.03	0.13	0.03	0.26	0	0	0	0.18	0.19	0	0	0	palevioletred3
GRMZM2G151542	0.06	0.02	0.08	0	0.05	0	0.18	0.15	0.11	0.06	0.33	0.07	0.13	0.18	0.18	0.26	0.34	0.12	0	0	0.11	palevioletred3
GRMZM2G162622	0	0.13	0.04	0	0	0	0.48	0.11	0.42	0	1.11	0.1	0.38	0.07	0.67	0	0.54	0.18	0	0	0.04	palevioletred3
GRMZM2G164182	0.36	0	0	0	0.95	0.14	0.84	3.65	3.71	0.05	3.39	0.58	3.99	0.64	0.69	0.09	0.92	2.86	0.29	0.28	0.21	palevioletred3
GRMZM2G172429	0	0.01	0	0	0.03	0.02	0.21	0.14	0.13	0.13	0.03	0	0.09	0.21	0.35	0.01	0.44	0.11	0.01	0	0	palevioletred3
GRMZM2G180539	0.04	0.09	0.25	0	0.03	0	0	0.61	0.41	0	0.31	0.23	0.14	0.42	0.4	0.18	0.27	0	0	0.13	0.03	palevioletred3
GRMZM2G304442	0.13	0	0.2	0	0.12	0	0.12	1.35	1.68	0	0.87	0.21	0.55	1.59	1.02	0	1.31	0.34	0	0.27	0	palevioletred3
GRMZM2G307222	0	0	0.25	0	0.12	0	0	0.34	0.36	0	0.28	0	0.35	0.22	0.91	0	1.27	0.46	0	0	0	palevioletred3
GRMZM2G335052	0	0	0	0	0.05	0	0	0.03	0.03	0	0.06	0.13	0.18	0.02	0	0.02	0.05	0.17	0	0	0	palevioletred3
GRMZM2G335826	0	0	0	0	0	0	0.04	0.08	0.12	0	0.04	0	0.16	0	0	0	0.38	0.48	0	0	0	palevioletred3
GRMZM2G353485	0	0	0.18	0	0	0	0.74	0.08	0.6	0	0.68	0.07	2.37	0.89	0.49	0.09	1.74	3.39	0	0	0.43	palevioletred3
GRMZM2G357688	0	0	0	0	0	0	0.05	0.15	0.26	0	0.5	0.09	0.82	0	2.8	0	1.14	2.2	0.1	0	0	palevioletred3
GRMZM2G361699	1.43	0.23	0.84	0	0.73	0	0.74	0.87	0.68	0.17	0.72	0.21	0.71	1.33	3.77	1.36	1.12	2.65	0.29	0.31	0.84	palevioletred3
GRMZM2G389789	0.02	0.02	0	0	0	0	0.06	0.13	0.1	0.02	0.27	0.07	0.34	0.04	0.17	0.04	0.11	0.23	0.1	0.11	0	palevioletred3
GRMZM2G397675	0	0	0	0	0.16	0.05	0.35	0.38	0.24	0	0.35	0.07	0.99	0.42	0.15	0	0.6	0.33	0	0	0	palevioletred3
GRMZM2G399333	0.07	0.2	0.2	0	0.28	0.15	0.03	0.06	0.03	0.07	0.17	0.14	0	0	0	0	0.03	0	0.1	0.35	0.16	palevioletred3
GRMZM2G448511	0	0	0	0	0	0	0	0.19	0.27	0.07	0.06	0	0.65	0	1.21	0	0.41	0.73	0	0	0	palevioletred3
GRMZM2G457346	0	0	0	0	0.5	0	0.65	0.72	0.34	0	0.45	0.15	1.85	0.56	0.9	0.09	1.06	1.33	0	0	0	palevioletred3
GRMZM2G471039	0.17	0.04	0.11	0	0	0	0.12	0.23	0.33	0.04	0.52	1.09	0.24	0.08	0.83	0.34	1.9	0.97	0	0.05	0.04	palevioletred3
GRMZM2G476848	0.12	0	0	0	0.75	0	0.79	0.17	0.24	0	0.1	0.2	1.4	0	0.34	0.12	0.32	1.08	0	0	0.06	palevioletred3
GRMZM2G552966	0.23	0.06	0.46	0	0.71	0.33	0.42	0.41	0.65	0.39	0.13	0.19	2.44	0.69	0	0	1.99	5.08	0	0.08	0.07	palevioletred3
GRMZM5G803276	0	0	0	0	0	0	0.53	0.52	1.66	0	0	0.24	6.56	0	1.07	0.29	4.98	4.07	0	0.3	0	palevioletred3
GRMZM5G847216	0	0	0	0	0	0	0.21	0.41	0.36	0	1.34	0.69	1.94	0.48	1.68	0.69	3.81	1.74	0	0	0	palevioletred3
XLOC_008884	0	0	0.69	0	0	0	0.13	0	0.13	0	0	0.23	0.52	0.63	0.64	0.56	0.52	0.36	0	0	0	palevioletred3
XLOC_029765	0	0.09	0.17	0	0.05	0.06	0.05	0	0	0.06	0.19	0	0.05	0.51	0	0.29	0.43	0.15	0.05	0	0	palevioletred3
GRMZM2G001853	0	0	0	0	0.09	0	1.26	0.4	0.09	0	0	0.04	4.72	0.58	0.7	0	0	0	0.05	0	0	plum2
GRMZM2G013530	0	0	0	0	0.03	0	0.03	0.18	0.28	0	0	0	1.25	0.06	0	0	0.12	0.91	0	0	0	plum2
GRMZM2G037322	0.05	0	0.16	0	0.08	0	1.3	0.58	0.69	0	0	0.33	2.35	0.29	0.18	0.05	0.81	0.96	0	0.04	0.12	plum2
GRMZM2G047684	0	0	0	0	0	0	0	0	5.14	0	0	0	10.29	0	0	0	0	0	0	0	0	plum2
GRMZM2G062618	0	0	0	0	0	0	0.14	0.05	0.15	0	0.17	0	1.5	0.1	0.29	0	0.36	1.02	0	0	0.05	plum2
GRMZM2G063126	0	0	0	0	0	0	0	0.29	0.21	0	0	0	3.83	0.1	0.43	0	0	0	0	0.08	0	plum2
GRMZM2G092338	0.06	0.09	0.05	0	0	0	0.25	0.1	0.26	0.11	0	0	1.71	0.2	0.86	0	0.41	0.1	0	0	0.11	plum2
GRMZM2G102944	0.02	0	0.07	0	0	0.05	0.27	0.14	0.06	0.04	0.02	0.02	0.47	0.02	0.08	0.08	0.02	0.16	0.02	0.09	0.04	plum2
GRMZM2G107373	0	0.03	0	0	0	0	0.25	0.17	0.03	0	0	0.03	1.01	0	0.49	0	0.05	0.26	0	0.06	0.06	plum2
GRMZM2G111423	0	0	0.09	0	0.04	0	0.29	0.21	0.18	0.14	0.04	0.27	0.57	0.13	0.3	0.32	0.17	0.36	0	0.05	0.18	plum2
GRMZM2G122276	0	0.81	0.45	0	0.21	0.57	12.73	17.17	9.89	1.47	3.33	1.11	75.02	10.7	8.13	0.23	1.63	5.34	0.14	0.47	0.22	plum2
GRMZM2G123037	0	0.02	0	0	0	0	0.24	0.24	0.15	0	0	0	3.26	0.17	1.24	0	0	0.45	0	0.03	0	plum2
GRMZM2G150059	0.06	0.05	0.06	0	0.24	0	0	0.09	0.03	0.03	0.27	0.08	0.39	0	0	0.16	0.05	0.11	0	0	0	plum2
GRMZM2G162737	0.35	0.19	0.13	0	0.06	0	0.52	0.37	0.3	0.26	0.19	0.05	1.38	0.49	0.38	0.16	0.26	0.06	0.69	0.23	0.68	plum2
GRMZM2G176347	0	0	0.07	0	0	0.16	1.14	1.26	0.7	0	0.06	0.9	2.29	0.33	0.27	0	1.1	1.42	0	0.08	0.14	plum2
GRMZM2G300125	0	0.03	0	0	0.06	0	0.69	0.8	1.03	0.2	0.03	0.05	2.09	0.66	0.17	0	0.12	0.64	0	0.17	0	plum2
GRMZM2G338293	0.11	0	0.06	0	0	0	0.05	0.31	0.43	0	0	0	0.8	0	0.16	0	0.21	0.1	0	0	0	plum2
GRMZM2G363926	0	0	0	0	0.04	0	0.39	1.5	0.85	0	0.26	0	5.01	0.31	0.75	0.04	0.26	1.74	0.04	0.04	0.08	plum2
GRMZM2G386273	0.11	0.05	0.17	0	0.52	0	0.05	0.05	0	0	0	0.32	0.84	0	0.26	0	0.04	0	0.1	0.35	0.43	plum2
GRMZM2G448881	0	0	0	0	0	0	0.26	0.19	0.2	0	0.12	0	0.67	0.03	0.1	0	0.03	0.03	0	0	0	plum2
GRMZM2G463471	0.53	0.22	0	0	0.12	0.07	0	0.06	0.25	0.14	0.16	0.11	2.34	0.53	1.5	0	0.29	1.09	0	0	0.06	plum2
GRMZM5G868296	0	0	0	0	0	0	0.06	0.17	0.15	0.13	0.05	0	0.77	0.09	0.09	0	0.02	0.17	0	0	0	plum2
GRMZM6G198866	1.07	0.34	1.67	0	0.44	0	1.92	5.06	3.58	0	0.3	0.86	11.06	2.43	5.92	0.39	1.34	3.17	3.47	2.21	1.35	plum2
GRMZM2G448151	0.45	24.07	7.45	0	0	0	0.04	0	0	0	0.75	0	0.21	0.94	0	0	0	0	0	2.39	0.73	plum3
XLOC_017182	0.39	1.62	1.45	0	0.05	0.18	0	0	0.11	0.98	0.09	0.09	0.26	0	0.2	0	0.04	0.05	0.42	0.18	0.48	plum3
AC235534.1_FG007	2.5	8.77	3.99	0	3.1	0.14	8.64	3.71	0.11	0	2.82	0	0	4.81	0	4.78	0.03	15.2	0	0	0	steelblue
GRMZM2G001721	1.05	0.71	0.76	0	0.71	0	0.17	0.09	0.27	0.1	1.58	1.09	0.54	1.11	1.04	1.05	0.99	4.41	0.54	0.2	0.18	steelblue
GRMZM2G003409	0.11	0	0.17	0	0	0	0.14	0.35	0.45	0	0.03	0.03	0	0	0.1	0	0.44	1.07	0	0	0	steelblue
GRMZM2G004375	0.06	0	0.25	0	0	0.07	0	0	0	0	0.68	1.03	0.18	0	0	0.69	1.36	5.17	0	0	0	steelblue
GRMZM2G014723	0	0.03	0.04	0	0	0.12	0.03	0	0.1	0	0.18	0.41	0	0	0	1.06	0.66	2.42	0.03	0.04	0.07	steelblue
GRMZM2G016997	0.06	0.03	0	0	0.09	0	0.11	0.17	0.12	0	0.05	0.1	0	0.03	0.11	0.11	0.14	0.36	0	0.03	0.03	steelblue
GRMZM2G039009	0	0	0	0	0.05	0	0	0	0	0	0.04	0	0	0	0	0.21	0.43	0.68	0	0	0	steelblue
GRMZM2G042101	0	0.04	0	0	0	0	0.04	0.09	0.05	0	0	0	0	0.13	0	0	0.25	0.67	0	0	0	steelblue
GRMZM2G062333	0.06	0.03	0.06	0	0.02	0	0.09	0.05	0.02	0.1	0.03	0.03	0.09	0.02	0	0.08	0.13	0.44	0	0	0	steelblue
GRMZM2G094360	0.21	0	0.34	0	0.04	0	0.31	0.19	0.16	0	0.71	0.14	0.2	0	0.39	0.25	0.06	3.52	0	0.09	0	steelblue
GRMZM2G112488	0.79	0	0.36	0	3.75	0.62	0.98	0.58	0.61	0.15	7.29	1.87	0.2	0.26	0.33	26.88	27.41	105.57	0.13	0.37	0	steelblue
GRMZM2G117564	0	0	0	0	0.11	0	0.42	0	0.05	0	0	0	0.05	0	0.47	0	0.21	0.65	0	0	0	steelblue
GRMZM2G119150	0.08	0	0.12	0	0	0	0.76	0.11	0.08	0.04	0.24	0.17	0	0.19	0	0.92	1.3	15.29	0.12	0.13	0	steelblue
GRMZM2G130625	0.2	0	0.08	0	0	0.13	0.04	0.07	0.29	0.2	0	0	0	0.04	0	0.2	1.07	3.42	0	0	0.08	steelblue
GRMZM2G145118	0	0	0	0	0	0	0	0	0.11	0	0	0	0.07	0	0.37	0	0.04	0.42	0	0	0	steelblue
GRMZM2G150107	0	0	0	0	0	0.37	0.1	0	0	1.16	0.28	0	0.32	0	0	0.34	1.09	1.18	0	0.12	0	steelblue
GRMZM2G154828	0.03	0	0	0	0	0	0	0	0	0	0.13	0	0	0.02	0	0.45	1.33	6.13	0	0	0	steelblue
GRMZM2G162481	0	0	0	0	0	0	0	0	0	0	0.03	0	0	0	0	0.03	0.14	0.53	0	0	0	steelblue
GRMZM2G180324	0.04	0	0	0	0.04	0	0.39	0.37	0.36	0.12	0.45	0.06	0.68	0.36	0.37	0.24	3.11	8.65	0.04	0.03	0	steelblue
GRMZM2G300924	0.05	0.02	0.11	0	0.1	0	0.1	0.05	0.05	0.08	0.02	0.02	0	0.07	0	0.08	0.18	0.3	0	0	0	steelblue
GRMZM2G314064	0.04	0	0	0	0.07	0	0.17	0.14	0.11	0.04	0.25	0.31	0.11	0	0.24	0.19	0.74	2.31	0.04	0.04	0.15	steelblue
GRMZM2G327032	0.06	0	0.06	0	0	0	0.15	0	0	0	0.02	0.02	0	0.06	0.03	0.06	0.05	0.21	0	0	0	steelblue
GRMZM2G423331	0	0	0.08	0	0	0	0	0	0	0	0.45	0.13	0	0.07	0	0	0.69	1.55	0	0	0	steelblue
GRMZM2G518756	0	0.06	0.04	0	0	0.08	0.04	0.21	0.15	0.16	0	0	0	0.07	0	0	0.06	0.61	0	0	0	steelblue
GRMZM2G702036	0	0	0	0	0.07	0	0.13	0	0.07	0	0.03	0.03	0.13	0.03	0.23	0	0.16	0.91	0	0	0	steelblue
GRMZM5G843892	0.03	0.04	0	0	0	0	0	0	0	0	0.02	0.09	0	0.02	0.07	0.08	0.16	0.31	0	0	0	steelblue
XLOC_002872	0	0	0	0	0	0	0	0	0	0	0	0.23	0.17	0	0	0.28	1.07	3.69	0	0	0	steelblue
GRMZM2G457125	0	0	0	0	0	5.24	0	0	0	0	0	0	0	0	0	0	0	0	0	0	0	thistle3
XLOC_013000	0.71	0.73	0	0	0	1.91	0.16	0	0.23	0	0.44	0.59	0	0.16	1.17	0.3	0	0	0.41	1.1	1.73	thistle3
AC152495.1_FG017	0	0	0	0	0	0	0	0	0	3.74	0	0	0	0	0	0	0	0	0	0	0	turquoise
AC187263.4_FG001	0	0	0	0	0	0	0	0	0	14.02	0	0	0	0	0	0	0	0	0	0	0	turquoise
AC198699.3_FG004	0	0	0	0	0	0	0	0	0	9.35	0	0	0	0	0	0	0	0	0	0	0	turquoise
GRMZM2G020761	0.16	0.13	0	0	1.89	0	16.04	9.77	9.25	40.27	0.32	0.83	9.35	8.46	6.9	0	1.62	0.95	0.29	0.24	0.15	turquoise
GRMZM2G022979	0	0	0	0	0	0	0	0	0	4.36	0.04	0	0	0	0	0	0	0	0	0	0.05	turquoise
GRMZM2G023059	0.18	0.19	0.06	0	0.11	0.26	0.1	0.11	0.16	17.43	0	0.09	0.05	0	0.11	0	0.08	0.05	0.1	0.06	0	turquoise
GRMZM2G050875	0	0	0	0	0	0	0	0	0	5.02	0	0	0	0	0	0	0	0	0	0	0	turquoise
GRMZM2G058881	0	0	0	0	0	0	0	0.83	0.62	0.84	0.86	0.13	0.56	0	0	0	0.16	0	0	0	0	turquoise
GRMZM2G064008	0	0	0	0	0	0	0	0	0	2.81	0	0	0	0	0	0	0	0	2.42	0	0	turquoise
GRMZM2G064715	0	0	0	0	0	0	0	0	0	5.67	0	0	0	0	0	0	0	0	0	0	0	turquoise
GRMZM2G070847	0.14	0.18	0.43	0	0.2	0.23	0.13	0	0	35.6	0	0.35	0.47	0.06	0.72	0.29	0	0.13	0.95	0.9	1.18	turquoise
GRMZM2G071666	0	0	0	0	0	0	0	0	0	4.6	0	0	0	0	0	0	0	0	0	0	0	turquoise
GRMZM2G100719	0	0	0	0	0	0	0	0	0	36.98	0	0	0	0.18	0	0	0	0	0	0	0	turquoise
GRMZM2G101053	0	0	0	0	0	0	0	0	0	6.01	0	0	0	0	0	0	0	0	0	0	0	turquoise
GRMZM2G103292	0	0.03	0	0	0	0	0.01	0	0	4.6	0.03	0	0	0	0	0	0.02	0	0	0	0	turquoise
GRMZM2G103914	0	0	0	0	0	0	0	0	0	6.48	0	0	0	0	0	0	0	0	0	0	0	turquoise
GRMZM2G104489	0.16	0.13	0	0	0	0	0	0.07	0	0.98	0	0	0.15	0	0.07	0	0	0	1.2	0.08	0.08	turquoise
GRMZM2G114398	0	0	0	0	0	0	0	0	0	17.86	0	0	0	0	0	0	0	0	0	0	0	turquoise
GRMZM2G131391	0	0	0	0	0	0.16	0	0	0	63.91	0.07	0	0	0	0	0	0	0	0	0	0	turquoise
GRMZM2G139813	0.11	0.06	0	0	0.03	0	0.16	0.33	0.14	0.45	0.21	0	0.24	0.13	0	0.07	0	0.32	0.2	0	0	turquoise
GRMZM2G143403	0	0	0.06	0	0	0	0	0	0	17.63	0	0	0	0	0	0	0	0	0	0	0	turquoise
GRMZM2G145204	0	0	0	0	0	0	0	0	0	5.31	0	0	0	0	0	0	0	0	0	0	0	turquoise
GRMZM2G147532	0	0.03	0	0	0	0	0.01	0	0	4.6	0.03	0	0	0	0	0	0.02	0	0	0	0	turquoise
GRMZM2G149326	0	0	0	0	0	0	0	0	0	18.19	0	0	0	0	0	0	0	0	0	0	0	turquoise
GRMZM2G161761	0	0	0	0	0	0	0	0	0	5.7	0	0	0	0	0	0	0	0	0	0	0	turquoise
GRMZM2G162724	0.04	0.15	0.04	0	0	0.04	0.03	0	0.03	1.9	0.12	0.85	0.21	0.06	0.13	0.43	0.21	0.25	0.84	0.86	1.04	turquoise
GRMZM2G300784	0.06	0	0.03	0	0	0	0	0	0	2.43	0	0.02	0	0	0	0	0	0	0.03	0.06	0	turquoise
GRMZM2G310505	0	0	0	0	0	0	0	0	0	11.14	0	0	0	0	0	0	0	0	0	0	0	turquoise
GRMZM2G314145	0	0	0	0	0	0	0	0	0	6.61	0	0	0	0	0	0	0	0	0	0	0	turquoise
GRMZM2G329119	0	0.39	0.45	0	0	0.08	0	0	0	3	0	0	0	0	0	0	0	0	1.22	0.23	0	turquoise
GRMZM2G396477	0	0	0	0	0	0	0	0	0	15.74	0	0	0	0.02	0	0	0	0	0	0	0	turquoise
GRMZM2G400999	0	0.11	0.09	0	0	0.24	0.36	0.28	0	4.53	0	0	0	0	0	0	0	0	0	0	0	turquoise
GRMZM2G420870	0	0.08	0	0	0	0	0.09	0	0	56.22	0	0	0	0	0	0	0	0	0.37	0	0	turquoise
GRMZM2G421126	0	0	0	0	0	0	0	0	0	5.28	0	0	0	0	0	0	0	0	0	0	0	turquoise
GRMZM2G426067	0.08	0.2	0	0	0	0	0	0	0.08	0.25	0.2	0.07	0	0	0	0	0.18	0.14	0.08	0.08	0	turquoise
GRMZM2G442277	0	0	0	0	0	0	0	0	0	14.13	0	0	0	0	0	11.9	0	0	0	0	1.5	turquoise
GRMZM2G443180	0.05	0.07	0	0	0.21	0	0.29	0.08	0.09	3.3	1.47	0.18	0	0.08	0	0	0.13	0.35	0.3	0.05	0	turquoise
GRMZM2G455413	0	0	2.05	0	0	0	0	0	0	2.53	0	0	1.76	0	0	0	0	0	0	0	2.7	turquoise
GRMZM2G455491	0.04	0.03	0	0	0	0	0	0	0	2.6	0	0	0	0	0	0.02	0	0	0	0.02	0	turquoise
GRMZM2G471362	0	0	0	0	0	0	0	0	0	3.17	0	0	0	0	0	0	0	0	1.9	0	0	turquoise
GRMZM2G570968	0	0	0	0	0	0	0	0	0	54.62	0	0	0	0	0	0	0	0	0	0	0	turquoise
GRMZM2G701045	0	0.2	0.03	0	0	0	0	0	0	14.73	0	0	0	0	0	0	0	0	0.46	0.19	0	turquoise
GRMZM2G701047	0	0.2	0.03	0	0	0	0	0	0	14.73	0	0	0	0	0	0	0	0	0.46	0.19	0	turquoise
GRMZM5G847462	0.06	0	0	0	0	0	0	0	0	16.14	0	0.11	0	0	0	0	0	0	0	0	0	turquoise
GRMZM5G885480	0	0	0	0	0	0	0	0	0	8.21	0	0	0	0	0	0	0	0	0	0	0	turquoise
GRMZM5G886969	0	0	0	0	0	0	0	0	0	14.07	0	0	0	0	0	0	0	0	0	0	0	turquoise
GRMZM5G892973	0	0	0	0	0	0	0	0	0	26.42	0	0	0	0.04	0	0	0	0	0	0	0	turquoise
GRMZM6G557089	1.74	0	2.14	0	1.04	0.29	2.11	2.12	1.79	3.79	1.17	0	4.73	0	0	0	0.42	0.57	1.35	1.73	5.47	turquoise
XLOC_001073	0	0	0	0	0	0	0	0	0	5.5	0	0.04	0	0	0	0	0.04	0.05	0	0	0	turquoise
XLOC_001336	0.29	0.06	0.14	0	0	0	0	0	0.2	71.42	0.48	0.47	0	0	0.46	0.14	4.2	0	0.07	0.07	0	turquoise
XLOC_001392	0	0	0	0	0	0	0	0	0	11.12	0	0	0	0	0	0	0	0	0	0	0	turquoise
XLOC_001426	0	0	0	0	0	0.07	0	0	0	2.16	0	0.09	0	0	0	0	0	0.04	0	0.17	0	turquoise
XLOC_002229	0	0	0	0	0	0	0	0	0	9.59	0	0	0	0	0	0	0	0	0	0	0	turquoise
XLOC_002450	0	0	0	0	0	0	0.02	0	0	15.16	0.02	0	0	0	0	0	0	0	0	0	0	turquoise
XLOC_003513	0	0.05	0	0	0	0	0	0	0	30.39	0	0	0	0	0	0	0	0	0	0	0	turquoise
XLOC_003591	0	0	0	0	0	0	0	0	0	6.07	0	0.02	0	0	0	0	0	0	0	0	0	turquoise
XLOC_004245	0	0	0	0	0	0	0.11	0	0	7.86	0	0	0	0	0	0	0	0	0	0	0	turquoise
XLOC_006006	0	0	0	0	0	0	0	0	0	11.32	0	0	0	0	0	0	0	0	0	0	0	turquoise
XLOC_008491	0	0	0	0	0	0	0	0	0	1.23	0	0	0	0	0	0	0	0	0.87	0	0	turquoise
XLOC_010263	0	0	0	0	0	0	0	0	0	14.17	0	0	0	0	0	0	0	0	0	0	0	turquoise
XLOC_011051	0	0	0	0	0.09	0	0	0	0	18.19	0	0.08	0	0	0	0	0	0	0	0	0	turquoise
XLOC_011500	0	0.04	0	0	0	0	0	0	0.09	11.13	0	0	0	0	0	0	0	0	0	0	0	turquoise
XLOC_015545	0	0	0	0	0	0	0	0	0	3.01	0	0	0	0	0	0	0	0	0	0	0	turquoise
XLOC_016066	0.19	0	0	0	0	0	0	0	0	1.71	0.15	1.05	1.3	0	0.08	0.09	0	0	0.35	0.48	1.51	turquoise
XLOC_017937	0	0	0	0	0	0	0	0	0	16.92	0	0	0	0	0	0	0	0	0	0	0	turquoise
XLOC_018945	0	0	0	0	0.02	0	0	0	0	1.6	0.06	0	0	0	0	0	0	0	0	0	0	turquoise
XLOC_023617	0	0	0	0	0	0	0	0	0	24.79	0	0	0	0	0	0	0	0	0	0	0	turquoise
XLOC_023633	0	0	0	0	0	0	0	0	0	5.47	0	0	0	0	0	0	0	0	0	0	0	turquoise
XLOC_025628	0.06	0.02	0.03	0	0	0.03	0	0.1	0	5.6	0.02	0	0.03	0	0	0	0.04	0.15	0	0.03	0.05	turquoise
XLOC_026350	0	0	0	0	0	0	0	0	0	3.49	0	0	0	0	0	0	0	0	0	0	0	turquoise
XLOC_028789	0	0	0	0	0	0	0	0	0	3.76	0	0	0	0	0	0	0	0	0	0	0	turquoise
XLOC_029091	0	0	0	0	0	0	0	0	0	3.77	0	0	0	0	0	0	0	0	0	0	0	turquoise
XLOC_030332	0	0	0	0	0	0	0	0	0	26.43	0	0	0	0	0	0	0	0	0	0	0	turquoise
XLOC_030740	0	0	0	0	0	0	0	0	0	4.9	0	0	0	0	0	0	0	0	0	0	0	turquoise
XLOC_032823	0	0	0	0	0	0	0	0	0	20.8	0	0	0	0	0	0	0	0	0	0	0	turquoise
XLOC_032999	0	0	0	0	0	0	0	0	0	7.36	0	0	0	0	0	0	0	0	0	0	0	turquoise
XLOC_039188	0	0	0	0	0	0	0	0	0	7.16	0	0	0	0	0	0	0	0	0	0	0	turquoise
XLOC_045692	0	0	0	0	0	0	0	0	0	12.81	0	0	0	0	0	0	0	0	0	0	0	turquoise
GRMZM2G036262	0	0	0	0	0.94	0.98	0	0	0	0	0.42	0.16	0	0	0	0.1	0.07	0	0	0	0.19	yellow4
GRMZM2G167986	0	0	0	0	2.46	0.61	0.02	0.1	0	0	0	0	0	0.25	0	0	0.02	0	0	0.07	0	yellow4
XLOC_015702	0	0.03	0.21	0	1.77	0.24	0	0	0	0	0	0	0	0	0	0.17	0	0.35	0.04	0	0	yellow4
GRMZM2G360219	0.08	0.03	0.02	0.01	0.19	0.04	0.46	0.36	0.21	0	0.04	0.03	0.77	0.54	0.35	0.08	0.2	0.23	0.05	0.02	0	coral1
GRMZM2G055795	0	0.78	0	0.01	2.55	0.66	1.99	1.59	1.06	0.07	0.08	0.07	0.78	3.06	1.05	0.05	1.3	1.61	0.11	0.28	0.03	lavenderblush3
GRMZM2G107737	0.03	0.08	0	0.01	0.1	0	1.12	0.69	0.47	0.03	0	0	0	0.21	0.18	0.05	0.01	0.04	0.06	0.02	0.03	lavenderblush3
GRMZM2G167658	0.18	0.5	0.28	0.01	1.66	0.12	2.3	1.49	1.26	0.03	0.01	0.05	1.21	1.61	0.39	0.01	0.1	0.01	0.05	0.03	0.01	lavenderblush3
GRMZM2G171707	0.11	0.12	0.09	0.01	0.24	0	0.85	0.69	0.22	0.09	0.06	0.2	0.33	0.23	0.32	0	0.08	0.15	0.1	0.11	0	lavenderblush3
XLOC_021313	3.7	1.8	3.41	0.01	0.35	0.21	0.2	0.22	1.04	2.51	1.39	3.2	11.73	8.24	11.47	3.42	4.29	5.24	2.56	2.86	3.29	lightcoral
GRMZM2G013588	0	0.02	0	0.01	0.03	0.01	0	0	0	121.33	0.03	0.02	0.04	0.04	0	0.01	0.05	0.02	0.03	0.01	0.09	turquoise
GRMZM2G135175	0.08	0	0.14	0.02	0.18	0.09	0.02	0.07	0.18	0.11	3.55	2.43	0.05	0.12	0.07	3.17	0.87	0.36	0	0.06	0	cyan
GRMZM2G326222	0.32	0.29	0.16	0.02	0.05	0.03	0	0.03	0	0	0.07	0.02	0	0.08	0	1.52	0.24	0.47	0	0.15	0.06	cyan
GRMZM2G060253	0.19	0.07	0.13	0.02	0	0	0.05	0.02	0	0.03	0.07	0.11	0.08	0.05	0	0.49	0.3	0.09	0.05	0.06	0	darkolivegreen
GRMZM2G135378	0.05	0	0	0.02	0	0	0	0	0	0	0.02	0.08	0.08	0	0.04	0.28	0.18	0.34	0	0	0.02	darkolivegreen
GRMZM2G439784	0.08	0.02	0.06	0.02	0.02	0	0	0.04	0	0	0.02	0.08	0	0	0.04	0.12	0.07	0.1	0	0.02	0	darkolivegreen
GRMZM2G443776	0.62	0.37	0.45	0.02	0.05	0.03	0.46	0.15	0.16	0.09	0.23	0.05	0.34	0.05	0.03	0.31	0.19	0.32	0.16	0.26	0.11	darkorange
GRMZM2G100639	0.02	0	0.02	0.02	0.02	0.02	0.13	0.22	0.02	0	0.03	0.15	0.02	0.04	0.02	0.12	0.12	0.16	0	0.02	0	darkseagreen4
GRMZM2G332280	0.02	0	0	0.02	0.02	0	0.04	0.04	0.12	0	0	0.04	0	0	0.1	0.11	0.21	0.11	0	0.02	0	darkseagreen4
GRMZM2G064106	0.06	0	0	0.02	0.05	0	0.08	0.13	0.08	0	0.45	0	0.05	0	0.05	0.11	0.13	0.05	0	0	0	darkslateblue
GRMZM2G153754	0	0.02	0	0.02	0.02	0.02	0.02	0.1	0.24	0	0.62	0.02	0.12	0.06	0.14	0.02	0.73	1.22	0.06	0.04	0.02	darkslateblue
GRMZM2G342907	0.03	0.06	0.05	0.02	0.12	0	0.12	0.09	0.05	0	0.45	0.19	0	0.07	0	0.03	0.13	0.52	0.02	0	0	darkslateblue
GRMZM2G424804	0	0	0.03	0.02	0.03	0	0	0.05	0.3	0.29	2.13	0.12	0.29	0.05	0.05	1.36	0.55	1.27	0.16	0.03	0	darkslateblue
GRMZM2G109332	0.02	0.22	0.55	0.02	0.64	0.02	0.24	0.03	0.34	0.01	0.01	0.01	0.81	0.71	0.32	0.74	0.2	0.1	0.54	0.27	0.64	grey
GRMZM2G169013	0.17	1.42	0.5	0.02	0.13	0.28	0.95	0.56	0.37	0.23	0.87	0.71	0.11	0.99	0.75	0.39	0.57	1.13	1.01	1.15	1.38	grey
GRMZM2G477864	0	0.2	0	0.02	0.05	0	0.09	0.11	0.07	0	0.1	0.04	0.05	0.09	0	0.07	0.11	0.06	0	0	0	grey
GRMZM2G018241	0.28	0.36	0.19	0.02	0.26	0.24	1.62	0.95	0.93	0.11	0.05	0.6	0.1	0.94	0.15	0.36	0.43	0.17	0.26	0.66	0.03	lavenderblush3
GRMZM2G036134	0.02	0.25	0.26	0.02	0.46	0.36	2	1.07	0.58	0.92	0.2	0.08	1.52	1.18	0.71	0.16	0.28	0.1	0.04	0.29	0.09	lavenderblush3
GRMZM2G121621	0.22	0.25	0.39	0.02	0.26	0.09	0.91	0.58	0.98	0.14	0	0.16	0.97	1	0.59	0.17	0.12	0.27	0.24	0.06	0.08	lavenderblush3
GRMZM2G163195	0	0	0	0.02	0.04	0	0.55	0.29	0.06	0	0	0	0	0.02	0	0	0	0.02	0	0	0.02	lavenderblush3
GRMZM2G303463	0.1	0.07	0.06	0.02	0.13	0.03	0.23	0.1	0.14	0	0	0.14	0.05	0.1	0.08	0.11	0.04	0.18	0	0	0	lavenderblush3
GRMZM2G459841	0	0	0	0.02	1.26	0.07	2.73	1.44	0.71	0	0	0	1.49	1.29	0.58	0	0	0	0	0.03	0	lavenderblush3
GRMZM5G889052	0.1	0.12	0.12	0.02	0.37	0.16	2.28	1.61	1.12	0.1	0.39	0.14	2.06	0.91	1.62	0.05	0.35	0.62	0.25	0.33	0.19	lavenderblush3
GRMZM2G152555	0.26	0.85	0.3	0.02	0.14	0.17	0	0	0	0	0	0.07	0	0	0	0.04	0.02	0.19	1.15	1.43	0.49	magenta
GRMZM2G001114	0.16	0.11	0.03	0.02	0.06	0.03	0.15	0.56	0.4	0.03	0.18	0.08	0.18	0.12	0.52	0	0.52	0.6	0	0	0.06	palevioletred3
GRMZM2G137713	0.04	0.03	0.1	0.02	0.14	0.09	0.06	0.11	0.04	0.09	0.05	0.03	0.04	0.19	0.27	0.17	0.09	0.24	0.02	0.02	0.06	palevioletred3
GRMZM2G158807	0	0	0	0.02	0.12	0	0.21	0.5	0.16	0	0.39	0.04	0.13	0.39	0.5	0.03	0.8	0.62	0.03	0	0	palevioletred3
GRMZM2G020478	0.72	0.31	0.66	0.03	0.05	0.02	0.15	0.26	0.17	0.55	0.18	0.63	0.17	1.13	0.5	0.05	0.44	0.18	1.18	0.88	0.7	black
GRMZM2G050427	0.72	0.31	0.66	0.03	0.05	0.02	0.15	0.26	0.17	0.55	0.18	0.63	0.17	1.13	0.5	0.05	0.44	0.18	1.18	0.88	0.7	black
GRMZM2G116603	1.52	1.07	0.83	0.03	0.09	0.07	0.23	0.14	0.09	2.32	0.67	2.05	0.66	0.78	1.09	0.68	0.79	0.84	2.09	2.19	1.67	black
GRMZM2G137502	0	0	0	0.03	0	0	0	0	0	0	0.06	0.14	0	0	0	0.03	0	0	0.13	0.14	0.27	black
GRMZM2G015709	0.49	0.3	0.15	0.03	0.4	0.2	1.13	1.2	0.69	0.28	0.45	0.07	3.13	4.87	1.66	0.39	0.11	0.21	1.08	1.39	0.82	coral1
GRMZM2G032912	0.61	0.53	0.51	0.03	0	0.03	0.29	0.09	0.33	1.12	0.88	0.21	1.32	0.54	1.2	0.57	0.24	0.22	0.39	0.33	0.55	coral1
GRMZM2G129034	0.04	0	0.14	0.03	0.17	0	0.26	0.73	1.15	0.11	0.06	0.09	1.27	0	0.26	0	0.08	0.89	0.52	0.08	0	coral1
XLOC_034344	0	0.4	0.31	0.03	0.07	0	0.11	0.16	0.53	0.12	0.28	0.22	4.28	2.57	4.63	0.11	0.23	0	0.73	0.28	1.27	coral1
GRMZM2G145518	0.03	0	0.29	0.03	0.09	0	0.47	0.23	0.43	0.03	0	0.16	0	0	0	0.03	0.14	0.14	0.61	1.75	0.06	coral2
GRMZM2G070092	0.02	0.02	0.04	0.03	0.19	0.1	0.05	0.03	0.12	0.15	0.36	0.08	0.14	0.1	0	0.6	0.29	0.49	0	0.02	0	cyan
GRMZM2G117378	0.08	0	0.12	0.03	0.07	0	0	0	0	0	0.39	0	0.18	0	0	0.74	0.26	0.24	0.04	0.12	0.04	cyan
GRMZM2G173633	0.11	0	0.08	0.03	0.35	0.21	0	0.14	0.04	0.51	0.03	0	0	0	0.03	0.53	0.28	0.3	0	0	0	cyan
GRMZM2G368632	0.22	0.05	0.06	0.03	0.09	0.03	0.03	0	0	0.03	0.05	0.28	0	0	0.06	0.16	0.28	0.36	0.06	0	0	darkolivegreen
GRMZM2G038046	0	0	0.12	0.03	0	0	0	0	0	0.08	0	0	0	0	0.15	0.08	0.18	0.21	0	0	0	darkseagreen4
GRMZM2G365282	0.33	0	0.25	0.03	0	0	0.03	0.13	0.1	0.04	0.03	0.56	0.1	0.1	0	0.25	0.73	0.1	0	0	0	darkseagreen4
GRMZM2G407650	0.21	0	0.1	0.03	0	0	0.06	0.06	0.03	0	0.26	0.31	0.06	0	0.06	0.24	0.79	0.68	0	0	0	darkseagreen4
GRMZM2G421495	0.01	0.01	0.04	0.03	0.01	0.01	0.02	0.01	0.04	0.01	0.08	0.08	0.02	0.02	0.07	0.08	0.13	0.07	0	0.01	0	darkseagreen4
XLOC_043670	0	0	0	0.03	0.07	0	0.25	0.14	0.11	0.08	0	0	0	0.21	0	0	0.35	0.49	0	0	0	darkseagreen4
GRMZM2G019185	0.12	0	0.11	0.03	0.39	0.04	0.24	0.1	0.15	0.04	1.82	0.97	0.29	0.38	0.14	1.53	0.92	1.41	0.07	0	0.07	darkslateblue
GRMZM2G051571	0	0.03	0	0.03	0.27	0.04	0.22	0.51	0.89	0.17	1.6	0.17	0.42	0.29	0.78	0.33	0.85	2.31	0.08	0.09	0	darkslateblue
GRMZM2G059299	0.19	0.06	0.04	0.03	0.04	0.21	0.11	0.31	0.15	0.04	1.03	0.22	0.15	0.14	0.35	0.66	0.83	1.18	0	0.2	0.19	darkslateblue
GRMZM2G069511	0.07	0.12	0.28	0.03	0.07	0.04	0.17	0.45	0.21	1.04	7.86	0.54	1.32	0.13	0.58	1.96	2.72	1.57	0.48	0.5	0.44	darkslateblue
GRMZM2G082780	0.15	0.17	0.16	0.03	0.28	0.12	0.15	0.1	0.09	0.06	0.17	0.04	0.05	0.12	0.08	0.26	0.12	0.18	0.02	0.04	0.04	darkslateblue
GRMZM2G099420	0.04	0.03	0	0.03	0	0	0.41	0.15	0.23	0.04	1.76	0.17	0	0.04	0.04	0.37	0.51	1.35	0	0	0	darkslateblue
GRMZM2G101221	0	0	0.04	0.03	0.32	0.6	0	0.04	0.11	0	0.66	0.03	0	0	0	0.12	0.17	0.64	0	0	0	darkslateblue
GRMZM2G142390	0.37	0	0.43	0.03	0	0.06	0	0.06	0.03	0.21	4.02	1.87	0.31	0	0.03	1.96	1.36	3.03	0.31	0.24	0.13	darkslateblue
GRMZM2G381739	0.22	0	0.29	0.03	0.45	0	0.87	1.09	0.91	0.23	7.18	0.24	3.68	0.86	1.31	0.77	3.76	7.56	0.21	0	0.18	darkslateblue
GRMZM2G397755	0.53	0	0.49	0.03	0	0	0	0	0	0	3.52	0.2	0	0.04	0	1.1	1.15	0.85	0	0	0	darkslateblue
GRMZM2G421509	0.04	0	0.14	0.03	0	0	0.06	0	0	0	0.2	0.06	0	0	0	0.28	0.03	0.43	0	0	0	darkslateblue
GRMZM2G425427	0.04	0	0.07	0.03	0.03	0	0	0.03	0.07	0.15	1.21	0.68	0.14	0.13	0.27	0.44	0.51	0.76	0	0	0.07	darkslateblue
GRMZM2G457562	0.14	0.06	0.14	0.03	0.26	0.04	0.03	0.06	0.13	0.61	1.99	0.4	0.03	0.06	0.25	0.55	0.33	0.45	0.03	0.18	0	darkslateblue
GRMZM2G480687	0	0	0.04	0.03	0.07	0	0.11	0	0	0.32	0.63	0	0.52	0	0	0.53	1.05	0.73	0	0	0.04	darkslateblue
GRMZM2G135019	0.06	0.15	0.03	0.03	0.06	0.07	0.03	0.19	0.15	0.19	0.03	0.05	0	0.08	0.03	0.15	0.09	0.22	0.03	0	0	grey
GRMZM2G003406	0.04	0.13	0	0.03	0.78	0	0.73	0.51	0.33	0	0	0.06	0.11	1.74	0.28	0.04	0.34	0.47	0	0	0	lavenderblush3
GRMZM2G007130	0	0.37	0.17	0.03	1.18	0	3.69	1.98	1.43	0.32	0.17	0.08	0.96	2.06	0.73	0	0.1	0.54	0.14	0.4	0.07	lavenderblush3
GRMZM2G058491	0.07	0.75	0.2	0.03	42.25	0.02	32.5	23.19	17.98	0.23	0.06	0.23	55.42	53.02	33.11	0.17	2.66	5.16	0.73	0.93	1.09	lavenderblush3
GRMZM2G124524	0.22	0.19	0.07	0.03	2.08	0.04	13.89	10.46	6.76	0	0.81	0.18	11.75	9.4	4.83	0	0.27	1.91	0	0.07	0.03	lavenderblush3
GRMZM2G377647	0.73	0.26	0.41	0.03	0.87	0.04	2.42	2.51	1.12	0.6	0.6	0.39	1.78	3.79	1.11	0.59	0.31	1.09	0.29	1.26	0.57	lavenderblush3
GRMZM2G397754	0.16	0.22	0.27	0.03	0	0	1.69	1.04	0.74	0	0	0	0.33	0.83	0.21	0.08	0.14	0.14	0.04	0.08	0	lavenderblush3
GRMZM2G021310	0	0	0	0.03	0	0	0.2	1.37	1.61	0.07	0.03	0	0	0	0	0	0	0	0	0.03	0.06	lightsteelblue
GRMZM2G413774	0.07	0	0.05	0.03	0.09	0	0.12	0.27	0.37	0.04	0	0.05	0	0	0.04	0.08	0.14	0.01	0	0	0.03	lightsteelblue
GRMZM5G889299	0.14	0.26	0.21	0.03	0.03	0.21	0	0.12	0.06	0.07	0	0.11	0.14	0.06	0.04	0.03	0.02	0	0.09	0.27	0.14	magenta
GRMZM2G064969	0.66	0	0.36	0.03	0.1	0	0.43	2.04	2.75	0.15	0.85	1.28	1	0.43	0.77	0.55	3.32	1.25	0.55	0	0.21	palevioletred3
GRMZM2G109159	0.33	0.24	0.36	0.03	0.09	0.07	0.09	0.12	0.09	0.07	0.12	0.19	0.4	0.12	0.39	0.59	0.95	0.66	0.25	0.2	0.23	palevioletred3
GRMZM2G173965	0.23	0	0.26	0.03	0.18	0	0.62	0.47	0.68	0.43	2.26	0.18	2.73	0.1	1.03	0.41	2.83	4.75	0.28	0.12	0.07	palevioletred3
GRMZM5G822426	0.14	0.03	0.17	0.03	0.03	0	0.54	0.4	0.23	0	0.48	0.3	0.06	0.24	0.22	0.83	0.69	0.98	0.03	0.04	0	palevioletred3
XLOC_002280	0.06	0.02	0.04	0.03	0.18	0.09	0.55	0.42	0.67	0.04	0.31	0.14	1.25	0.12	1.06	0.04	0.96	1.61	0.02	0.06	0.15	palevioletred3
GRMZM2G070178	0	0	0.04	0.03	0.03	0	0.49	0.51	0.1	0	0.09	0.79	3.84	0.03	1.21	0	0.16	1.25	0.07	0.3	0.1	plum2
GRMZM2G379237	0	0	0	0.03	0.04	0	0.04	0.41	0.59	0	0.14	0	12.47	1.24	1.87	0	0.14	0.4	0.22	0.04	0.04	plum2
GRMZM2G013448	0.45	0.1	0.11	0.03	0.31	0.12	0.53	0.39	0.85	0.3	0.41	0.03	0.48	0.1	0.62	1.68	0.4	2.34	0.07	0.17	0.04	steelblue
GRMZM2G066101	0.02	0	0	0.03	0.11	0	0.35	0.09	0.19	0	0.18	0.2	0.06	0.43	0	0.3	0.3	0.96	0.08	0.04	0	steelblue
GRMZM2G108537	0.18	0.17	0	0.03	0.2	0.04	3.68	2.74	3.04	2.46	0.73	0.4	1.78	2.52	2.47	0.18	3.31	7.93	0.53	0.11	0.98	steelblue
XLOC_034449	0.3	0.19	0.03	0.03	0	0.11	0.15	0.09	0.12	0.27	0	0.24	0.09	0.12	0.24	0.36	0.39	1.15	0.03	0	0.03	steelblue
GRMZM2G099765	0.03	0	0	0.03	0.03	0	0	0.03	0.08	7.58	0.05	0.03	0.09	0	0.59	0.03	0	0.03	0.46	0.32	0.65	turquoise
GRMZM2G104760	0.04	0.13	0.11	0.03	0.18	0.08	0.27	0.24	0.22	7.63	0.06	0.06	0.07	0.03	0.1	0.04	0.11	0.13	0.04	0	0.04	turquoise
GRMZM2G119305	0	0.03	0	0.03	0	0	0.04	0	0	11.83	0.16	0	0.11	0	0	0	0.03	0	0	0	0	turquoise
GRMZM5G878615	0.06	0	0.03	0.03	0.06	0	0.16	0.13	0	22.77	0.05	0.02	0.08	0.03	0.03	0.42	0.06	0.13	0	0.06	0	turquoise
GRMZM2G082714	1.67	0.64	0.48	0.04	0.23	0	0.22	0.09	0.23	1.7	0.65	1.75	0.73	0.48	1.33	0.83	0.47	0.72	1.78	2.34	1.55	black
GRMZM2G113633	0.87	0.42	0.66	0.04	0.43	0.17	0.09	0.14	0.1	0.21	0.81	0.5	0.72	0.46	0.33	0.41	0.3	0.54	1.2	1.12	1.82	black
GRMZM2G140170	0	0.03	0	0.04	0	0.14	0	0	0	0.34	0.03	0.2	0.04	0	0.08	0.04	0	0	0.55	0.48	0.4	black
XLOC_001663	0.55	0.07	0.29	0.04	0.04	0.09	0	0	0	0.09	0.17	0.2	0.24	0.34	0.19	0.04	0.09	0.07	0.39	0.17	0.6	black
XLOC_025400	0.31	0.3	0.54	0.04	0	0.04	0	0.07	0.21	0.94	0.88	0.86	1.27	1.22	2.55	0.54	0.73	0.81	2.66	4.71	3.37	black
XLOC_042350	0.84	0.22	0.26	0.04	0.15	0.06	0	0	0.05	0.11	0.26	0.38	0.73	0.42	0.19	0.31	0.23	0.32	1.47	1.31	2.26	black
GRMZM2G111123	0.35	0	0.26	0.04	1.29	0.09	1.81	1.99	1.19	0.31	0.18	0.18	2.99	2.01	1.58	0.17	0.38	0.83	0.04	0.09	0.21	coral1
GRMZM2G340257	0.11	0.09	0.1	0.04	4.56	0.34	35.74	19.44	10.38	0.49	1.4	0.17	41.49	15.65	29.71	0.05	3.51	14.03	0.25	0.22	0.4	coral1
GRMZM2G439246	0	0.04	0.04	0.04	0	0	1.28	0.5	0.2	0	0.11	0	2.17	0.46	1.6	0	0.06	0.26	0.08	0.09	0	coral1
GRMZM2G099067	0	0.14	0	0.04	0.08	0	0	0.04	0.12	0.75	1.62	0	0.16	0.08	0.16	2.54	0.61	0.41	0.2	0.36	0.08	cyan
GRMZM2G176403	0.05	0.22	0.1	0.04	0	0.11	0	0	0	0.05	2.79	0.13	0	0	0	3.4	2.6	1.1	0.05	0	0.1	cyan
GRMZM2G398198	0.24	0	0.1	0.04	0.02	0.09	0	0.05	0.05	0.16	0.11	0.11	0.29	0.12	0.05	1.59	0.6	0.07	0.1	0.05	0	cyan
GRMZM2G154165	0.67	0.53	0.45	0.04	0.14	0.11	0.11	0.04	0.07	0.16	0.43	0.66	0.14	0.26	0.34	0.93	0.41	0.37	0.07	0.36	0.07	darkolivegreen
GRMZM2G093705	0.88	0.33	0.52	0.04	0.7	0.1	0.83	0.47	1	0.36	0.26	0.43	0.29	1.14	0.56	0.57	2.41	0.84	0.25	0.27	0.25	darkseagreen4
GRMZM2G110369	0.38	0	0.39	0.04	0.12	0.05	0.29	0.24	0.12	0.15	0.23	0.65	0.08	0.08	0.31	1.14	25.16	0.61	0.08	0.09	0.03	darkseagreen4
GRMZM2G021369	0	0	0	0.04	0.06	0.05	0.04	0	0	0.22	0.31	0	0	0.12	0	0	0.3	0.55	0	0	0	darkslateblue
GRMZM2G021388	0.15	0	0.1	0.04	0	0	0	0	0.02	0	2.81	0.45	0.07	0	0	0.48	0.24	0.46	0	0	0	darkslateblue
GRMZM2G035542	0.16	0	0.07	0.04	0	0.02	0	0.08	0.28	0.09	1.03	0.09	0.04	0.02	0.02	0.14	0.68	0.7	0	0	0	darkslateblue
GRMZM2G056469	0.37	0	0.55	0.04	0.18	0.04	0.18	0.52	0.39	0	39.13	5.51	1.51	0.24	0.03	19.37	9.95	10.68	0.28	0.53	0	darkslateblue
GRMZM2G125991	2.06	0.23	1.72	0.04	1.22	0.3	0.63	1.42	1.06	0.53	5.62	1.9	0.26	0.88	0.21	5.59	6.34	11.23	0.35	0.44	0.45	darkslateblue
GRMZM2G303965	0.08	0.02	0.03	0.04	0.02	0.03	0.18	0.18	0.31	0	2.88	0.91	0.91	0.34	0.26	1.14	2.42	1.84	0.05	0.11	0.07	darkslateblue
GRMZM2G352866	0	0	0	0.04	0.08	0	0.16	0.08	0	0	0.68	0.33	0.13	0	0.12	0.05	0.37	0.44	0	0	0	darkslateblue
GRMZM2G380789	0.35	0.04	0.13	0.04	0.12	0.33	0.23	0.27	0.12	0.04	1.22	0.07	0.2	0.15	0.24	0.52	0.26	0.38	0.04	0	0	darkslateblue
GRMZM2G393529	0.1	0.04	0	0.04	0.09	0	0.04	0	0.05	0.15	0.72	0.08	0.4	0	0.09	0.33	0.21	0.54	0	0	0	darkslateblue
GRMZM5G808853	0	0	0	0.04	0.08	0	0	0	0	0.04	0.36	0.1	0.12	0.5	0.16	0.21	0.22	0.45	0.04	0.04	0.08	darkslateblue
GRMZM2G030567	0.14	0.68	0.61	0.04	7.46	0.37	14.52	6.87	3.21	0	0.35	0.04	10.72	8.34	5.13	0.17	0.38	0.12	0	0.15	0	lavenderblush3
GRMZM2G043242	0.13	0	0.02	0.04	0.38	0.09	0.74	1.04	0.65	0.02	0.09	0.03	0.14	0.13	0.08	0	0.26	0.54	0	0	0	lavenderblush3
GRMZM2G047319	0	0.04	0.07	0.04	0.02	0.02	2.34	1.54	1.02	0	0	0.05	0.99	0.49	2.33	0	0.05	0.46	0.06	0	0.02	lavenderblush3
GRMZM2G072808	0	1.2	0.23	0.04	0.65	0.37	2.79	1.55	1.08	0	0.04	0.02	1.92	5.53	0.92	0.03	0.92	2.6	0	0	0	lavenderblush3
GRMZM2G081930	0.04	0.35	0.26	0.04	0.96	0.19	7.26	4.95	4.43	0	0.21	0.07	1.53	2.57	3.13	0.17	0.32	0.9	0.04	0	0	lavenderblush3
GRMZM2G108003	0	0.04	0	0.04	1.89	0.16	14.84	12.25	12.52	0.15	1.68	0.43	8.8	11.4	6.51	0.05	1.36	0.97	0.05	0	0	lavenderblush3
GRMZM2G118770	0.1	0.02	0.1	0.04	13.23	0.03	22.34	9.96	4.23	0.05	0.16	0.06	3.3	3.46	1.09	0	0.11	0.41	0.02	0.03	0.02	lavenderblush3
GRMZM2G145690	0	0.02	0.02	0.04	0.28	0.02	0.36	0.24	0.41	0	0	0	0.16	0.11	0.1	0	0	0	0.02	0	0	lavenderblush3
GRMZM2G150925	0.16	0.15	0.18	0.04	0.04	0.18	6.21	4.2	4.32	0.09	0.5	0.07	3.07	2.77	4.99	0	0.18	1.91	0.21	0.09	0.23	lavenderblush3
GRMZM2G160606	0.18	0	0.31	0.04	0.21	0.05	0.57	0.36	0.6	0.32	0.19	0.04	0.08	0.12	0.33	0.09	0.2	0.12	0	0.05	0.22	lavenderblush3
GRMZM2G174799	0.05	0.42	0.25	0.04	2.07	0.49	4.3	2.43	1.64	0.15	0.46	0.24	0.14	2.13	1.56	0.2	1.98	2.72	0.09	0.32	0.34	lavenderblush3
GRMZM2G323622	0.28	0.34	0.18	0.04	0.22	0.13	0.86	0.99	0.35	0.12	0.42	0.13	0.76	0.62	0.91	0.32	0.67	0.34	0.17	0.29	0.04	lavenderblush3
GRMZM5G883759	0	0.28	0.38	0.04	7.02	0.31	14.31	6.31	2.7	0	0.32	0.04	1.04	7.75	0.93	0.05	1.54	3.88	0.18	0.1	0.05	lavenderblush3
AC233979.1_FG011	0.36	0.13	1.02	0.04	0	0	0	0	0.15	0.05	0.13	0.38	3.18	3.04	3.23	0.51	0.69	1.39	0.43	1.28	0.15	lightcoral
XLOC_028143	0.1	0.08	0.22	0.04	0.05	0.19	0.16	5.88	7.36	0.05	0	0.07	0	0.5	0.04	0.78	0.52	0	0	0.46	0.17	lightsteelblue
GRMZM2G364643	1.03	2.16	1.22	0.04	1.1	0.06	0.19	0.14	0.19	0.68	0.09	0.96	0.43	0.37	0.14	0.05	0.27	0.45	2.12	1.87	2.91	magenta
GRMZM2G040964	0.15	0.07	0.02	0.04	0.1	0	0.42	0.24	0.21	0	0.13	0.05	0.14	0.35	0.18	0.04	0.31	0.5	0.02	0.07	0.04	palevioletred3
GRMZM2G071846	0.04	0.18	0.09	0.04	0.08	0.05	0.36	0.4	0.38	0	0.51	0.32	0.58	0.2	1.21	0.04	2.43	1.16	0.04	0	0	palevioletred3
GRMZM2G100727	0	0	0	0.04	0.16	0	0.62	1.56	0.93	0.09	4.64	0.52	4.67	3.51	2.22	0.64	1.23	1.75	0.08	0.22	0	palevioletred3
GRMZM2G151921	0.1	0	0	0.04	0	0	0.04	1.45	1.86	0.15	0	0.35	0.45	0	1.4	0.19	2.31	0.17	0	0	0	palevioletred3
GRMZM2G475170	0.04	0.14	0.12	0.04	0	0	0.11	0.09	0.24	0	0.05	0.15	0.24	0.17	0.27	0.23	0.17	0.27	0	0.12	0.04	palevioletred3
GRMZM2G129865	0.58	0.04	0.26	0.04	0.29	0.11	0.85	0.8	0.55	0.11	0.3	0.26	4.85	1.45	1.29	0.68	0.23	0.91	0.49	0.65	0.25	plum2
GRMZM2G015933	0.26	0	0	0.04	0	0	0	0.09	0	0.26	0.63	0.25	0	0	0	0.61	1.28	1.86	0	0	0	steelblue
GRMZM2G040094	0.05	0	0.05	0.04	0.04	0	0.06	0.13	0.18	0	0.12	0	0	0	0.19	0	0.16	0.64	0	0.05	0	steelblue
GRMZM6G314950	0.05	0.08	0.09	0.04	0.09	0.3	0	0.17	0.13	0	0.08	0.11	0	0.17	0	0.18	0.21	0.36	0	0	0	steelblue
GRMZM2G108527	3.36	1.56	2.31	0.04	0.05	0.21	0.22	0.17	0	30.6	0.89	2.41	1.59	1.48	1.33	1.01	0.58	1.48	4.22	3.89	3.35	turquoise
GRMZM2G112244	1.47	0.58	1.3	0.04	0.19	0.16	0.37	0.14	0.72	14.97	0.92	3.74	1.09	0.36	0.78	1.06	3.03	0.57	2.69	2	6.44	turquoise
GRMZM2G375487	0	0	0	0.04	0	0	0	0	0	10.95	0	0	0	0	0	0	0	0	0	0	0	turquoise
GRMZM2G413943	0.68	0.59	0.2	0.04	0.08	0.54	0.04	0.05	0	0.95	0.18	0.4	0.01	0.03	0	0.5	0.18	0.57	0.31	0.39	0.07	turquoise
XLOC_019535	0.04	0	0	0.04	0	0	0	0	0	10.01	0	0.07	0	0	0	0.09	0.03	0	0	0	0	turquoise
GRMZM2G104655	0.14	0	0.07	0.04	0.75	0.41	0.04	0.02	0	0.39	0	0.1	0	0	0	0.42	0	0.1	0.02	0.02	0	yellow4
GRMZM2G165839	0	0	0	0.04	1.31	0.11	0	0.05	0.22	0	0	0.15	0	0	0	0.25	0.16	0.18	0	0	0	yellow4
GRMZM2G022934	0	0.05	0	0.05	0.03	0	0	0	0	0	0	0.17	0.03	0	0.24	0.03	0.04	0.13	0.25	0.46	1.07	black
GRMZM2G121210	0	0.03	0.1	0.05	0.09	0.02	0.02	0.09	0.09	0.02	0.11	0.16	0	0.03	0.02	0.02	0.04	0.07	0.14	0.29	0.52	black
GRMZM2G700614	0.01	0	0.01	0.05	0.08	0.09	0	0	0.15	1.29	1.35	4.61	0.32	0	0	1.06	0.32	0.2	3.86	2.29	1.35	black
XLOC_012303	2.51	2.5	1.54	0.05	0	0.13	0	0	0.06	2.2	0.88	5.47	1.28	1.7	1.68	2.37	2.47	1.66	12	11.19	13.21	black
XLOC_044250	0.43	0.4	0.33	0.05	0.1	0.26	0.07	0.15	0.05	0.21	0.2	0.15	0.43	0.21	0.44	0.28	0.12	0.1	0.71	0.58	0.62	black
GRMZM2G176430	0.06	0.12	0.06	0.05	0	0.03	0.15	0.87	1.6	0.29	0.4	0.09	1.25	0.15	2.89	0	0.32	0.92	0.11	0	0.05	coral1
GRMZM2G300709	0.23	0.21	0.08	0.05	0.06	0.16	0.41	0.28	0.36	0.03	0.16	0.08	0.51	0.53	0.56	0.22	0.42	0.45	0.17	0.16	0.09	coral1
GRMZM2G361984	0	0.11	0	0.05	1.67	0	3.31	2.81	2.61	0	0	0	7.2	4.02	3.8	0	0	0.5	0.12	0.07	0	coral1
AC214267.3_FG004	0.49	0.3	0.67	0.05	0.06	0	0.06	0	0	0.69	0.31	0.45	0.17	0.06	0	0	0.18	0.59	0.86	1.98	0.94	coral2
GRMZM2G096454	0.11	0	0.27	0.05	0	0	0.05	0.3	0.84	0.45	0.78	0.13	0	0.15	0.25	0.99	0.74	0.14	0.05	0.06	0	cyan
GRMZM2G158890	0.12	0	0.23	0.05	0	0	0	0.11	0	0.06	0.05	0	0.22	0	0	0.7	0.17	0.51	0.11	0	0.11	darkolivegreen
GRMZM2G163426	0.06	0.14	0.19	0.05	0.18	0.04	0.1	0.15	0	0.3	0.14	0.15	0.19	0.12	0.17	0.25	0.33	0.29	0	0.03	0.03	darkolivegreen
GRMZM2G117491	2.76	0.1	1.99	0.05	0.22	0	0.11	0.14	0.03	0	1.27	0.2	0.09	0.14	0.2	0.78	0.53	0.74	0.15	0.07	0	darkorange
GRMZM2G163535	1.71	0	0.81	0.05	0.09	0	0	0.06	0.39	0.1	0	0.1	0.09	0.11	0	0.44	1.59	0.41	0	0	0.03	darkorange
GRMZM5G831200	0.48	0.08	0.35	0.05	0.35	0.03	0.03	0.03	0.12	0.1	0	0.08	0	0	0	0.32	0.12	0.39	0	0.07	0.03	darkorange
GRMZM2G133781	0.03	0	0	0.05	0	0	0.06	0.2	0.18	0	2.02	4.36	0.09	0.14	0.11	0.93	9.54	9.18	0.06	0.03	0	darkseagreen4
GRMZM5G824698	0.23	0.28	0.25	0.05	0.1	0.2	0.16	0.37	0.3	0.13	0.95	2.58	0.53	0.14	0.58	1.98	4.12	2.14	0.65	0.83	0.48	darkseagreen4
GRMZM2G021277	0.73	0	0.35	0.05	0	0	0.02	0.14	0.03	0	7.56	0.59	0.48	0.1	0	0.89	0.86	1.46	0	0	0	darkslateblue
GRMZM2G075253	0.64	0.32	0.32	0.05	0.12	0.28	0.06	0.29	0.24	0.33	0.95	0.26	0.48	0.29	0.93	0.89	0.62	1.28	0.18	0.4	0	darkslateblue
GRMZM2G083350	0.03	0	0	0.05	0.05	0.03	0.03	0	0.03	0	1.96	0.02	0.32	0.23	0	0.17	0.62	1.08	0.08	0.06	0.11	darkslateblue
GRMZM2G166671	0.21	0.12	0.16	0.05	0.1	0.13	0.24	0.13	0.16	0.11	0.22	0.05	0.02	0.07	0.09	0.12	0.12	0.25	0.02	0.04	0.02	darkslateblue
GRMZM2G133006	0.58	0	0.12	0.05	0.28	0.2	0.14	0.08	0.46	0.53	0.15	0.17	0.11	0.03	0.5	0.37	0.39	0.24	0.03	0.06	0.06	grey
GRMZM2G007615	0.13	0.05	0.32	0.05	0.36	0.35	3.08	2.75	2.25	0.26	0.05	0.1	0.36	1.9	0.53	0	0.1	0.17	0	0	0.12	lavenderblush3
GRMZM2G035890	0.09	0.02	0	0.05	0.5	0	1.83	1.06	0.62	0.03	0.27	0.14	0.89	0.74	0.7	0.03	0.33	0.31	0.06	0.25	0.03	lavenderblush3
GRMZM2G038855	0.32	0.16	0.03	0.05	0	0.04	0.41	0.55	0.61	0.73	0.16	0.05	0.88	0.32	0.15	0.26	0.38	0.37	0.03	0.03	0.06	lavenderblush3
GRMZM2G055844	0.06	0.05	0	0.05	0.8	0.05	1.87	1.27	0.69	0.04	0	0.07	0.92	1.42	0.27	0	0.18	0.09	0	0.02	0	lavenderblush3
GRMZM2G181566	0.06	0.02	0	0.05	0.05	0.09	2.22	1.21	0.88	0.03	0.26	0.14	0.26	1.13	0.72	0.13	0.1	0.53	0.16	0.23	0	lavenderblush3
GRMZM2G386245	0.06	0.05	0.03	0.05	0.11	0.09	0.6	0.68	0.44	0.03	0.14	0.05	0.08	0.36	0.19	0	0.24	0.28	0	0.03	0	lavenderblush3
GRMZM2G389301	0.06	0.14	0.11	0.05	4.2	0	0.4	0.6	1.27	0	0.79	0.14	2.24	0.55	0.51	0.17	0.45	2.42	0	0	0	lavenderblush3
GRMZM2G432679	0	0	0	0.05	0.21	0	2.67	0.66	1.34	0	0.09	0	0.64	0.51	0.57	0	0	0.25	0	0	0	lavenderblush3
GRMZM2G094490	3.48	5	3.63	0.05	0.43	0.24	0.17	0.44	0.34	1.76	1.02	2.6	0.72	0.78	0.47	0.98	1.11	1.09	5.37	6.99	5.66	magenta
XLOC_001396	1.39	1.54	0.42	0.05	0.05	0.29	0.1	0.05	0.15	0.55	0.18	0.56	0.25	0.52	0.29	0.48	0.51	0.46	1.65	2.16	1.64	magenta
XLOC_014464	0.31	1.21	0.42	0.05	0	0.73	0.06	0	0	0.13	0	0.1	0	0	0	0	0	0.16	0.46	0.19	1.35	magenta
GRMZM2G093524	0.49	0.84	1	0.05	0.05	0	0.29	0.43	0.41	1.38	0.98	1.91	1.21	0.95	0.34	1.02	1.55	1.01	1.41	0.78	1.6	mediumpurple2
GRMZM2G075461	0	0	0.06	0.05	1.15	0.19	2.68	8.2	12.56	0.3	4.91	1.14	24.01	8.31	11.42	1.54	17.54	23.42	0.49	0.22	0.26	palevioletred3
GRMZM2G083797	0.13	0.11	0	0.05	0.19	0.02	0.42	0.48	0.24	0.19	0.14	0.11	0.48	0.23	0.44	0.18	0.52	0.1	0.12	0.12	0.07	palevioletred3
GRMZM2G100864	0.17	0.32	0.23	0.05	0.35	0.02	0.26	0.14	0.34	0.17	0.58	0.25	0.71	0.88	0.71	0.34	1.18	0.58	0.15	0.12	0.05	palevioletred3
GRMZM2G107377	0	0.27	0.09	0.05	0.94	0.06	2.57	1.41	1.53	0.24	3.89	1.26	9.8	4.91	6.82	1.46	3.47	7.06	1.06	0.56	1.17	palevioletred3
GRMZM2G313020	0.11	0.18	0.04	0.05	0.11	0.08	0.3	0.19	0.24	0.13	0.17	0.25	0.07	0.21	0.12	0.16	0.22	0.23	0.11	0.08	0.08	palevioletred3
GRMZM2G382534	0.16	0.26	0.09	0.05	1.76	0	1.91	1.75	1.74	0	0.7	0.13	9.1	2.95	2.29	0.09	6.06	16.75	0	0.03	0.03	palevioletred3
GRMZM5G863602	0.17	0.27	0.32	0.05	0.11	0	0.9	0.88	0.45	0.8	1.26	0.59	1.91	2.09	1.29	0.41	2.45	0.98	0.2	0.22	0.48	palevioletred3
GRMZM2G401521	0	0	0	0.05	0	0	0.27	0.31	0.08	0	0.18	0.1	2.19	0.31	0.9	0	0.15	0.19	0	0.04	0	plum2
GRMZM2G110131	0.06	0	0.09	0.05	0	0.03	0.08	0.06	0.15	0.26	0.1	0	0	0.08	0	0.28	0.37	0.68	0	0	0.03	steelblue
GRMZM2G122160	0.06	0	0.09	0.05	0	0.03	0.08	0.06	0.15	0.26	0.1	0	0	0.08	0	0.28	0.37	0.68	0	0	0.03	steelblue
GRMZM2G174458	0.06	0	0.06	0.05	0	0	0.12	0.12	0.06	0.03	0.35	0.13	0.15	0.06	0	0.1	0.24	1.24	0.03	0	0	steelblue
GRMZM2G380291	0.11	0.07	0.06	0.05	0	0.04	0.15	0.02	0	3.06	0.03	0.05	0.05	0	0.02	0.02	0.04	0.03	0.02	0.08	0.09	turquoise
GRMZM2G447785	0	0.05	0	0.05	0.06	0	0.06	0	0	46.3	0	0.04	0.12	0.06	0	0	0	0	0	0.19	0.41	turquoise
GRMZM2G448715	0.07	0.16	0.19	0.05	0	0.35	0.12	0.29	0.18	0.43	0.05	0.16	0	0.29	0	0.12	0.19	0.28	0	0	0	turquoise
GRMZM2G461566	0.03	0.02	0	0.05	0	0	0	0	0	3.63	0	0.05	0	0	0	0	0	0	0	0	0	turquoise
XLOC_030887	0	0.13	0.12	0.05	0.2	0.07	0.19	0.11	0.2	12.63	0.25	0.02	0.2	0.22	0.25	0.03	0.14	0.16	0.06	0	0	turquoise
XLOC_039109	0	0.19	0.11	0.05	0	0.06	0	0	0	11.98	0	0	0	0	0	0	0.04	0	0	0	0.27	turquoise
AF546187.1_FG011	2.18	2.76	1.7	0.06	0.11	0.08	0.41	0.92	0.72	3.12	1.55	3.06	6.45	3.75	4.3	2.62	5.64	2.95	5.24	5.74	7.31	black
GRMZM2G129302	0.32	0.46	0.29	0.06	0.61	0.61	0.46	0.63	0.68	0.7	0.22	0.08	0.23	0.13	0.16	0.8	0.55	0.42	0.11	0.3	0.14	black
GRMZM2G314667	1.64	0.29	1.97	0.06	0.13	0	0.32	0.95	1.14	2.04	4.78	2.31	5.78	2.42	16.9	4.6	2.26	3.4	4.26	2.96	10.57	black
GRMZM2G414563	0.72	0.16	0.19	0.06	0	0	0	0	0.12	0.67	0	0.64	0	0.12	0.06	0.19	0.43	0.11	1.04	1.22	0.75	black
GRMZM5G832362	1.79	2.45	2.43	0.06	0.14	0.24	0.13	0.13	0.21	1.14	3.76	1.99	2.98	1.99	1.69	2.29	0.77	2.26	5.63	6.18	2.99	black
XLOC_005774	0.45	0.55	0.3	0.06	0.26	0.09	0.42	0.15	0.08	0.69	0.74	0.41	0.08	0.62	0.6	0.69	0.27	0.55	1.33	1.15	1.38	black
XLOC_036480	0.87	0.57	0.44	0.06	0.66	0.03	0.64	0.47	0.3	0.17	0.56	0.37	0.05	1.11	0.21	0.39	0.21	0	1.6	2.08	0.71	black
GRMZM2G063203	0.02	0.11	0.03	0.06	0.05	0.03	0.5	0.76	1.18	0.05	0.2	0.05	1.81	0.56	1.82	0.08	0.74	0.97	0.06	0.06	0.12	coral1
GRMZM2G083717	0.04	0.21	0.04	0.06	0.03	0.12	0.69	0.88	0.86	0.41	0.3	0.5	1.36	2.31	1.26	0.07	0.83	0.22	0.14	0.08	0	coral1
GRMZM2G092968	0	0.22	0.2	0.06	0	0.07	0.18	0.24	0.88	0.07	0.11	0.05	2.36	1.84	2.9	0.13	0	0.35	0.31	0.07	0	coral1
GRMZM2G177866	0.07	0	0.14	0.06	0	0	0.51	0.38	0.4	0.14	0.06	0.06	0.92	0	0.71	0	0.37	0.18	0	0.07	0	coral1
GRMZM2G410152	0.28	0.35	0.63	0.06	0.79	0.23	0.77	1.33	0.47	0.29	0.24	0.06	6.43	2.79	2.45	0.07	0.05	0	0.33	0.15	0.95	coral1
XLOC_011650	0.07	0.12	0.15	0.06	0.62	0	0.4	0.79	0.28	0	0	0	0.83	0.53	1.41	0.07	0.11	0.45	0.35	0.08	0.07	coral1
GRMZM2G099678	0.14	0	0.04	0.06	1.94	0.04	0.16	0.32	0.17	0.04	0.18	0.26	0.07	0.1	0	0.64	0.29	0.09	0.4	6.92	0.1	coral2
GRMZM2G103197	0	0	0	0.06	0.33	0.32	0	0	0	0.36	0.28	0	0.23	0	0	0.17	0.18	0.15	0	22.08	0	coral2
GRMZM2G118821	0	0	0	0.06	0.04	0	0	0	0.07	0.08	0	0	0	0	0	0.04	0.06	0.03	0.5	0.84	0	coral2
XLOC_014113	0.11	0.39	0.07	0.06	0.42	0	0	0.06	0.13	0.26	0.37	0	0.16	0.35	0.81	0.07	0.05	0.12	0.29	1.66	0.93	coral2
GRMZM2G031724	0.03	0	0.17	0.06	0.13	0	0.25	0	0.1	0	0.11	0.06	0.03	0.12	0.25	0.51	0.18	0.41	0	0	0	darkolivegreen
GRMZM2G099092	3.34	0	1.08	0.06	0.19	0.15	0.06	0	0	0.07	6.87	4.08	0	0	0	10.15	7.75	5.67	0.13	0.07	0	darkolivegreen
GRMZM2G303909	0.91	0.18	0.47	0.06	0.11	0.05	0.04	0.13	0.23	0.17	0.52	0.43	0	0.13	0.15	1.03	0.94	0.48	0.07	0.12	0.23	darkolivegreen
GRMZM2G359304	0.18	0	0.04	0.06	0	0.08	0.16	0.06	0.14	0.11	0	0.09	0	0.13	0	0.18	0.16	0.22	0	0	0	darkolivegreen
GRMZM2G403111	0	0.05	0	0.06	0	0	0	0	0	0	0.11	0.17	0	0	0	0.85	0.57	0.23	0	0	0	darkolivegreen
AC203173.3_FG002	0.39	0.02	0.02	0.06	0.05	0.05	0.07	0	0	0	0.1	0.1	0	0.02	0	0.12	0.13	0.08	0	0	0	darkorange
GRMZM2G144407	0.02	0	0.05	0.06	0	0	0	0	0.04	0	0.11	0.04	0	0	0	0.02	0.35	0.02	0	0	0	darkseagreen4
GRMZM2G399530	0.1	0	0	0.06	0	0	0.03	0.09	0	0	0	0.08	0	0	0	0.03	0.77	0.48	0	0.04	0.03	darkseagreen4
GRMZM2G038722	0.26	0.03	0.11	0.06	0.61	0.28	0.4	0.46	0.31	0	1.43	0.3	0.48	0.89	0.13	1.06	0.71	2.68	0.14	0	0.11	darkslateblue
GRMZM2G114036	0.04	0.03	0	0.06	0.2	0	0.06	0.03	0	0	0.71	0.03	0.27	0	0.1	0.07	0.79	1.34	0	0.11	0	darkslateblue
GRMZM2G123585	0.33	0.19	0.27	0.06	0.33	0.41	0.63	0.76	0.51	0.08	8.45	2.67	0.7	0.25	0.21	3.09	3.02	4.11	0.16	0.26	0.24	darkslateblue
GRMZM2G136750	0.3	0.12	0	0.06	0.14	0.32	0	0	0	0	4.25	0.6	0	0.27	0	1.48	1.16	1.23	0.28	0.15	0.21	darkslateblue
XLOC_003742	0.66	0.06	0.4	0.06	0.03	0.16	1.58	1.39	2.03	0.04	0.06	0.03	0	0	0.89	1.77	0	2.34	1.66	1.21	1.29	grey
AC208201.3_FG003	0.03	0.46	0.14	0.06	1.22	0.15	1.84	1.45	0.78	0	0.14	0	0.45	2.96	0.85	0	0.54	1.77	0	0.29	0	lavenderblush3
AC231180.2_FG001	0.02	0.18	0.05	0.06	0.28	0.08	0.93	0.64	0.33	0.04	0.12	0.14	0.4	0.67	0.3	0.09	0.17	0.21	0.06	0.35	0.15	lavenderblush3
GRMZM2G009097	0	0	0	0.06	0	0	0.46	0.39	0.21	0	0	0.3	0	0.26	0.2	0	0	0	0	0	0	lavenderblush3
GRMZM2G084859	0	0.06	0.22	0.06	0	0	0.47	0.2	0.49	0	0	0	0	0.07	0.4	0.07	0.22	0	0.21	0	0.14	lavenderblush3
GRMZM2G084899	0.21	0.72	0.41	0.06	0.3	0.2	1.11	1.41	1.23	0	0.12	0.04	0.37	1.3	0.32	0.12	0.15	0.2	0.22	0.07	0.04	lavenderblush3
GRMZM2G167497	0	0.38	0	0.06	2.61	0.07	2.31	1.65	1.41	0.11	0.15	0.06	0.93	2.88	0.45	0.04	0.64	1.24	0	0	0	lavenderblush3
GRMZM2G170628	0.05	0.09	0.04	0.06	0.19	0.05	0.45	0.75	0.73	0.02	0.07	0.04	0.72	0.54	0.29	0	0.15	0.18	0.04	0.05	0.04	lavenderblush3
GRMZM2G339327	0.23	1.99	0.22	0.06	149.83	0	101.59	44.12	32.36	0.39	1.25	0.24	45.48	54	25.17	0.07	4.13	12.78	0.28	0.55	0.14	lavenderblush3
GRMZM2G117497	5.92	3.66	4.99	0.06	0.34	0.55	0.07	0	0.21	0	0.06	0.3	0.2	0.07	0.13	0	0.05	0	2.93	2.12	1.54	magenta
XLOC_017499	0	0	0	0.06	0	0	0	0.07	0.32	0	0	0	0.56	0.2	0.21	0	0	0	0	0.08	0	plum2
GRMZM2G005461	0	0	0.07	0.06	0.14	0	0.14	0.07	0	0	0.19	0	0	0	0	0.15	0.17	0.79	0	0	0	steelblue
GRMZM2G141376	0.48	0.06	0.35	0.06	0.12	0.11	0.16	0.29	0.34	0	0.34	0.7	0.17	0.16	0	0.48	0.62	2.54	0.07	0.05	0	steelblue
GRMZM2G126251	0.07	0	0.14	0.06	0.26	0.62	0	0	0	0.22	0.24	0.06	0	0	0	0	0	0.19	0	0	0	thistle3
GRMZM2G115812	0.07	0.11	0.07	0.06	0.17	0.18	0.13	0.07	0.09	4.88	0.11	0.02	0.01	0.01	0.01	0.04	0.03	0.04	0.15	0.12	0.09	turquoise
GRMZM2G116635	0	0.12	0.07	0.06	0	0	0	0.06	0.2	7.12	0	0	0.33	0.06	0	0.51	0.21	0.31	0	0	0.07	turquoise
GRMZM2G467695	0.33	0.59	0.59	0.06	0.24	0.07	0.24	0.12	0.75	3.97	0.71	0.21	0.37	0.82	0.12	0.07	0	0.11	0.18	0.68	0.82	turquoise
XLOC_011118	0.07	0.12	0	0.06	0	0.16	0	0.2	0	2.22	0.12	0.24	0	0	0	0.22	0.39	0.32	0	0	0.14	turquoise
XLOC_012483	0.03	0.11	0.06	0.06	0.03	0.32	0	0.15	0	9.88	0.08	0.19	0	0	0.09	0.03	0.09	0	0	0.31	0.22	turquoise
GRMZM2G052357	0.13	0.22	0.1	0.07	0	0.03	0.02	0.09	0	0.29	0.09	0.08	0	0.21	0	0.08	0.02	0	0.27	0.35	0.18	black
GRMZM2G104260	0.51	0.77	0.34	0.07	0.08	0.09	0.08	0	0.4	0.61	0.21	0.34	0	0	0	0	0.06	0	1.27	1.41	1.22	black
GRMZM2G354855	0.04	0.18	0.13	0.07	0.53	0.33	0.31	0.43	0	0.27	0.4	0.18	0.12	0.08	0	0.3	0.32	0.3	0.08	0	0	black
GRMZM2G471600	0.99	2.27	1.67	0.07	0.76	0.05	0.74	0.81	1.06	1.19	0.57	1.01	1.53	2.27	1.69	0.73	0.73	0.75	2.38	1.66	2.48	black
XLOC_013210	0.99	0.62	0.49	0.07	0.1	0.06	0.14	0.37	0.2	0.5	0.58	1.41	0.63	0.32	0.47	0.62	0.5	0.47	1.7	1.37	1.74	black
GRMZM2G087655	0.51	1.15	0.55	0.07	0.3	0.05	2.12	2.08	1.92	1.15	1.91	0.84	6.29	8.91	5.55	0.48	1.16	0.4	0.3	0.77	0.79	coral1
GRMZM2G147475	0.62	0	0.18	0.07	0	0.19	0.72	1.74	1.76	0	1.03	0.14	2.81	1.27	1.93	0	1.18	1.08	0.66	0.28	0.68	coral1
GRMZM2G399644	0.39	0.71	1.4	0.07	0.95	0.08	1.7	1.33	0.89	0.32	0.91	0.7	5.28	9.67	2.43	0.7	1.63	0.89	0.88	1.3	0.9	coral1
XLOC_014034	0.24	0	0.32	0.07	0.37	0.09	0.5	0.71	0.38	0.16	0.46	0.32	0.89	0.57	1.3	0.32	0.77	0.76	0.15	0	0	coral1
GRMZM2G026517	1.56	1.73	0.85	0.07	2.02	2.95	1.48	1.32	1.32	0.16	0.71	0.75	0	1.25	2.34	1.32	0.46	1.15	1.82	4.77	2.91	coral2
GRMZM2G053394	0.09	0.21	0.09	0.07	0.08	0	0.04	0.08	0	0	0.29	0.1	0.08	0	0.16	0.51	0.26	0.07	0.04	0	0	cyan
GRMZM2G178815	0.03	0.11	0.05	0.07	0.1	0	0.05	0.07	0.1	0	0.14	0.07	0.08	0	0.05	0.3	0.12	0.17	0.03	0.03	0.05	cyan
GRMZM2G009770	0.37	0.03	0.31	0.07	0	0.02	0.06	0.03	0.02	0.05	0.4	0.38	0.02	0.07	0	1.02	0.36	0.72	0.03	0.03	0	darkolivegreen
GRMZM2G108712	0.12	0.09	0.16	0.07	0.18	0.09	0.21	0.21	0.19	0.04	0.2	0.06	0.07	0.13	0.07	0.35	0.5	0.62	0.07	0	0.04	darkolivegreen
GRMZM5G817395	0.12	0.12	0.14	0.07	0.09	0.02	0.13	0.04	0.06	0.08	0.05	0.18	0	0.14	0.22	0.2	0.12	0.19	0.04	0.02	0.02	darkolivegreen
GRMZM2G061289	0.55	0.16	0.35	0.07	0.25	0	0.04	0.07	0.04	0.04	0.06	0.06	0.22	0	0.04	0	0	0.03	0.18	0.12	0.19	darkorange
GRMZM2G088018	0.69	0.07	0.59	0.07	0.08	0.28	0.93	0.54	0.49	0.09	0.28	0.49	0.4	0.38	0	0.77	1.27	0.89	0.24	0	0.08	darkseagreen4
GRMZM2G093092	0.22	0	0.04	0.07	0	0.05	0	0.12	0.21	0	0.07	0.07	0.04	0	0	0.09	0.49	0.54	0	0	0	darkseagreen4
GRMZM2G169240	0.73	0.07	0.24	0.07	0.04	0.04	0	0	0.15	0.17	0.13	0.36	0	0	0.07	0.6	3.3	0.42	0	0	0.08	darkseagreen4
GRMZM2G093125	0.31	0	0.2	0.07	0.15	0.07	0.11	0.24	0.08	0	17.97	2.89	0.09	0.06	0.19	9.98	4.26	5.11	0.17	0.13	0.09	darkslateblue
GRMZM2G150468	0.49	0.02	0.2	0.07	0.11	0.03	0.13	0.03	0.11	0.18	0.98	0.05	0	0	0	0.17	0.24	0.18	0.05	0	0	darkslateblue
GRMZM2G163761	0	0.03	0	0.07	0	0	0	0.08	0	0	0.59	0.93	0	0	0	0.92	0.62	0.81	0	0	0	darkslateblue
GRMZM2G465987	0.41	0.12	0.2	0.07	0.02	0.07	0.04	0.24	0.42	0.42	1.9	0.94	0.3	0.13	0.5	0.99	1.29	2.33	0.21	0.08	0.19	darkslateblue
GRMZM2G001661	0	0.17	0	0.07	0.23	0.22	1.91	1.22	0.94	0.17	0.45	0.07	0.58	0.81	0.68	0	0.15	0.07	0	0.09	0.12	lavenderblush3
GRMZM2G021055	0.19	0.18	0.08	0.07	0.47	0.2	2.78	0.88	0.51	0.52	0.18	0	0	0.53	0.19	0.05	0.12	0.88	0.05	0.17	0.38	lavenderblush3
GRMZM2G021427	0	0	0.12	0.07	1.17	0.18	2.1	0.84	0.27	0.04	0.71	0	0.08	0	0	0.45	1.05	0.32	0	0.04	0	lavenderblush3
GRMZM2G025833	0.18	0.92	0.31	0.07	71.26	0.39	147.21	86.27	45.38	0.05	0.15	0.02	11.92	6.49	2.05	0.08	0.35	0.5	0.05	0.03	0.52	lavenderblush3
GRMZM2G114861	0.06	0.24	0.17	0.07	0.84	0.18	1.21	1.1	1.15	0.17	0.3	0.46	0.55	1.18	0.42	0.29	0.47	0.91	0.16	0.22	0.1	lavenderblush3
GRMZM2G159149	0.11	0.6	0.43	0.07	0.32	0.08	2.1	1.25	0.61	0.16	0.13	0.04	0.44	0.55	0	0	0.04	0	0.27	0.22	0.26	lavenderblush3
GRMZM2G341959	0	0.62	0.07	0.07	0.25	0.07	0.17	0.21	0.16	0	0.03	0	0.41	1.29	0.38	0.04	0.12	0.12	0	0	0	lavenderblush3
GRMZM2G345717	0.77	0.89	0.68	0.07	12.49	0.33	167.38	75.24	18.52	0.19	3.64	1.93	28.51	68.37	45.95	0.73	5.3	18.11	0.47	2.57	0.08	lavenderblush3
GRMZM5G897980	0	0	0.04	0.07	0.06	0.02	1.94	0.84	0.5	0.31	0.18	0.05	0	0.31	0.28	0.07	0.02	0.02	0.04	0.11	0	lavenderblush3
AC217910.3_FG001	1.15	0.2	0.81	0.07	0.15	0	0.67	2.63	4.34	0.17	0.82	1.13	1.38	0.81	0.6	0.08	0.18	0.07	3.14	0.85	0.94	lightsteelblue
GRMZM2G006287	27.88	39.84	27.99	0.07	0.21	0.12	0.22	0.47	0.6	8.09	1.1	9.55	6.91	11.3	8.17	12	11.99	18.56	35.86	33.42	29.71	magenta
AC155610.2_FG007	0.08	0.07	0.04	0.07	0.34	0	0.4	0.44	0.12	0.21	0.74	0.4	1.94	0.47	0.67	0.16	0.36	1.59	0.11	0	0.12	palevioletred3
GRMZM2G052288	1.45	0.03	1.5	0.07	3.23	0.25	3.02	3.41	3	0.32	0.42	0.19	1.3	2.64	3.01	0.44	2	4.4	0.11	0.2	0.04	palevioletred3
GRMZM2G169973	0	0.03	0	0.07	0.14	0.04	0	0.03	0.15	0.04	0	0	0.33	0	0	0	0.2	0.27	0	0	0	palevioletred3
GRMZM2G429533	0.26	0	0	0.07	0.16	0.09	4.39	4.94	6.77	0	85.84	17.65	22.61	1.9	54.84	3.48	162.43	96.54	0.4	0	0.33	palevioletred3
GRMZM2G026926	0	0.02	0.08	0.07	0.15	0.03	0.26	0	0.15	0.13	0.17	0.17	0.05	0.02	0.21	0.13	0.29	0.57	0.1	0.03	0.05	steelblue
GRMZM2G429617	0.29	0.07	0.04	0.07	0.15	0	0.41	0.15	0.2	0.04	0.52	0.3	0.15	0.3	0.08	0.12	2.12	3.28	0.08	0.04	0	steelblue
AC210596.3_FG003	0.29	0.07	0.16	0.07	0	0	0	0.04	0.08	1.62	0	0.49	0	0	0.04	0.29	0.22	0.11	0	0	0	turquoise
GRMZM2G161521	0	0	0	0.07	0	0	0	0.23	0	1.74	0.28	0	0	0	0	0.17	0.63	1.4	0	0	0	turquoise
GRMZM2G162238	0.09	0.04	0.04	0.07	0.04	0.07	0.46	0.45	0.3	1.58	0.25	0.24	0.77	0.25	0.74	0.25	0.92	0.47	0.2	0.07	0.2	turquoise
GRMZM2G413835	0	0.03	0	0.07	0	0	0	0	0	5.36	0	0.07	0	0	0	0	0	0	0	0	0	turquoise
GRMZM2G159393	0.41	0.12	0.23	0.07	0.96	0.38	0	0.13	0	0.12	0.29	0.05	0.11	0.18	0.08	0.29	0.5	0.64	0.06	0.03	0.03	yellow4
GRMZM2G037420	0.06	0.22	0.24	0.08	0.28	0.21	0.04	0.13	0	0.19	0.14	0	0	0.55	0	0.05	0	0.09	0.53	0.24	0.46	black
GRMZM2G148768	1.93	0.44	1.08	0.08	0.1	0	0.07	0.16	0.11	0.92	0.93	2.21	0.72	0.71	1.43	0.76	0.74	0.9	2.45	2.32	2.63	black
GRMZM2G163172	1.39	0	0.62	0.08	0.06	0.07	0.03	0.12	0.16	0.27	0.3	0.7	0.22	0.38	0.12	3.52	1.2	0.98	0.46	0.17	0.41	cyan
GRMZM2G104299	0.3	0.16	0.15	0.08	0.46	0.11	0.49	0.48	0.56	0.1	0.98	0.76	0.55	0.66	0.58	0.73	2.47	2.05	0.23	0.2	0.33	darkseagreen4
GRMZM2G018108	0.15	0	0.07	0.08	0.18	0	0.12	0.09	0.2	0	4.48	0.29	0.99	0.03	0.12	1.15	3.76	6.79	0.18	0.14	0.06	darkslateblue
GRMZM2G060517	0	0.08	0	0.08	0	0	0	0	0	1.36	3.14	0.15	0	0	0	0.66	0.49	0.25	0	0.3	0	darkslateblue
GRMZM2G087069	0.03	0.03	0.16	0.08	0.06	0.17	0.06	0.08	0.09	0	0.39	0.46	0.06	0	0.14	0.38	0.37	0.52	0.15	0.16	0.06	darkslateblue
GRMZM5G805387	0.52	0.35	0.19	0.08	0.06	0.38	0.47	0.25	0.21	0.41	0.43	0.19	0	0.81	0.95	0.45	0.17	0.32	0.05	0	0	grey
GRMZM2G061450	0	0	0	0.08	4.19	0	38.33	32.88	32.29	0	0.07	0	8.75	17.79	1.72	0	0.47	0.31	0.34	0	0	lavenderblush3
GRMZM2G062531	0	1.65	0.65	0.08	16.03	0.3	3.79	4.91	5.86	0	0.12	0	13.5	8.95	1.95	0.05	0	0.65	0.04	0.15	0.89	lavenderblush3
GRMZM2G098875	0.33	0	0.15	0.08	9.67	0.06	72.26	33.36	14.18	0.29	4.2	0.41	11.81	5.46	10.17	0.27	3.68	15.5	0.79	2.17	0	lavenderblush3
GRMZM2G140901	0.03	0.03	0	0.08	0.08	0.13	2.9	2.26	1.77	0.12	0.44	0.17	2.79	2.48	2.36	0	1.11	1.14	0.26	0	0.06	lavenderblush3
GRMZM5G892627	0.05	0.04	0.58	0.08	0.75	0.38	2.67	2.31	1.78	0.15	0.04	0.08	0.87	3.61	1.1	0.18	0.04	0.18	0.28	0.34	0.2	lavenderblush3
GRMZM2G414995	0.47	1.47	1	0.08	0.43	0.47	1.29	3.32	2.75	1.5	0.53	0.17	0.49	0.95	1.15	0.03	0.05	0.09	0	0.26	0.13	lightsteelblue
AC205250.3_FG004	0	0	0	0.08	0.08	0	0.16	0.24	0.17	0	0.3	0.07	1.76	0.64	0.65	0.27	1.86	2.65	0.34	0	0.17	palevioletred3
GRMZM2G049990	2.86	1.8	2.36	0.08	2.39	0.41	0.26	1.36	3.06	2.63	2.44	15.99	10.4	2.64	8.57	3.88	14.92	25.31	3.56	1.29	1.82	palevioletred3
GRMZM2G067734	0.07	0.18	0.12	0.08	0.09	0.06	0.27	0.24	0.28	0.13	0.63	0.2	0.25	0.33	0.45	0.3	0.69	0.51	0.07	0.15	0	palevioletred3
GRMZM5G803812	0.06	0	0.09	0.08	0.03	0.03	0	0.5	0.15	0	0.92	0.13	0.51	0.13	0.22	0.06	0.62	0.57	0	0	0.09	palevioletred3
GRMZM2G010333	0	0	0.1	0.08	0	0.1	0.26	0.26	0.09	0	0.64	0.16	0.27	0.34	0	0.19	0.92	2.92	0	0.1	0	steelblue
GRMZM2G127087	2.26	0	1.86	0.08	0	0	0.27	0.13	0.21	0.14	0.71	0.96	0.22	0.67	0.24	3.43	11.41	18.31	0	0	0.03	steelblue
GRMZM2G375249	0.3	0	0.1	0.08	1.58	0	0.86	2.63	2.36	0	0.83	0.24	0.28	0.22	0.27	0.3	2.63	6.35	0.05	0	0	steelblue
GRMZM2G385428	0.27	0.28	0.51	0.08	0.06	0.53	0.8	0.33	0.2	0.22	0.63	0.72	0.03	1.19	0	2.03	0.7	4.02	0.2	0.32	0.03	steelblue
GRMZM2G453672	0.81	0	0.36	0.08	0.05	0.04	0.07	0.13	0.19	0.04	1.07	1.48	0.18	0.5	0.08	2.58	10.33	17.82	0.12	0.24	0.02	steelblue
GRMZM2G309747	0.53	0.96	0.31	0.09	0.2	0	0	0.19	0	0.65	0.26	1.29	0	0	0	0.95	0.23	0.73	0.69	0.99	0.81	black
GRMZM2G366485	1.33	1.06	1.28	0.09	0.07	0.09	0.04	0.05	0.11	1.45	0.87	1.44	1.02	0.83	0.88	1	0.25	0.84	2.6	2.26	2.19	black
GRMZM2G066269	0.31	0.13	0	0.09	0.19	0.17	0.24	1.07	1.44	0.32	1.21	0.17	1.71	1.87	1.38	0.88	0.23	0.68	0.39	0.71	0.7	coral1
GRMZM2G317696	0.68	0.46	0.45	0.09	0.1	0.36	1.73	1	0.74	0	0.28	0.46	3.25	1.31	1.02	0.11	0.17	0.39	0.32	0.23	0	coral1
GRMZM2G361518	0.03	0.11	0.29	0.09	0.32	0	0.62	1.4	1.67	0.12	0.4	0.07	5.52	6.19	5.47	0.09	0.26	0.75	0.47	0.5	0.65	coral1
GRMZM2G339122	0	0.28	0.1	0.09	0.66	0	0	0.17	0.03	0.9	0.56	0.27	0.03	0	0	0.03	1.1	0.06	1.23	5.35	0.56	coral2
AC220927.3_FG001	0.21	0	0.52	0.09	0.1	0.23	0.09	0.19	0	0.64	0.09	0	0	0.09	0	0.94	0.23	0.36	0	0	0	cyan
GRMZM2G026171	0.04	0	0	0.09	0	0.04	0.07	0	0.14	0.11	0.24	0	0	0	0	0.44	0.14	0.13	0	0	0	cyan
GRMZM2G123371	0.18	0.32	0.14	0.09	0.22	0	0	0.2	0.24	0.23	0.79	0.43	0.18	0.07	0.65	0.7	0.57	0.29	0.18	0.17	0.11	cyan
GRMZM2G146047	0.15	0.32	0.37	0.09	0.1	0.11	0.12	0.07	0.05	0.1	0.06	0.27	0.02	0.1	0.09	0.3	0.41	0.35	0.09	0.11	0.11	darkolivegreen
GRMZM2G327659	0.87	0.21	0.43	0.09	0.34	0.09	0.08	0.06	0.06	0.24	0.23	0.44	0.06	0.21	0.1	0.92	0.93	0.98	0.22	0.31	0.19	darkolivegreen
GRMZM2G350918	0.82	0.09	0.64	0.09	0.13	0.34	0.29	0.36	0.6	0.48	0.52	0.51	0.54	0.89	0.29	0.49	0.71	0.87	0.27	0.14	0.07	darkolivegreen
AC213769.3_FG001	0.81	0	0.62	0.09	0	0	0	0.16	0.1	0.04	0	0.27	0.07	0.2	0	0.22	0.76	0.48	0.21	0	0	darkorange
GRMZM2G019225	0	0.05	0.02	0.09	0.02	0.02	0.05	0.05	0.07	0	0.05	0.02	0	0.05	0.02	0.02	0.11	0.05	0	0	0	darkseagreen4
GRMZM2G079082	0.68	0.09	0.58	0.09	0.09	0.14	0.11	0.31	0.4	0.19	0.14	1.06	0.3	0.21	0.72	1.89	3.46	1.46	0.21	0.13	0.18	darkseagreen4
GRMZM2G172734	0	0	0	0.09	0.19	0.04	0	0	0	0	0.08	0	0	0	0	0.08	0.27	0.04	0	0	0	darkseagreen4
GRMZM2G481052	0.21	0	0.16	0.09	0	0	0	0.14	0.05	0	0	0.3	0	0.09	0	0.16	1.08	0.82	0	0.05	0	darkseagreen4
GRMZM2G025414	0.17	0.09	0.06	0.09	0.05	0.06	0.05	0	0	0.46	1.25	0	0	0.15	0	0.67	0.25	0.63	0	0	0	darkslateblue
GRMZM2G025885	0.05	0.26	0.1	0.09	0.24	0.11	0.19	0.18	0	0.16	2.1	0.13	0.97	0.51	1.03	0.62	0.92	2.2	0.43	0.11	0.4	darkslateblue
GRMZM2G115124	0.26	0.18	0.11	0.09	0.24	0.16	0.3	0.33	0.73	0.23	0.52	0.42	0.31	0.52	0.47	1.35	0.65	0.83	0.14	0.04	0.07	darkslateblue
GRMZM2G134597	0.71	0	0.27	0.09	0.06	0.07	0	0.06	0	0.1	1.03	0.38	0.09	0.09	0	0.74	1.75	0.7	0	0	0	darkslateblue
GRMZM2G331599	0	0	0	0.09	0	0	0	0	0	0	1.11	0.62	0	0.29	0	0.11	0.84	0.52	0	0	0	darkslateblue
GRMZM2G374203	0.21	0.23	0.31	0.09	0.19	0.15	0.03	0.12	0.03	0	0.8	0.14	0.19	0.12	0.22	0.79	0.97	0.6	0.1	0.04	0	darkslateblue
GRMZM2G463167	6.64	1.02	3.23	0.09	1.15	0.12	0.41	0.4	0.85	7.94	7.27	1.28	1.57	1	1.84	4.92	2.83	6.73	1.37	0.73	0.86	darkslateblue
GRMZM2G018992	0.11	0.13	0.21	0.09	1.78	0.29	4.08	3.25	2.44	0.16	0.02	0.06	0.92	2.59	0.27	0	0.06	0.18	0.05	0	0	lavenderblush3
GRMZM2G115635	0.26	0.27	0.19	0.09	0.39	0.28	1.22	0.99	0.76	0.54	0.87	0.14	0.92	0.76	0.64	0.2	0.11	0.61	0.06	0.14	0.17	lavenderblush3
GRMZM2G128333	0.05	0.16	0.22	0.09	10.02	0.03	7.86	3.98	1.97	0.53	0.34	0.09	1.79	2.08	0.95	0.05	0.04	0.17	0.31	0.77	0.39	lavenderblush3
GRMZM2G171818	0	0.05	0.09	0.09	0.46	0.33	1.12	0.63	0.47	0	0.18	0	0.09	1.08	0.22	0	0.23	0.16	0	0	0	lavenderblush3
GRMZM2G335218	0.55	0.09	0.24	0.09	0.34	0.3	0.71	1.02	1.08	0	0.09	0.23	0.3	1.8	0.67	0.43	0.32	0.81	0.13	0.07	0	lavenderblush3
GRMZM2G387394	0.99	0.84	1.05	0.09	5.96	0.38	68.11	36.5	13.14	0	3.39	2.4	27.31	43.54	26.02	0.63	6.68	14.19	0.79	4.1	0.17	lavenderblush3
GRMZM2G167253	2.08	3.27	2.33	0.09	0.47	0.28	0.98	1.25	1.5	1.3	0.48	0.97	0.17	1.97	0.44	0.43	0.73	1.12	2.15	2.02	1.65	magenta
GRMZM2G058414	0	0	0	0.09	0	0.08	0.84	1.12	0.68	0.04	0.24	0.03	1.14	0.06	0	0	0.48	2.55	0	0	0	palevioletred3
GRMZM2G128807	0.1	0.18	0	0.09	0.62	0	1.3	1.77	1.72	0	1.29	0.77	1.32	0.31	0.97	0.24	1.91	0.79	0.04	0	0.18	palevioletred3
GRMZM2G159807	0	0	0	0.09	0.07	0	0	0.09	0.07	0.18	0.32	0.09	0.1	0.03	0.06	0.11	0.31	0.12	0	0	0	palevioletred3
GRMZM2G451231	0.21	0.12	0.3	0.09	0.1	0	0.15	0.15	0.09	0.08	0.25	0.09	0.7	0.47	0.31	0.35	0.76	0.46	0.14	0.23	0.13	palevioletred3
GRMZM2G026189	0.03	0.08	0.03	0.09	0	0.04	0	0.06	0.03	0	0.03	0.08	0.03	0	0	0.03	0.1	0.38	0	0	0	steelblue
GRMZM2G118809	1.9	0.03	1.26	0.09	0	0	0.09	0.06	0.06	0.4	0.38	0.73	0.13	0.33	0.03	1.22	4.03	5.26	0	0.14	0	steelblue
XLOC_033359	0.05	0	0	0.09	0	0	0	0	0.04	0.11	0.26	0.04	0	0	0	0.32	0.2	1.01	0.04	0	0	steelblue
GRMZM2G008247	1.86	12.05	5.73	0.09	3	0.4	7.26	26.78	35.79	26.72	0.06	0.09	13.94	29.83	8.87	0.22	0.14	0.38	0.91	0.54	0.14	turquoise
AC197150.3_FG003	0.97	0.5	0.87	0.1	0.25	0.21	0.24	0.08	0.88	1.32	1.04	1.36	0.9	0.73	2.11	0.8	0.28	0.11	0.85	1.34	1.47	black
GRMZM2G113631	0.12	0.66	0.12	0.1	0.17	0	0.04	0	0	0.22	0.17	0.07	0.27	0.3	0.17	0.05	0.17	0	0.78	0.99	0.35	black
GRMZM2G150363	5.65	7.38	5.63	0.1	0.87	0.86	0.17	0.06	0.25	6.22	0.87	6.66	0.16	0	0.11	2.05	1.51	1.5	31.08	20.21	20.34	black
GRMZM2G346110	2.37	2.32	2.57	0.1	0	0.12	0	0	0	0.58	2.52	1.92	0.74	1.11	0.21	3.14	0.58	1.67	7.91	6.8	8.76	black
GRMZM2G430646	2.11	1.6	1.36	0.1	0.08	0	0.07	0.04	0.15	3.48	1.17	2.63	0.76	1.16	1.62	1.09	0.6	1.06	3.44	3.95	4.07	black
GRMZM5G874734	1.44	1.19	0.83	0.1	0	0.13	0.11	0.11	0	2.58	1.39	6.43	0.79	0.75	1.64	0.96	0.71	0.63	3.59	2.62	2.53	black
XLOC_005412	0.23	0.75	0.51	0.1	0	0.37	0.05	0.05	0	0.41	0.14	0.23	0.21	0.05	0	0.06	0	0.25	0.64	1.01	1.26	black
XLOC_016088	0.75	0.28	0.97	0.1	0.1	0	0	0.13	0	0.27	0.19	0.7	0.42	0.44	0.62	0.3	0.22	0.33	1.41	1.06	1.44	black
GRMZM2G076768	0.26	0.1	0.07	0.1	0.09	0	0.11	0.39	0.75	0.07	0	0	0.78	0.33	0.78	0.18	0.14	0.27	0.12	0.13	0	coral1
GRMZM2G090226	1.06	1.18	1.28	0.1	0.18	0.29	2.74	2.03	1.5	2.33	0.97	1.14	5.1	4.94	3.58	0.15	0.73	0.56	0.21	0.28	0.65	coral1
GRMZM2G330361	0	0	0.03	0.1	0.26	0	0.03	0.15	0.05	0	0	0.02	0.45	0.46	0.23	0.03	0.13	0.02	0.08	0.03	0.08	coral1
GRMZM6G765233	0.31	0.23	0.19	0.1	0.15	0.13	0.35	0.53	0.74	0.24	0.33	0.26	0.92	0.28	1.14	0.12	0.29	0.72	0.15	0.33	0.41	coral1
GRMZM2G085924	1.99	3.59	2.39	0.1	4.23	0.29	0.86	0.27	0.11	1.76	0.63	5.15	0.04	0	0	1.56	10.09	1.16	3.57	12.35	0.07	coral2
GRMZM2G113860	0.92	0	0.55	0.1	0	0.2	0	0.22	0.06	0	16.71	2.15	0.4	0.16	0	18.59	10.78	5.34	0.46	0.13	0	cyan
GRMZM2G088028	0.5	0.1	0.33	0.1	0.47	0.36	0.36	0.54	0.06	0.17	0.27	0.14	0	0	0.3	0.29	0.61	0.53	0.11	0	0.17	darkolivegreen
GRMZM2G316362	0.54	0	0.34	0.1	0	0	0	0	0.04	0	0.1	0.03	0.29	0.03	0	0.65	0.56	0.1	0.08	0	0.07	darkolivegreen
GRMZM2G376959	0.24	0.26	0.27	0.1	0.18	0.3	0.11	0.21	0.34	0	0.07	0.03	0.11	0.46	0.64	0.08	0.06	0.1	0.4	0.37	0.68	darkseagreen4
GRMZM2G006424	0.19	0.12	0.26	0.1	0.04	0.16	0.03	0	0	0.31	0.69	0.25	0	0.03	0	0.19	0.11	0.1	0.04	0.24	0	darkslateblue
GRMZM2G030099	0.97	0.07	0.36	0.1	0.84	0.26	3.74	3.47	3.51	0.29	15.3	1.33	7.16	2.52	2.31	6.35	16.29	16.58	0.23	0.17	0.12	darkslateblue
GRMZM2G079807	0.69	0.7	0.64	0.1	0.79	1.89	1.47	1.01	0.38	0.08	0.61	0.3	0.15	0.33	0.55	2.26	0.81	2.15	0.3	0.46	0.39	darkslateblue
GRMZM2G099619	0.02	0	0.09	0.1	0.36	0.1	0.04	0.17	0.32	0	2.54	1.24	0.47	0.06	0.13	1.05	2.14	4.05	0	0.05	0	darkslateblue
GRMZM2G164715	0.95	0	0.6	0.1	0.39	0	0	0.64	0.75	0.04	5.51	0.43	2.34	0.03	0.45	1.81	3.57	0.56	0.78	0.51	0.4	darkslateblue
XLOC_004366	0.32	0.05	0.81	0.1	0.27	0.21	0.11	0.31	0.18	0.18	1.82	0.05	0.17	0.13	0.56	0.73	1.36	2.67	0.16	0.43	0.12	darkslateblue
XLOC_017968	0.91	0	0.56	0.1	0	0.12	0	0.1	0.11	0.35	3.09	1.01	0	0	0	1.91	0.75	2.16	0.11	0.12	0	darkslateblue
AC205057.3_FG004	0.08	0.23	0	0.1	0.3	0.17	2.59	1.95	1.58	0.04	0.1	0.42	0.59	0.43	1.09	0	0.29	0.17	0.3	0.08	0	lavenderblush3
GRMZM2G070375	0.17	0.09	0.06	0.1	0.47	0.24	1.07	1.7	1.86	0.23	0	0.09	1	0.76	1.28	0	0.38	0.54	0.16	0	0	lavenderblush3
GRMZM2G150691	0	0.03	0	0.1	0.08	0.18	1.17	0.54	0.8	0	0.03	0	0	0	0.29	0.12	0.06	0	0.04	0	0	lavenderblush3
GRMZM5G840487	0.28	0.18	0.4	0.1	0.49	0.1	0.87	1.4	1.57	0.06	0.41	0.02	0.85	0.88	0.56	0.09	0.11	0.94	0.06	0.15	0.03	lavenderblush3
GRMZM2G134178	0.04	0	0	0.1	0	0.13	0.39	0.28	0.56	0.12	0.03	0	0	0	0.18	0	0.03	0	0	0.12	0	lightsteelblue
GRMZM2G104494	0.12	0.14	0.06	0.1	0.32	0.13	2.2	1.03	1.64	0.06	0.53	0.05	1.52	0.1	0.95	0.58	0.9	2.82	0.05	0.06	0	palevioletred3
GRMZM2G384755	0.14	0.05	0.12	0.1	0.4	0.23	0.6	0.69	0.24	0.2	0.48	0.74	0.16	0.8	0.48	0.27	1.05	0.59	0.22	0.2	0.04	palevioletred3
GRMZM5G878558	8.86	1.82	5.17	0.1	0.78	0.04	18.35	47.51	61.28	0.28	6.84	2.44	11.72	4.56	36.25	3.32	48.41	77.35	2.49	0.64	2.96	palevioletred3
GRMZM2G156620	0.12	0.08	0.05	0.1	0.07	0	0.15	0.28	0.67	0.05	0.06	0.02	2.77	0.33	0.35	0.15	0.54	1.44	0.05	0.03	0.07	plum2
AC225346.3_FG001	0	0	0	0.1	0	0	0	0	0	0	0	0.4	0	0	0	0.24	0.36	3.83	0	0	0	steelblue
GRMZM2G004590	0.78	0.13	0.89	0.1	0.87	0.22	0.41	0.18	0.27	0.25	0.75	0.5	0.38	0.55	0.04	1.06	2.96	4	0.15	0.34	0.23	steelblue
GRMZM2G054224	0.36	0.35	0.6	0.1	0.28	0.14	0.27	0.26	0.22	0.2	0.28	0.19	0.19	0.18	0.36	0.29	0.7	0.89	0.16	0.18	0.2	steelblue
GRMZM2G088778	0.58	0.05	0.43	0.1	0.11	0.06	0.08	0.21	0.27	0	0.82	0.4	0.05	0	0	0.46	2.1	4.35	0.11	0.03	0.08	steelblue
GRMZM2G480226	0	0	0.11	0.1	0.1	0.04	0.37	0.23	0.36	0	0.28	0.18	0.04	0.07	0.1	0	0.7	1.01	0	0	0	steelblue
GRMZM2G157806	0	0.1	0	0.1	5.36	0.25	0	0.05	0.11	0	0	0	0	0	0	0	0	0	0	0	0	yellow4
XLOC_013472	0.67	0.52	0.49	0.11	0	0	0	0.04	0.17	0.83	0.78	1.71	0.84	1.2	0.65	0.89	0.73	0.51	2.34	2.19	1.29	black
XLOC_026920	1.31	0.43	0.9	0.11	0	0	0	0	0	2.27	0.54	0.95	1.46	0.12	0.59	0.26	0.48	0.11	2.07	2.03	2.62	black
GRMZM2G013960	0.2	0.11	0.07	0.11	0.56	0.43	0.96	0.42	0.13	0.07	0	0.05	3.23	1.31	0.61	0	0.2	0.35	0.06	0.07	0	coral1
GRMZM2G074462	0.42	0.54	0.16	0.11	0.3	0.11	0.88	0.96	0.62	0.2	0.08	0.32	1.46	0.78	0.68	0.29	0.34	0.23	0.37	0.27	0.09	coral1
GRMZM2G103055	0.07	0.14	0	0.11	0	0.18	0.88	0.84	0.76	0.07	0.36	0.08	2.04	0.54	1.29	0.07	0.22	0.32	0	0.07	0.06	coral1
GRMZM2G146644	0.35	0.08	0.03	0.11	0.15	0	0.26	1.55	2.16	0	0.59	0.16	2.58	0.34	1.49	0.16	0.59	0.2	0.81	0.03	0.31	coral1
GRMZM2G008839	0.26	0	0.39	0.11	0.12	0.07	0	0.12	0.43	0.07	1.35	0.37	0	0.12	0.12	3.04	1.06	1.86	0.06	0	0.06	cyan
GRMZM2G113060	0	0.1	0.21	0.11	0.39	0.32	0.15	0.8	0.84	2.74	2.85	0.28	1.03	0.95	0.39	4.18	1.7	1.66	0.12	0.44	0.45	cyan
GRMZM5G839644	1.2	0.53	0.62	0.11	0.11	0.29	0.05	0	0.02	0.29	0.31	0.36	0.03	0.08	0	0.62	0.3	0.9	0.52	0.98	0.31	darkorange
GRMZM2G093418	0.65	0.69	0.51	0.11	0.06	0.07	0.47	0.75	0.86	0	2.15	1.68	0.18	0.52	0.12	1.48	5.61	3.61	0.12	0.07	0.06	darkseagreen4
GRMZM2G407969	0.39	0	0.13	0.11	0	0	0	0	0	0	4.22	0.11	0	0.12	0	1.69	0.77	3.52	0	0	0	darkslateblue
GRMZM2G362131	0.2	0.29	0.26	0.11	0.14	0.26	0.14	0.16	0.21	0.16	0.51	0.48	0	0.55	0	0.04	0.07	0	0.5	0.28	0.11	grey
GRMZM2G418726	0.13	0.14	0.1	0.11	0	0.07	0	0.04	0	0.23	0	0.11	0.12	0	0	0.19	0.24	0	0	0	0	grey
AC234169.1_FG004	0	0	0.13	0.11	0	0	2.28	1.92	0.6	0	0	0.21	0.35	0.23	0.12	0	0.28	0.22	0.12	0.13	0	lavenderblush3
GRMZM2G058518	0.13	0.31	0.28	0.11	0.5	0.21	3.14	2.06	1.47	0.1	0.45	0.21	2.04	1.95	3.63	0.03	1.01	1.35	0.38	0.26	0.15	lavenderblush3
GRMZM2G066578	1.62	1.07	1.86	0.11	6.48	0.73	14.15	9.49	7.47	1.12	0.27	1.56	4.11	7.6	3.69	0.88	2.09	4.07	0.71	0.72	0.38	lavenderblush3
GRMZM2G110913	0.04	0.07	0	0.11	0.08	0.05	1.13	0.96	0.9	0	0.14	0.04	0.32	0.81	0.9	0	0.03	0.22	0	0	0.08	lavenderblush3
GRMZM2G141399	0.08	0.06	0.12	0.11	0.2	0.06	0.69	0.69	0.37	0.22	0.44	0.34	0.68	0.87	0.66	0.21	0.33	0.24	0.04	0.11	0.05	lavenderblush3
GRMZM2G317021	0	0	0	0.11	0	0	5.08	4.8	7.33	0.26	1.55	2.33	2.22	1.34	4.1	0.5	1.3	0.22	0	0	0	lavenderblush3
GRMZM2G342246	0.09	0	0	0.11	0.12	0.19	0.79	0.43	0.91	0.04	0.4	0.07	0	0	0.2	0	0.32	0.19	0	0	0	lavenderblush3
GRMZM2G333095	0.5	0.62	0.87	0.11	0	0	0.34	0.89	0.71	0.26	0.72	0.2	0.47	1.67	0.45	0.87	0.55	0.76	0.93	1.43	1.08	lightcyan
GRMZM2G126367	0.07	0	0	0.11	0.06	0	3.93	7.22	9.9	0	0.06	0.11	0.13	0	0	0.27	0	0.18	0	0	0.13	lightsteelblue
GRMZM2G041761	0.43	0.19	0.36	0.11	0.31	0.14	0.63	10.17	12.53	0.2	19.85	1.44	21.73	6.95	23.92	0.29	38.37	1.37	0.74	0.14	0.13	palevioletred3
GRMZM2G108997	0.13	0.39	0.27	0.11	5.42	0.15	10.9	7.6	5.07	0.34	1.56	0.38	14.4	3.65	3.96	0.47	3.92	9.67	0	0.14	0.19	palevioletred3
GRMZM2G054332	0.24	0	0.09	0.11	0.02	0	0.2	0.21	0.14	0.04	0.12	0.33	1.73	0	0.3	0.02	0.3	0.27	0.02	0	0.02	plum2
GRMZM2G169580	0.06	0	0.06	0.11	0	0	0.27	0.73	0.78	0.07	0.34	0	2.3	0.35	1.3	0.19	0.85	0.94	0.04	0.04	0.02	plum2
GRMZM2G463415	0.03	0.07	0.03	0.11	0.81	0.15	0.86	1.09	1.66	0.14	0.08	0.16	3.68	0.58	1.47	0.15	0.65	1.07	0.25	0.14	0.19	plum2
GRMZM5G801958	1.05	4.05	1.32	0.11	0.3	0.36	0.09	0	0	0	0.15	0.26	0	0	0	0.17	0.36	0.23	0.5	0.25	0.4	plum3
GRMZM2G028306	1.27	0	0.76	0.11	0.03	0	0.12	0.21	0.07	0.22	0.91	0.26	0.13	0.43	0	1.26	5.05	7.58	0	0	0.03	steelblue
GRMZM2G329195	0.17	0.07	0	0.11	0.12	0.14	0.12	0.12	0.16	0	0.18	0.32	0	0.12	0.31	0.34	0.48	1.32	0.12	0.18	0.08	steelblue
GRMZM2G149481	0	0.12	0.03	0.11	0.03	2.18	1.23	0.75	0.39	0	0	0	0.09	0.23	0.38	0.06	0.05	0.09	0.03	0.16	0	thistle3
GRMZM2G056697	0.17	0.03	0.1	0.11	0.25	0.22	0.21	0.06	0.1	3.2	0.06	0.05	0.19	0.09	0.03	0.07	0	0.09	7.27	0.07	0.35	turquoise
GRMZM2G110504	0	0	0	0.11	0	0	0.06	0	0	121.01	0	0	0	0	0	0	0	0	0	0	0	turquoise
GRMZM2G315230	3.84	2.37	3.27	0.12	0.6	0.35	0.49	0.17	0.18	0.83	0.81	1.47	1.98	0.99	1.44	1.87	0.92	1.14	3.63	3.88	4.06	black
GRMZM2G376085	0.14	0.1	0.2	0.12	0.37	0.3	0.2	0.21	0.23	0.29	0.25	0.11	0.17	0.29	0.25	0.18	0.28	0.35	0.06	0.08	0.06	black
GRMZM5G822440	0.52	0.21	0.26	0.12	0.17	0.04	0	0.23	0.07	1.47	0.94	0.63	0.2	0.43	0.17	0.4	0.19	0.1	1.34	1.11	0.53	black
XLOC_007202	0.41	0.14	0.23	0.12	0	0.13	0.05	0	0.08	0.48	0.67	0.83	0	0.13	0.34	0.23	0.06	0.05	0.68	0.51	0.72	black
GRMZM2G172657	0.09	0.02	0.07	0.12	0.26	0.25	0.06	0	0	0.24	0.21	0	0.04	0	0	0.54	0.09	0.08	0.02	0.05	0.07	cyan
GRMZM2G430052	0.79	0.18	0.29	0.12	0.2	0.08	0.13	0.26	0	0.29	0.24	0	0	0.13	0	0.72	0.11	0.31	0	0.07	0	cyan
GRMZM2G046615	0	0	0	0.12	0.25	0	0	0	0	0.18	0.02	0	0	0	0.03	0.23	0.45	0.26	0.03	0	0	darkolivegreen
GRMZM2G421669	0.62	0.13	0.67	0.12	0.3	0.1	0.07	0	0.03	0.07	0.21	0.51	0	0.06	0.05	0.48	0.54	0.66	0.29	0.19	0.05	darkolivegreen
GRMZM2G158775	6.19	0.3	3.61	0.12	0.25	0.13	0.16	0.59	0.51	0.38	1.02	1.76	0.67	0.26	0.67	1.37	1.82	2.1	0.46	0.18	0.83	darkorange
GRMZM2G136039	0.37	0.05	0.08	0.12	0.05	0	0	0.08	0.13	0.03	0.19	0.07	0.03	0	0	0.11	1.02	0.78	0.13	0	0	darkseagreen4
GRMZM2G117250	0.21	0.15	0.18	0.12	0.15	0.07	0.29	0.41	0.06	0.26	0.66	0.09	0.36	0.02	0.04	0.5	0.72	0.55	0	0.14	0.13	darkslateblue
GRMZM2G173862	0.05	0	0.09	0.12	0.04	0	0.04	0.13	0.18	0.19	8.56	0.19	0	0	0	2.52	1.67	1.8	0.13	0.1	0	darkslateblue
GRMZM5G842961	0	0.06	0.14	0.12	0.39	0.22	0.44	0.86	0.2	0.21	2.41	0.34	0	0.86	0	1.86	0.87	1.56	0	0	0	darkslateblue
GRMZM2G024799	0.12	0.54	0.65	0.12	1.41	0.73	1.65	1.44	0.93	0.14	0.62	0.23	1.51	5.13	0.85	0.23	1.33	1.08	0.07	0.24	0.04	lavenderblush3
GRMZM2G046700	0.07	0.06	0.21	0.12	2.76	0.07	7.13	2.77	1.34	0.14	0.34	0.17	0.71	6.44	2.32	0.14	0.56	0.78	0.16	0	0.03	lavenderblush3
GRMZM2G047715	0.32	0.19	0.09	0.12	1.72	0.6	17.67	16.09	15.04	0.62	0.15	0.23	18.7	18.75	8.75	0.18	0.21	0.68	1.04	0.48	1.73	lavenderblush3
GRMZM2G048836	0.22	0.26	0.12	0.12	0.85	0.29	10.44	7.11	5.42	1.56	0.9	0.58	6.18	2.73	4.95	0.27	0.75	0.41	0.6	0.33	0.66	lavenderblush3
GRMZM2G069298	0.45	0.34	0.23	0.12	0.56	0.44	8.83	5.27	2.5	0	0.43	0.08	1.28	5	2.2	0.28	0.61	0.32	0.26	0.33	0.31	lavenderblush3
GRMZM2G360681	0.26	0.46	0.56	0.12	1.15	0.2	10.29	4.56	1.14	0.17	1.1	0.12	0.32	0.75	0.41	0.14	0.09	0.06	0.12	0.13	0.17	lavenderblush3
GRMZM2G474575	0.14	0.34	0.23	0.12	0.04	0.2	0.7	1.57	1.25	0.28	0.3	0.11	0.21	1.47	0.42	0.09	0.03	0.64	0.13	0.05	0.22	lavenderblush3
GRMZM2G481362	0.39	0.44	0.43	0.12	0.77	0.79	3.87	1.57	1.61	0.8	2.1	0.44	2.59	0.04	0.84	0.24	0.58	1.1	0	0.2	0	lavenderblush3
GRMZM5G830436	0.4	0.23	0.36	0.12	0.05	0.12	0.61	0.43	0.24	0.17	0.21	0.05	0.21	0.35	0.28	0.14	0.19	0.1	0.05	0.09	0.14	lavenderblush3
GRMZM5G857701	0.05	0.35	0.05	0.12	0.18	0.21	0.73	0.47	0.32	0.05	0.04	0	0.31	0.94	0.83	0	0.18	0.42	0	0.15	0	lavenderblush3
GRMZM2G086231	1.33	0.12	1.27	0.12	0	0	0.04	3.22	5.34	0.58	0.12	0.54	0.09	0	0.99	0.05	2.25	0.62	0.13	0.3	1	lightsteelblue
GRMZM2G075244	0	0.11	0.08	0.12	1.43	0.03	3.74	8.22	10.68	0.3	4.52	1.36	16.42	6.92	8.25	1.36	17.59	23.39	0.28	0.08	0.23	palevioletred3
GRMZM2G093217	0.19	0.16	0.16	0.12	0.17	0.14	0.3	0.12	0.13	0.06	0.25	0.26	0.03	0.24	0.22	0.28	0.29	0.24	0	0.12	0	palevioletred3
GRMZM2G337534	0.03	0	0	0.12	0.16	0.11	1.06	1.23	1.89	0.07	1.68	1.12	3.21	1.2	2.69	0.68	3.26	3.05	0.16	0.04	0.07	palevioletred3
GRMZM5G844133	0.03	0	0	0.12	0.16	0.11	1.06	1.23	1.89	0.07	1.68	1.12	3.21	1.2	2.69	0.68	3.26	3.05	0.16	0.04	0.07	palevioletred3
GRMZM2G430929	0.14	0.06	0.28	0.12	0.39	0.38	0.25	0.12	0.4	0.36	0.29	0	0.91	0	0	0.14	0.1	0.55	0	0	0	plum2
GRMZM2G070304	0.31	0.07	0.14	0.12	0.16	0	0.15	0.53	0.51	0.03	7.11	4.03	1.75	0.33	0.18	2.74	16.12	20.44	0.13	0.06	0.03	steelblue
GRMZM2G176474	0.53	0.31	0.63	0.12	0.11	0.17	0.53	0.51	0.35	9.68	0.68	0.38	0.44	0.26	0.24	0.76	0.27	0.36	0.44	0.29	0.62	turquoise
GRMZM2G397785	0.27	0.22	0.43	0.12	0.08	0.11	0	0	0	1.13	0.05	0.3	0.1	0.07	0.04	0.08	0.08	0	0.06	0.13	0.14	turquoise
GRMZM2G117344	0.19	0.14	0.17	0.13	0.81	0.37	0.69	0.46	0.26	0.04	0.56	0.07	0.12	0.34	0.27	0.32	0.41	0.67	0.06	0.02	0.02	black
XLOC_010090	0.2	0.13	0.28	0.13	0.33	0.13	0.43	0.25	0.08	0.08	0.17	0	0	0.21	0.15	0	0.03	0.03	0.71	0.29	0.65	black
XLOC_042342	0.51	2.8	1.39	0.13	0.26	0.08	0.75	0.53	0.44	1.43	0.48	1.5	3.15	1.61	0.62	1.03	0.78	0.74	2.62	2.45	1.72	black
GRMZM2G109142	0.1	0.21	0.05	0.13	0.1	0.06	1.03	0.69	0.49	0.37	0.82	0.17	3.29	0.79	2.59	0.36	0.92	1.8	0.19	0.48	0.15	coral1
GRMZM2G137341	0.15	0.04	0.4	0.13	0.24	0.33	0.09	0.27	0.19	3.5	5.42	0.08	0.72	0.14	0.09	10.16	3.59	0.22	0	0.69	0.78	cyan
GRMZM2G369472	0.46	0.17	0.2	0.13	0	0.6	0.09	0.5	0.53	10.17	13.1	0	1.8	0.81	0.51	32.46	2.4	0.97	0.14	1	0.87	cyan
GRMZM2G416625	0.11	0	0.22	0.13	0.38	0.24	0.07	0.43	0.25	0.46	0.49	0.24	0.59	0.07	0.24	0.52	0.41	0.39	0	0.08	0.11	cyan
GRMZM5G827121	0.85	0.03	0.56	0.13	0.06	0.2	0	0.06	0.15	0.13	3.37	0.41	0.06	0.34	0	5.07	2.98	2.12	0.06	0.13	0.03	cyan
GRMZM2G024024	0.62	0.33	0.51	0.13	0.09	0.27	0	0.18	0.14	0.51	0.92	1.16	0.14	0.07	0.29	3.66	1.54	2.32	0.67	0.74	0.26	darkolivegreen
GRMZM2G064603	0.26	0.06	0.1	0.13	0.18	0.09	0.05	0.02	0.02	0.34	0.06	0.22	0	0.05	0.02	0.34	0.51	0.45	0.08	0.07	0.02	darkolivegreen
GRMZM2G170289	0.21	0.23	0.3	0.13	0.11	0.1	0.08	0.14	0.06	0.22	0.13	0.1	0.09	0	0.11	0.73	0.05	0.9	0.09	0.13	0.03	darkolivegreen
GRMZM2G443829	7.86	0.4	5.5	0.13	0.38	0.36	0.19	0.3	0.44	0.98	1.26	3.08	0.1	0.3	0.12	6.26	4.53	9.83	1.57	0.48	0.47	darkolivegreen
GRMZM2G046316	0.82	0.11	0.47	0.13	0.32	0.2	0.6	0.33	0.07	0.14	0.22	0.34	0.1	0.35	0.02	0.71	0.35	0.5	0.02	0.25	0.05	darkorange
GRMZM2G048793	0.36	0.23	0.46	0.13	0.19	0.28	0.19	0.28	0.2	0	0.13	0.34	0.21	0.1	0	0.31	0.31	0.31	0.1	0.05	0	darkorange
AC233851.1_FG008	0.16	0	0.47	0.13	0.29	0.34	0.28	0	0.74	0	0.78	0	0	0.28	0.43	0.94	0.7	0.82	0.15	0.16	0	darkslateblue
GRMZM2G000520	0.32	0.13	0.08	0.13	0.26	0.04	0.14	0	0.11	1.09	7.21	0	0.63	0.21	0.14	2.16	1.55	0.24	0.15	0.33	0.42	darkslateblue
GRMZM2G043579	0.9	0.15	0.6	0.13	0.1	0.08	0.37	0.64	0.43	0.31	1.34	0.21	0.35	0.2	0.03	0.86	0.64	0.56	0.21	0.27	0	darkslateblue
GRMZM2G119168	1.7	1.2	0.95	0.13	1.43	1.21	3.09	1.44	0.69	2.52	19.35	5.21	1.9	2.89	2.87	4.21	5.09	13.91	1.94	2.84	1.07	darkslateblue
GRMZM2G124276	0.57	0.4	0.52	0.13	0.28	0.49	0.68	0.88	0.71	0.39	3.32	0.49	0.04	0.98	0.45	1.69	3.83	3.84	0.25	0.2	0.18	darkslateblue
GRMZM2G332390	0.97	0	1.11	0.13	0	0	0	0.07	0.35	0.08	6.72	1.39	0	0	0.14	2.44	8.97	10.22	0.07	0	0	darkslateblue
GRMZM5G830457	0.08	0.26	0	0.13	0	0	0.14	0.14	0.07	0	0.58	0.06	0.15	0.07	0	0	0.29	1.15	0	0	0	darkslateblue
GRMZM2G089557	0.82	0.46	0.25	0.13	1.42	0.39	3.83	2.32	0.97	0.42	0.04	0.25	4.2	3.06	1.58	0.91	0.26	1.38	0.29	0.21	0.39	lavenderblush3
GRMZM2G128233	0	0.09	0	0.13	0	0	3.39	2.14	1.68	0.11	0	0	0.54	1.4	1	0.05	0.04	0.5	0.05	0.05	0	lavenderblush3
GRMZM2G334142	0.41	0.74	1.07	0.13	0.5	0.67	0.05	0.08	0	0.12	0.05	0.32	0.06	0.11	0.29	0.62	0.57	1.12	0.87	0.92	0.32	lavenderblush3
GRMZM2G369803	0	0.02	0	0.13	0.06	0.22	0.94	0.48	0.31	0	0	0.02	0.03	0.34	0.3	0.03	0.02	0.05	0	0	0	lavenderblush3
XLOC_045721	0	0.13	0.05	0.13	0	0.51	2.54	1.81	1.28	0	0.09	0.04	0.24	1.02	1.18	0.16	0.77	1.04	0	0	0	lavenderblush3
GRMZM5G872442	0.8	0.49	0.83	0.13	0.26	0.23	0.65	0.69	0.62	0.7	0.69	0.6	1.15	1.77	0.82	0.81	1.07	1.31	0.65	0.89	0.69	lightcoral
GRMZM2G068330	1.56	2.38	2.55	0.13	0.51	0.75	0.24	0.09	0.32	0.5	0.45	0.6	0.16	0.52	0.58	0.57	0.1	0.2	1.14	2.15	1.7	magenta
GRMZM2G086430	0.37	0.43	0.5	0.13	1.27	0.14	7.51	6.05	6.04	0.18	9.33	0.55	10.49	2.94	3.29	0.5	26.86	34.47	0.28	0.52	0.15	palevioletred3
GRMZM2G125943	0.26	0.26	0.29	0.13	0.18	0.04	0.19	0.28	0.26	0.11	1.39	0.96	1.07	0.28	0.28	0.48	2.03	2.61	0.21	0.11	0.12	palevioletred3
GRMZM2G386952	0.31	0.11	0.2	0.13	0.17	0.22	0.22	0.36	0.13	0	0.37	0.22	0.25	0.38	0.2	0.49	0.23	0.52	0.08	0	0.13	palevioletred3
GRMZM2G430039	0.25	0.27	0.24	0.13	0.46	0.1	0.58	0.38	0.57	0.21	0.26	0.22	0.46	0.96	0.59	0.42	0.49	0.95	0.08	0.14	0.17	palevioletred3
GRMZM2G095404	0	0.03	0	0.13	0	0	0.74	0.28	0.29	0	0.1	0.82	3.13	0	1.28	0.18	0.54	0.3	0.04	0.05	0.04	plum2
GRMZM2G394203	0	0.04	0	0.13	0.14	0.06	0.28	0.64	1.36	0.05	0	0	2.4	0.73	0.79	0	0.15	0	0.1	0.16	0	plum2
GRMZM2G035755	0.06	0.13	0.28	0.13	0.12	0	1.28	1.77	1.81	0.06	0.21	0.13	1.09	0.34	0.29	0.12	0.4	10.35	0.09	0	0	steelblue
GRMZM2G070563	0.19	0.76	0.37	0.14	0.42	0.34	0.39	0.26	0.61	0.44	0.15	0.17	0.17	0.06	0	0.07	0.44	0.65	0.06	0.06	0	black
XLOC_004543	0.16	0.27	0.05	0.14	0	0.06	0.05	0	0.16	0.84	0.32	0.13	0.15	0.2	0.45	0.22	0.24	0.29	0.77	1.19	0.84	black
XLOC_034726	0.34	0.42	0.32	0.14	0	0	0.19	0	0	0.75	0.61	2.3	0	0.22	0	0.33	0.26	0.09	1.6	0.51	1.41	black
GRMZM2G146206	0.44	0.45	0.67	0.14	0.62	0.09	1.3	1.37	1.44	0.52	0.42	0.34	2.16	1.68	2.07	0.46	0.78	0.59	0.11	0.04	0.4	coral1
GRMZM2G403121	0.62	0.28	0.07	0.14	0.19	0.15	0.87	1.16	0.71	0.11	0.57	0.67	2.18	2.02	3.77	0.27	2.18	0.57	0.74	0.57	0.72	coral1
GRMZM2G102720	0.22	0.23	0	0.14	0	0	0.25	0.05	0	0.11	0.14	0	0	0.35	0.3	0.61	0.21	0.05	0	0	0	cyan
GRMZM2G082504	2.77	0	1.28	0.14	0	0	0	0.45	0.69	0.52	0.28	0.5	0.32	0.25	0.05	1.07	2.34	3.38	0.16	0.12	0.16	darkolivegreen
GRMZM2G099502	0.62	0.07	0.27	0.14	0.1	0.12	0.07	0.24	0.38	0.11	0.07	0.31	0.1	0.12	0.37	0.51	0.98	0.24	0	0.08	0.03	darkseagreen4
GRMZM2G011541	0.65	0.55	0.88	0.14	0.35	0.14	0.21	0.13	0.18	0.95	1.45	0.41	0.43	0.68	0.33	1.17	0.98	1.26	0.57	0.48	0.26	darkslateblue
GRMZM2G071484	0.08	0	0.04	0.14	0.11	0.04	0	0	0	0	0.78	0.23	0.08	0	0	0.41	0.21	0.14	0.04	0	0	darkslateblue
GRMZM2G423930	0.58	0.27	0.41	0.14	0.81	0.09	0.75	0.74	0.59	0.13	1.04	0.57	0.08	0.07	0.08	0.37	0.62	1.27	0	0.22	0.16	darkslateblue
GRMZM2G005815	0.28	0.13	0.19	0.14	0.33	0.11	1.5	1.2	0.86	0.03	0.22	0.08	0.63	1.94	0.91	0.25	0.35	0.16	0.12	0.2	0.12	lavenderblush3
GRMZM2G035217	0.06	0.05	0.08	0.14	0.13	0.12	2.83	2.03	0.98	0	0.35	0.25	0.53	1.56	1.97	0.09	0.27	0.84	0.13	0.15	0.13	lavenderblush3
GRMZM2G048161	0.34	0.42	0.67	0.14	0.42	0.3	0	0	0.05	0.29	0	0.55	0	0	0	0.17	0.17	0.73	0.53	0.53	0	lavenderblush3
GRMZM2G120779	0.12	0.1	0.12	0.14	0.46	0.04	1.4	1.02	0.97	0	0.41	0.03	0	0.37	0.04	0.12	0.27	0.04	0.08	0.21	0.08	lavenderblush3
GRMZM2G145655	0.34	0.18	0.17	0.14	1.46	0	1.06	1.35	0.48	0.17	0.23	0.27	0.94	2.1	1.32	0.39	0.46	1.27	0.94	0.7	0.43	lavenderblush3
GRMZM2G164131	0.04	1.54	1.18	0.14	0.4	0.32	6	3.31	4.19	0.09	1.76	0.76	2.78	8.64	2.36	1.91	3.21	6.66	3.11	1.24	0.94	lavenderblush3
GRMZM2G366681	1.18	0.38	1.04	0.14	0.12	0.14	1.71	4.85	0.64	0.43	0.91	0.31	0.35	0.98	0.42	0.54	0.47	1.28	0.16	0.92	0.65	lavenderblush3
GRMZM2G381782	0.21	0.04	0.02	0.14	0.04	0.08	2.64	2.3	1.91	0.02	0.27	0.26	2.54	1.53	2.47	0.02	0.31	1.9	0.35	0.12	0.24	lavenderblush3
GRMZM2G470942	0.32	0.33	0.55	0.14	0.52	0.17	2.81	1	1.89	0.16	0.07	0.07	1.27	0.72	0.44	0	0.18	0.77	0.3	0.42	0	lavenderblush3
GRMZM2G006721	0.07	0.3	0.32	0.14	0.09	0.11	0.57	0.49	0.39	0.29	0.34	0.49	0.42	1.06	0.61	0.64	0.42	1.04	0.31	0.37	0.43	palevioletred3
GRMZM2G092945	0.45	0	0.29	0.14	0.09	0	0.56	0.86	0.9	0.04	0.9	0.89	4.38	0.53	3.78	0.55	4.13	8.63	0.42	0.07	0.21	palevioletred3
GRMZM2G130119	1.28	0.24	1.76	0.14	0.28	0.36	0.77	1.64	2.08	0.84	8.78	5.05	5.5	3.53	5.66	6.31	10.25	10.75	1.75	1.57	1.61	palevioletred3
GRMZM2G154523	0	0.05	0	0.14	0	0	0.56	0.72	0.37	0.03	0.51	0.11	0	1.19	0.38	0.1	0.7	0.62	0	0.03	0	palevioletred3
GRMZM2G318220	0.72	0.2	0.41	0.14	0.1	0.11	0.15	0.43	0.23	0.21	0.43	0.22	0.93	0.37	0.16	0.24	0.91	1.4	0.19	0.04	0.33	palevioletred3
GRMZM2G379577	0.56	0.3	0.55	0.14	0.45	0.1	0.9	0.93	1.01	0.3	2.14	1.02	2.21	1.38	1.67	0.91	3.7	2.69	0.72	0.35	0.42	palevioletred3
GRMZM2G041247	0.3	0.39	0.24	0.14	0.21	0.22	0.01	0.07	0.02	0.04	0.03	0.07	0.02	0.07	0.05	0.15	0.17	0.17	0.08	0.19	0.08	plum3
GRMZM2G087406	0.3	0.39	0.24	0.14	0.21	0.22	0.01	0.07	0.02	0.04	0.03	0.07	0.02	0.07	0.05	0.15	0.17	0.17	0.08	0.19	0.08	plum3
GRMZM2G104829	0.28	0.05	0	0.14	0.08	0.06	0	0.29	0.18	0.03	2.71	1.72	0.51	0	0	1.37	3.21	8.43	0.1	0.14	0	steelblue
GRMZM2G154870	0.55	0	0.3	0.14	0	0	0.06	0.03	0.06	0.12	0.25	0.06	0.15	0.05	0	0.15	1.54	1.57	0	0	0	steelblue
GRMZM2G100747	0.7	1.25	2.33	0.14	0	0.15	0	0	0	12.35	1.52	1.5	0	0.2	0.38	1.39	0.36	0.25	1.69	5.36	2.63	turquoise
XLOC_009096	0.28	2.74	1.54	0.14	0.05	0.36	0.15	0.35	0.05	10.87	0.09	0.36	0.36	0	0.1	0.11	0.12	0.24	1.92	0.4	0.37	turquoise
GRMZM2G381138	0.78	1.66	1.07	0.15	0.08	0.27	0	0.23	0.3	1.15	0.13	1.27	1.13	0.22	0.73	0.74	0.06	0.2	1.83	0.76	2.44	black
GRMZM5G801953	0.71	1.45	1.22	0.15	1.15	0.38	3.35	2.36	2.67	0.18	1.46	0.86	6.92	5.2	9.3	0	1.57	2.91	2.31	0.18	0.34	coral1
XLOC_028588	0	0.14	0	0.15	0.16	0	0.16	0.14	0.33	0.18	0	0.25	2.32	4.58	1.63	0.32	0.49	0.28	0.82	1.91	2.47	coral1
GRMZM2G008305	0.22	0	0.31	0.15	0.16	0.29	0.04	0.47	0.42	0.86	1.28	0.22	1.11	0.39	0.16	2.86	1.5	0.69	0.29	0.23	0.17	cyan
GRMZM2G069082	0.24	0.29	0.35	0.15	0.28	2.44	0.11	0	0.06	10.89	10.04	0	3.94	1.01	0.16	29.47	1.45	0.15	0.11	4.63	2.28	cyan
GRMZM2G405662	0.6	0.1	0.53	0.15	0.11	0.06	0.16	0.05	0.06	1.1	2.58	0.34	0.11	0.27	0.38	3.21	1.28	0.62	0.06	0.56	0.06	cyan
GRMZM2G009779	0.37	0	0.07	0.15	0.03	0.12	0	0.07	0.14	0	0	0.09	0	0	0.07	0.18	0.38	0.1	0	0	0	darkseagreen4
GRMZM2G179092	0	0	0	0.15	0.1	0	0	0.06	0.2	0	0.59	0.37	0	0	0	0.14	1.83	0.03	0	0	0	darkseagreen4
GRMZM2G357654	0.12	0.26	0.14	0.15	0.31	0.21	0.2	0.23	0.15	0.14	0.25	0.21	0.39	0.16	0.11	0.12	0.06	0.03	0.33	0.33	0.23	darkseagreen4
GRMZM2G079263	1.39	0.23	0.34	0.15	0.13	0.26	0.1	0.15	0.34	0.4	4.66	0.78	0.07	0.43	0.1	1.44	3.78	3.75	0.48	0.22	0.27	darkslateblue
GRMZM2G123107	8.11	0.34	4.37	0.15	0.89	0.25	0.58	0.2	0.73	0.84	91.73	18.71	0.76	1.34	0.37	89.51	53.83	119.58	1.19	1.56	1.13	darkslateblue
GRMZM2G162709	0.38	0.29	0.21	0.15	0.33	0	0.25	0.78	1.09	0.14	12.7	3.53	5.73	1.64	2.98	6.36	6.35	8.68	0.82	0.14	2.1	darkslateblue
GRMZM2G142918	0.58	0.31	0.43	0.15	0.35	0.16	0.66	1.16	0.69	0.3	0.43	0.19	1.39	0.47	0.53	0.14	0.34	0.43	0.57	0.69	0.36	lavenderblush3
GRMZM2G301647	0.58	0.85	0.4	0.15	1.2	1.02	1.61	2.27	2.25	0.12	0.12	0.13	1.38	1.63	1.38	0.12	0.3	0.11	0.22	0.35	0.36	lavenderblush3
GRMZM2G380561	0.38	0.21	0.5	0.15	0.8	0.34	2.98	2.59	2.89	0.23	1.16	0.78	2.88	2.4	3.36	0.34	0.71	0.74	1.03	0.82	1.41	lavenderblush3
GRMZM2G383735	0.18	0	0	0.15	0.16	0	3.19	1.1	1.33	0	0.15	0	0	0.16	0	0	0	0	0.16	0	0.17	lavenderblush3
GRMZM5G897944	0.5	0.3	0.32	0.15	0.21	0.1	0.99	0.85	0.73	0.61	0.15	0.15	0.76	0.32	0.83	0.27	0.4	0.16	0.21	0.52	0.26	lavenderblush3
GRMZM2G155686	0.05	0	0	0.15	0.5	1.02	0	0	0	0.04	0	0	0	0	0	0	0.03	0	0.09	0	0	lightcyan
GRMZM2G135722	0.47	0.22	0.44	0.15	0.52	0.1	1.18	1.95	3.25	2	0.15	0.14	1.77	0.53	0.67	0.09	1.42	1.75	0.06	0.46	0.2	lightsteelblue
GRMZM2G079490	0.14	0.42	0.27	0.15	3.52	0.48	5.22	4.91	5.69	0.35	0.86	0.28	10.8	4.3	4.51	0.03	2.57	8.19	0.42	0.29	0.46	palevioletred3
GRMZM2G143258	0.61	0.33	0.6	0.15	1.1	0.49	0.85	0.71	0.55	0	1.14	0.72	1.56	2.04	0.69	0.73	2.37	2.59	0.14	0.16	0.11	palevioletred3
GRMZM2G305900	0.15	0.32	0.38	0.15	0.36	0.13	0.53	0.55	0.86	0.3	6.8	1.53	4.6	2.32	3.41	2.46	3.45	6.87	0.99	0.89	0.68	palevioletred3
GRMZM2G096952	0.2	0.26	0.23	0.15	0.53	0.27	0.31	0.3	0.32	0.09	0.9	0.24	0.32	0.16	0.37	0.43	0.87	2.93	0.15	0.31	0.11	steelblue
GRMZM2G175076	8.78	0.07	5.87	0.15	3.1	0.71	23.17	10.17	4.11	1.62	4.22	3.35	9.46	16.41	11.73	10.38	20.11	41.05	0.2	0.23	0.04	steelblue
AC177922.2_FG002	1.49	1.76	0.64	0.16	0.26	0	0.17	0	0.35	2.09	0.85	4.52	1.21	1.41	2.2	0.92	1.1	1.05	4.34	3.76	3.2	black
AC209780.2_FG003	0.84	0.76	0.74	0.16	0	0.1	0	0.08	0	3.42	1.39	4.67	2.43	0.5	0.93	1.29	0.62	0.89	3.3	3.96	3.56	black
XLOC_002136	0	0	0.73	0.16	0	0	0.17	0.33	0.35	0	0.31	0.15	0.69	0.33	0.34	0	0	0	0.52	0.67	0.88	black
XLOC_017337	3.34	2.25	1.93	0.16	0.31	0.54	0.47	0.29	0.17	3.1	1.23	2.99	1.06	0.71	0.5	1.25	0.48	0.53	3.29	4.44	4.93	black
GRMZM2G112548	2.35	0	1.28	0.16	0.34	0.1	1.46	2.55	2.66	0.38	1.83	0.34	6.16	0.62	8.13	2.52	3.55	2.12	0.04	0	0.04	coral1
GRMZM2G173063	0.71	0.41	0.96	0.16	0	0	0.83	1.12	1.07	0.36	1.3	0.67	2.09	0.92	2.56	0.58	1.38	1.54	0.67	0.65	0.37	coral1
GRMZM2G168704	0.57	0	0.47	0.16	1.24	0.82	0.26	0.34	0.18	1.76	2.45	0	0.45	0.51	0.09	2.75	1.27	0.58	0	0.4	0.37	cyan
GRMZM2G091672	0.6	0.14	0.38	0.16	0.22	0.1	0.6	0.54	0.26	0.42	0.29	0.27	0.6	0.19	0.81	0.94	0.88	1.13	0.13	0.08	0.09	darkolivegreen
GRMZM2G082293	0.31	0.81	0.67	0.16	0.57	0.23	0.42	0.68	0.72	0.75	1.5	1.47	0.6	0.93	1.11	0.98	3.47	2	0.32	0.19	0.23	darkseagreen4
GRMZM2G002173	0.07	0.09	0	0.16	0	0.08	0	0	0.04	0	0.18	0.09	0	0	0.57	0.22	0.1	0.38	0	0.05	0.04	darkslateblue
GRMZM2G145568	0.19	0.05	0.06	0.16	0.06	0.07	0.84	0.33	0.65	0	33.63	13.26	1.22	1.28	0.51	21.38	32.91	52.77	0.35	0.19	0.18	darkslateblue
GRMZM2G445261	0.39	0.05	0.13	0.16	0.42	0.07	0.42	0.51	0.73	0.33	2.19	0.78	0.54	0.09	0.29	0.7	1	3.17	0.12	0.4	0.25	darkslateblue
GRMZM2G458095	1.19	0.05	0.83	0.16	0.45	0.04	0.37	0.66	0.63	0.13	2.57	1.36	0.85	1	0.38	2.75	1.17	4.11	0.12	0.06	0.15	darkslateblue
GRMZM2G008106	0.24	0.04	0.14	0.16	3.74	0.21	9.87	5.05	3.26	0	1.03	0.08	0.81	2.87	1.74	0.48	0.6	0.42	0.04	0.15	0.05	lavenderblush3
GRMZM2G075132	0.22	0.44	0.22	0.16	0.23	0.09	0.96	0.95	0.98	0.31	0.09	0.16	0.13	0.57	0.48	0.22	0.43	0.27	0.1	0.61	0.19	lavenderblush3
GRMZM2G100060	0.31	0.55	0.36	0.16	4.63	0.96	12.13	8.59	5.48	0.31	0.18	0.81	0.59	2.66	1.71	0.3	0.29	0.29	0.18	0.37	0.08	lavenderblush3
GRMZM2G346693	0.23	0.66	0.29	0.16	1.84	0.95	1.3	1.09	0.85	0.36	0.14	0	0.2	0.7	0.21	0.98	1.06	1.21	0.54	0.46	0.26	lavenderblush3
GRMZM2G469873	0.5	0.16	0.3	0.16	1.35	0.9	1.76	1.19	1.03	0.49	0.3	0.52	1.54	1.32	0.99	0.78	1.61	1.45	0.36	0.49	0.24	lavenderblush3
GRMZM2G010927	2.92	1.93	3.07	0.16	0.96	0.1	1.19	1.68	3.11	7.5	6.34	2.4	19.34	10.53	14.52	4.2	11.5	9.35	3.73	2.34	2.56	palevioletred3
GRMZM2G066441	0.41	0.41	0.19	0.16	0.17	0.14	0.99	1.96	3.47	2.41	3.07	0.71	11.11	0.53	3.05	1.59	6.8	10.74	0.38	0.1	0.33	palevioletred3
GRMZM2G121543	0.74	0.15	0.37	0.16	0.24	0.16	0.7	0.59	0.49	0.15	0.18	0.3	0.38	0.2	0.49	0.44	0.66	0.61	0.14	0.15	0.25	palevioletred3
GRMZM2G386590	2.41	0.62	3.42	0.16	0.35	0.24	0.2	0.35	0.46	1.85	5.69	4.54	4.59	3.46	1.86	6.72	6.94	7.02	2	2.03	3.16	palevioletred3
GRMZM2G050077	0.5	0.06	0.18	0.16	0.32	0.1	1.52	0.54	0	0.25	0.04	0.04	3.97	0.8	1.49	0.03	0.16	0.66	0	0	0.09	plum2
GRMZM2G386138	0	0.08	0.18	0.16	0.17	0	0.91	2.3	4	0.19	0.61	0.15	5.5	1.15	1.84	0	0.82	0.64	0.17	0.57	0.09	plum2
GRMZM2G169024	0	0.48	0.11	0.16	0.46	0	0.25	0.28	0	7.72	0.14	0.08	0	0	0.14	0	0.28	0.12	0	0.14	0.14	turquoise
XLOC_031239	0.11	0.43	0.15	0.16	0.1	0.16	0.17	0.1	0.07	4.27	0.03	0.43	0.03	0.03	0	0.19	0.06	0.18	0.31	0.39	0.29	turquoise
GRMZM2G123446	0.83	0.35	0.45	0.17	0.29	0.28	0.9	0.33	0.57	0.64	0.38	0.83	0.56	0.99	0.78	0.74	0.25	0.45	1.63	1.33	1.34	black
GRMZM2G047479	0.25	0.27	0.3	0.17	0.17	0.04	0	0.07	0.38	1.15	0.9	0	0	0.06	0.06	1.65	0.65	0.22	0.1	0.11	0.2	cyan
GRMZM2G461648	0.41	0	0.15	0.17	0.05	0.11	0.05	0.09	0.15	0	0.13	0	0.05	0	0	2.19	0.27	0.09	0	0.11	0	cyan
GRMZM2G435294	0.02	0.04	0.01	0.17	0.09	0.04	0.01	0.01	0.01	0	0.01	0.1	0	0	0.01	0.04	0.04	0.03	0	0.08	0.02	darkmagenta
GRMZM2G413030	1.03	0.17	1.08	0.17	0.46	0.42	0.19	0.33	0.35	0.46	1	1.26	0.44	0.84	0.56	1.02	1.06	1.78	0.33	0.34	0.31	darkolivegreen
GRMZM2G069503	1.36	0.36	1.03	0.17	0.3	0.65	0.29	0.29	0.76	0.41	0.4	0.19	0	0.39	0.11	0.32	0.65	0.52	0.15	0.12	0.08	darkorange
GRMZM2G378073	0.15	0.12	0.1	0.17	0.09	0.32	0.22	0.22	0.19	0.15	0.16	0.56	0.23	0.13	0.04	0.34	0.18	0.26	0.05	0.05	0	darkseagreen4
GRMZM2G068220	0.17	0.16	0.28	0.17	0.47	0.21	0.72	0.46	0.67	0.06	1.29	1.41	1.46	0.41	0.26	1.1	1.03	2.71	0.19	0.06	0.11	darkslateblue
GRMZM2G305066	0.24	0	0.32	0.17	2.16	0.13	3.83	2.11	1.06	0.16	8.66	0.32	0.67	0.36	0.15	6.01	4.83	5.67	0.04	0.04	0.04	darkslateblue
GRMZM2G402584	0.2	0.05	0.11	0.17	0.14	0.22	0.32	0.24	0.27	0.11	0.35	0.13	0.17	0.06	0.08	0.29	0.54	0.33	0	0.02	0.19	darkslateblue
GRMZM2G427451	0.21	0.03	0.25	0.17	0.73	0.04	0.22	0.29	0.43	0.17	5.24	6.6	1.27	1.11	0.19	3.49	8.89	14.65	0.04	0.17	0.08	darkslateblue
GRMZM2G034389	0.76	0.98	1.24	0.17	2.51	0.43	5.12	3.59	2.15	0.71	0.93	0.45	3.88	4.65	1.35	0.72	1.02	1.55	1.29	1.3	0.51	lavenderblush3
GRMZM2G108153	1.73	0.06	1.28	0.17	1.64	0.15	1.53	0.97	1.19	0	0.06	0.85	1.17	1.18	0.4	0.4	0.23	0.27	0.1	0.07	0	lavenderblush3
GRMZM2G115131	0.24	0.5	1.13	0.17	1.3	0.48	4.95	2.98	1.23	0.59	0.93	0.46	2.09	2.42	2.19	0.85	1.15	2.7	0.84	0.96	0.27	lavenderblush3
GRMZM2G136800	0.38	1.34	0.49	0.17	0.83	0.44	1.77	0.91	1.11	0.39	0.34	0.18	1.84	3.58	1.43	0.12	0.39	0.32	0.56	1.74	0.47	lavenderblush3
GRMZM2G351347	0.12	0.85	0.45	0.17	2.57	0.49	17.62	12.28	9.46	0.93	1.75	0.87	7.37	10.75	4.7	0.78	2.54	2.48	1.31	1.25	0.75	lavenderblush3
XLOC_040240	0	0.08	0	0.17	0.48	0	1.21	1.74	1.07	0	0	0.33	0	0.37	0.65	0	0.38	0.27	0	0	0	lavenderblush3
GRMZM2G152079	3.28	2.19	3.24	0.17	0.38	0.33	0	0	0	0.63	0.17	4.4	0	0.09	0	0.92	0.23	0	1.05	0.96	0.49	magenta
GRMZM2G353091	0.59	0.58	0.54	0.17	0.08	0.17	0.1	0.08	0.11	0.49	0.26	0.5	0	0.04	0.06	0.2	0.08	0.69	0.66	0.59	0.79	magenta
GRMZM2G469499	0.4	0.37	0.55	0.17	0.28	0.05	0.09	0.05	0.14	0.16	0.5	0.2	0	0	0.05	0.25	0.04	0.18	0.38	0.89	0.72	magenta
GRMZM2G104511	0.9	0.18	0.3	0.17	0.39	0.21	0.89	0.86	0.74	0.07	0.56	0.09	1.06	0.27	0.79	0.54	0.86	0.49	0.1	0.07	0	palevioletred3
GRMZM2G121275	0.57	0.21	0.31	0.17	0.43	0.56	0.14	0	0	0.16	0	0.13	0.14	0.14	0	0.26	0.04	0.13	0.63	0.48	0.74	palevioletred3
GRMZM2G128876	0.08	0	0.24	0.17	2	0.23	2.49	1.41	0.72	0	3.53	1.23	0.74	2.78	1.24	1.37	2.06	3.48	0	0.04	0.04	palevioletred3
GRMZM2G417954	0.15	0.56	0.5	0.17	13.27	0.27	5.68	4.21	3.37	1.47	4.01	0.35	7.24	12.29	1.19	3.39	12.23	17.13	0.26	1.07	0.1	palevioletred3
GRMZM2G376061	0.34	0.17	1	0.17	1	0.07	6.43	6.11	3.75	0.55	0.89	0.38	26.46	3.36	3.97	0	2.48	10.5	0.56	0.07	0.32	plum2
GRMZM2G019515	1.01	0.41	0.53	0.17	0.62	0.36	0.45	0.48	0.41	0.31	0.56	0.65	0.34	0.72	0.55	0.93	1.27	2.74	0.41	0.21	0.61	steelblue
GRMZM2G454018	0.41	0.56	0.6	0.17	0.13	0.15	0	0	0.13	1.38	0.17	0.33	0	0	0	0.27	0.1	0.41	0.25	0.21	0.58	turquoise
GRMZM2G458423	0.31	0.33	0.28	0.17	0.13	0.06	0.15	0.13	0.08	0.79	0.19	0.32	0.08	0.13	0.31	0.17	0.06	0.02	0.45	0.33	0.33	turquoise
GRMZM2G030252	8.74	10.27	8.57	0.18	0.63	0.6	0.5	0.42	0.77	4.89	1.24	9.23	1.87	4.15	3.87	7.58	4.19	6.89	17.36	15.13	10.08	black
GRMZM2G035992	5.02	1.03	3.72	0.18	0.15	0	0.05	0.2	0.26	9.93	11.42	5.44	1.63	3.4	1.49	4.39	1.85	0.05	11.2	10.86	2.97	black
XLOC_008662	2.86	1.3	2.2	0.18	0.06	0	0.14	0.03	0.14	5.78	1.74	7.27	0.82	0.6	2.35	2.39	0.9	0.9	5.62	4.76	5.29	black
GRMZM2G068639	0.24	0.16	0.24	0.18	0.33	0.23	0.02	0	0	0.33	0.22	0.26	0	0.05	0.15	0.24	0.12	0.26	0.23	0.64	0.18	coral2
GRMZM2G179049	1.81	1.37	1.45	0.18	0.04	0.09	0.08	1.21	1.16	2.41	1.4	1.67	2.31	3.23	1.02	6.68	1.83	1.76	2.13	1.73	2.35	cyan
AC234163.1_FG002	0.89	0	0.26	0.18	0.29	0.17	0	0.28	0.2	0.11	0.22	0.21	0.64	0.09	0.48	0.73	1.17	0.78	0.29	0.16	0.1	darkolivegreen
GRMZM2G428035	0.34	0.24	0.31	0.18	0.34	0.2	0.23	0.28	0.22	0.33	0.35	0.27	0.16	0.13	0.13	0.34	0.49	0.29	0.12	0.13	0.08	darkolivegreen
XLOC_029658	2.78	0.22	1.33	0.18	0.76	0.2	0.61	0.73	0.54	0.16	0.45	0.61	0.61	0.45	0.3	0.77	1.04	1.2	0.3	0.51	0.11	darkorange
GRMZM2G033226	0.51	0.84	0.36	0.18	0.34	0.71	1.9	1.04	0.62	1.04	0.12	1.71	1.02	0.65	0.79	1.59	3.01	1.2	0.41	0.45	0.21	darkseagreen4
GRMZM2G044481	2.13	0	1.32	0.18	0	0	0.02	0.13	0.08	0.11	0.45	0.29	0.08	0.5	0.09	1.04	4.99	4.78	0.02	0.09	0	darkseagreen4
GRMZM2G071630	4.33	0.97	2.52	0.18	0.89	0.72	0.81	0.65	0.67	1.09	17.52	2.01	1.58	2.75	0.6	10.77	10.42	8.46	0.51	0.6	0.37	darkslateblue
GRMZM2G102888	0.32	0.09	0.31	0.18	0	0	0.1	0	0	0	7.6	0.94	0.1	0	0	2.2	3.67	4.67	0.2	0	0	darkslateblue
GRMZM2G114918	0.32	0	0.03	0.18	0.07	0.04	0.1	0.63	0.5	0	48.34	12.5	1.28	0.03	0	23.95	18.12	29.2	0.43	0.36	0	darkslateblue
GRMZM2G320023	0.32	0.04	0.37	0.18	1.3	1.05	0.44	0.38	0.36	0.06	0.67	1.27	1.21	0.14	0	1.23	1.11	1.59	0.3	0.11	0.1	darkslateblue
GRMZM2G083222	0.58	0.73	0.24	0.18	0.23	0.17	0.36	0.49	0.23	0.38	0.48	0.42	0.2	0.22	0.31	0.49	0.32	0.51	0.17	0.03	0.15	grey
GRMZM2G067624	0.27	0.33	0.22	0.18	3.99	0.66	6.24	4.75	4.14	0	0.62	0.37	3.13	2.5	2.4	0.18	0.93	1.45	0.27	0.64	0.17	lavenderblush3
GRMZM2G114675	0.27	0.17	0.03	0.18	0.89	0.51	1.12	0.52	0.44	0.03	0.12	0.12	0.33	1.26	0.93	0.14	0.19	0.26	0.05	0.28	0.09	lavenderblush3
GRMZM2G407223	0	0.29	0.07	0.18	17.73	0.08	48.75	20.32	3.95	0.08	0.06	0.06	12.55	4.11	2.47	0.35	0	0.48	0.07	0.22	0.33	lavenderblush3
GRMZM2G419953	0.66	1.05	0.58	0.18	1.69	0.08	6.21	3.34	1.48	0.22	1.39	0.18	2.24	3.41	2.12	0.43	0.67	1.11	0.14	0.68	0.24	lavenderblush3
GRMZM2G113863	0	0.07	0.08	0.18	0.23	0.73	0	0.04	0	0	0	0	0	0	0	0.04	0.03	0.22	0	0	0	lightcyan
GRMZM2G011651	0.09	0	0.19	0.18	0	0.13	0	0	0	0	0.07	0.09	0	0	0.04	0.05	0	0	0.07	0.28	0	palevioletred3
GRMZM2G162098	0.81	0.19	0.39	0.18	0.11	0.09	0.28	0.86	0.75	0.54	1.01	1.04	1.36	0.58	1.43	1.1	2.45	2.83	0.18	0.51	0.19	palevioletred3
GRMZM2G171934	0.11	0.12	0.04	0.18	0.37	0.19	0.36	0.38	0.88	0.07	1.01	0.32	0.7	0.19	0.07	0.28	0.56	0.53	0.1	0.11	0.07	palevioletred3
GRMZM2G097137	0.04	0.07	0	0.18	1.32	0.31	0.41	0.36	0.45	0.04	0.71	0.47	3.07	0.33	0.62	0.16	0.54	1.63	0.12	0.29	0.08	plum2
GRMZM2G012923	0.41	0	0	0.18	0.2	0	0	0	0	0.64	0	0.17	0	0.19	0	0	0	0.18	0	0	0	turquoise
GRMZM2G044236	1.01	0.44	0.9	0.18	0	0.29	0.19	0.43	0.25	1.25	0.84	0.13	0.85	0.71	0.29	0.37	0.75	0.93	0	0.11	0.31	turquoise
AC217841.3_FG001	0.12	0	0.34	0.19	0.21	0	0	0	0	0.12	0.29	1.21	0	0	0.84	0.46	0.43	0	3.34	2.39	3.75	black
GRMZM2G020411	1.5	0.65	0.91	0.19	0.16	0	0	0	0	1.12	0.11	0.57	0	0	0.16	0.61	0.23	0.5	2.05	1.78	0.76	black
GRMZM2G033179	0.23	0.9	0.27	0.19	0.3	0	0.08	0.29	0.48	0.8	0.04	0.11	0.21	0.49	1.04	0	0.03	0	0.21	2.42	2.72	black
GRMZM2G038116	0.87	0.26	1.18	0.19	0.05	0	0.07	0.18	0.17	1.32	0.89	3.3	0.26	0.3	0.52	1.09	0.44	0.33	1.76	1.5	2.16	black
GRMZM2G100593	1.17	1.07	1.23	0.19	0.31	0.61	0.1	0.16	0.15	1.04	1.27	0.91	0.76	0.56	0.27	1.88	0.37	0.2	3.24	3.48	1.92	black
GRMZM2G109327	3.74	1.79	3.49	0.19	0.07	0	0	0.11	0.15	1.85	1.33	3.81	0.9	1.11	3.9	1.32	0.51	0.65	3.68	4.19	3.32	black
GRMZM2G701791	1.56	0.8	1.62	0.19	0.13	0	0	0.18	0.36	0.41	0.59	0.05	0.85	0.55	0	0.53	0.25	0.72	1.15	2.21	1.69	black
AC231755.1_FG010	0.55	0.18	0.33	0.19	0.31	0	1.4	3.35	0.84	0.11	0.92	2.51	3.3	2.37	7.34	0.66	4.17	1.73	1.34	0.34	0.42	coral1
GRMZM2G109618	0.36	0.11	0.35	0.19	0.42	0.28	0.81	1.5	2.28	0.07	0.38	0.37	2.38	1.47	2.52	0.35	1.07	0	0.78	0.81	1.51	coral1
AC214635.3_FG006	0.22	0	0	0.19	0	0	0.2	1.6	4.02	0.69	6.48	0.18	0	0.2	0.2	10	4.13	4.86	0.42	0.46	0	cyan
AC205413.4_FG001	5.76	1.67	4.24	0.19	2.3	0.3	0.36	0.3	0.48	0.98	5.14	2.1	0.63	0.15	0.46	17.71	10.97	16.71	0.21	0.41	0.65	darkolivegreen
GRMZM2G440849	0.57	0.03	0.25	0.19	0.29	0	0.06	0.34	0.24	0.29	0	0.56	0.03	0.03	0	0.41	0.42	0.77	0.03	0.23	0.06	darkolivegreen
GRMZM2G030265	2.49	0.03	0.8	0.19	0.54	0.29	0.08	0.31	0.41	0.04	0	0.31	0	0.3	0.2	0.52	0.43	0.32	0	0.21	0.04	darkorange
GRMZM2G000764	0.28	0.19	0.23	0.19	0.14	0.22	0.18	0.11	0.22	0.13	0.76	1.22	0.36	0.25	0.16	0.86	0.91	1.66	0.14	0.29	0.15	darkslateblue
GRMZM2G021095	1.6	0.09	0.74	0.19	0.53	0.37	0.26	1.17	2.43	0.06	64.24	11.7	9.67	0.46	6.04	3.07	18.2	2.78	1.18	0.12	0.27	darkslateblue
GRMZM2G152360	0.31	0.4	0.61	0.19	0.17	0.34	0.61	0.19	0.1	0.41	0.89	0.22	0.17	0.39	0.42	1.23	0.45	1.16	0.2	0.14	0.1	darkslateblue
GRMZM2G312419	0.04	0	0.04	0.19	1.37	0.16	0.75	0.47	0.29	0.12	7.01	0.86	0.92	0.2	0.21	1.31	1.17	5.77	0.04	0.31	0	darkslateblue
GRMZM5G846916	0.45	0	0	0.19	0.14	0.08	0.07	0	0	0	3.91	2.74	0	0	0.14	2.68	5.32	7.81	0	0	0	darkslateblue
GRMZM2G701612	0.2	0.98	0.29	0.19	0.28	0.21	0	0.53	0.37	0.91	0.16	0.4	1.2	1.15	0.27	0.1	0.15	0.26	1.11	0.41	0.85	grey
GRMZM2G067424	0.16	0.7	0.2	0.19	1.1	0.21	2.08	3.11	2.44	0.17	0.52	0.43	3.79	2.52	1.77	0.23	0.54	1.34	0.06	0.17	0.31	lavenderblush3
GRMZM2G085856	0.19	0.16	0.11	0.19	0.46	0.41	0.82	0.78	0.79	0.12	0.06	0.09	0.81	1.32	0.45	0.11	0.06	0.3	0.28	0.08	0.04	lavenderblush3
GRMZM2G122816	0.29	0	0.13	0.19	0.51	0.17	0.55	0.43	0.64	0.3	0.19	0.16	0.54	0.34	0.29	0.22	0.24	0.53	0.03	0.03	0.12	lavenderblush3
GRMZM2G145065	0	0.05	0	0.19	0.33	0	0.29	0.25	0.38	0.07	0.11	0.05	0.36	0.41	0.05	0.05	0.11	0.44	0	0	0	lavenderblush3
GRMZM2G014770	0.14	0	0.03	0.19	0.19	0.44	0.37	0.36	0.41	0.08	0.97	0.29	1.19	0.3	0.53	0.63	0.89	1.69	0.08	0.08	0.02	palevioletred3
GRMZM2G447447	0.08	0.03	0.08	0.19	0.06	0.15	0.11	0.21	0.21	0.07	0.11	0.14	0.75	0.26	0.57	0.01	0.74	0.77	0.04	0.06	0.08	palevioletred3
GRMZM5G843584	0.26	0.15	0.07	0.19	0.07	0	0.03	0	0.03	0.72	0.15	0.18	0.52	0.2	0.27	0.04	0.03	0.1	0.31	0.38	0.18	turquoise
GRMZM2G060029	0.21	0.43	0.41	0.2	0.05	0.31	0	0.07	0.12	1.49	0.13	0.29	0	0.02	0.02	0.03	0.25	0.14	0.44	1.24	1.64	black
GRMZM2G173674	2	1.3	3.19	0.2	0.16	0.06	0.05	0	0	4.14	0.84	1.95	1.09	1.72	1.49	1.52	0.69	1.17	3.4	5.54	3.37	black
GRMZM2G178321	1.96	1.46	1.58	0.2	0	0.13	0	0.16	0.22	2.73	2.11	2.69	2.49	1.59	3.61	1.83	1.66	1.34	4.7	5.17	6.64	black
XLOC_001335	0.28	0.5	0.05	0.2	0.26	0.1	0.13	0.34	0.36	0.68	0.23	1.3	1.06	0.76	1.41	0.37	0.28	0.45	1.28	1.66	1.9	black
XLOC_002088	2.03	1.34	2.32	0.2	0.24	0.17	0.05	0.02	0.07	1.97	0.92	3.33	1.87	1.65	1.65	1.78	1.23	2.2	2.88	4.18	4.19	black
XLOC_005783	0.66	1.17	0.73	0.2	0.04	0.24	0.08	0.08	0.16	0.72	0.37	1.17	0.17	0.09	0.04	0.34	0.34	0.56	1.22	2.22	2.72	black
XLOC_041686	1.63	0.77	1.08	0.2	0.1	0.07	0.08	0.08	0.2	3.54	0.42	3.53	0.48	0.48	1.42	0.76	0.19	0.76	2.49	1.93	3.54	black
GRMZM2G402714	0.5	0.6	0.67	0.2	0.55	0.25	1.72	0.73	1.38	0.45	3.03	0.52	3.28	1.46	1.36	0.76	0.86	0.63	0.91	1.25	0.66	coral1
GRMZM2G703641	0.63	1.36	0.94	0.2	7.17	0.17	17.36	8.93	7.82	2.42	2.94	1.73	27.59	32.93	26.37	0.31	1.11	0.41	2.87	2.29	2.64	coral1
GRMZM2G404132	0.39	0.38	0.63	0.2	0.14	0.25	0.26	0.36	0.17	0.18	0.34	0.36	0.13	0.23	0.42	0.5	0.59	0.52	0.05	0.2	0.2	darkolivegreen
GRMZM2G098102	3.87	0	1.77	0.2	0	0.04	0.08	0.15	0.34	0.51	0.84	2.39	0.53	0.69	0.81	0.72	2.48	1.85	0.3	0.16	0	darkorange
AC233939.1_FG004	0.23	1.35	0	0.2	0	0	0	0.21	0	0.48	2.14	0.38	0.44	0.63	0.43	0.7	1.56	2.85	0	0.24	0.22	darkslateblue
GRMZM2G018212	0	0	0	0.2	0.9	0.39	0	0.43	0.23	0.37	3.51	0.2	0	0	0.44	2.04	0.89	0.11	0	0	0	darkslateblue
GRMZM2G054023	2.53	0.42	1.61	0.2	0.35	0.17	0.7	0.78	0.78	0.3	2.78	3.33	0.3	0.98	0.78	1.64	2.99	3.98	0.5	0.55	0.18	darkslateblue
GRMZM2G120110	0.06	0.17	0.06	0.2	0.3	0	0.29	0.23	0.36	0.06	2.09	0.66	1.38	0.29	0.95	0.38	1.16	2.19	0.11	0.18	0.47	darkslateblue
GRMZM2G301148	1.05	0.07	0.68	0.2	0.3	0.09	0.11	0.25	0.23	0.29	6.46	3.11	0.87	0.18	0.22	5.78	4.09	8.32	0.3	0.25	0.08	darkslateblue
GRMZM5G822449	0.65	1.15	0.99	0.2	0.5	0.61	0.76	1.21	1.77	0.58	0.13	0.46	0.23	1.26	0.66	0.24	0.06	0.14	2.14	1.51	1.22	darkslateblue
GRMZM2G008773	0.63	1.11	1.49	0.2	43	1.97	77.59	68.39	46.75	0.73	1.05	1.35	0.74	19.43	5.9	0.08	6.03	1.44	0.89	1.48	0.61	lavenderblush3
GRMZM2G167164	0.16	0.54	0.51	0.2	0.44	0.3	8.36	4.57	2.42	0.72	0.98	0.36	3.58	2.79	1.75	0.24	0.38	0.17	0.55	0.58	0.57	lavenderblush3
GRMZM2G371137	0.12	0.14	0.07	0.2	0.75	0.09	1.29	0.75	0.62	0.21	0.38	0.15	1.25	1.08	0.69	0.43	0.7	0.83	0.15	0.29	0.14	lavenderblush3
GRMZM2G061758	0.52	0.18	0.21	0.2	0.45	0.26	0	0	0	0	0	0.04	0.18	0	0	0	0.06	0.05	0	0.13	0	lightcyan
GRMZM2G401009	0.64	0.07	0.31	0.2	1.11	0.09	1.72	3.61	3.61	0.08	1.18	0.32	0	0.14	0	0.16	0.24	0.9	0	0	0	lightsteelblue
GRMZM2G034684	1.54	2.86	2.5	0.2	0.86	0.52	0.25	0.35	0.67	1.36	0.82	0.49	0.31	1.02	0.36	0.84	0.47	1.2	2.29	2.64	2.09	magenta
GRMZM2G181376	1.07	0.62	3.5	0.2	0.11	0	0.1	0.08	0.89	0.53	0.75	0.68	0	0.1	0.12	0	0.1	0.1	0.71	0.9	1.01	magenta
GRMZM2G005633	0.87	0.07	0.46	0.2	4.76	0.17	9.18	18.78	28.24	0.08	58.12	5.96	84.61	11.09	8.71	9.67	61.44	212.42	1.36	0.16	0.49	palevioletred3
GRMZM2G062683	0.17	0.16	0.24	0.2	0.34	0.05	0.85	0.81	0.5	0.32	0.42	0.57	0.11	0.34	0.81	0.26	0.75	0.42	0.45	0.45	0.41	palevioletred3
GRMZM2G102760	0.9	0.59	0.96	0.2	0.85	0.5	0.79	0.88	0.51	1.51	1.27	0.58	2.94	2.02	1.56	0.82	3.96	2.43	0.56	0.93	0.38	palevioletred3
GRMZM2G019373	0	0.12	0	0.2	0.13	0	1.73	1.24	0.18	0	0.4	2.06	10.26	0.04	3.05	0	0.82	3.63	0.54	0.4	0.46	plum2
GRMZM2G127251	0.58	0	0.34	0.2	0.06	0	0.56	0.21	0.29	0	0.2	1.56	0	0	0	2.56	3.86	15.19	0.1	0.07	0	steelblue
GRMZM5G820287	0.24	0.29	0.06	0.2	0.07	0.03	0.51	0.74	0.68	1.47	0.47	0.38	0.53	0.4	0.66	0.26	0.65	0.48	0.3	0.27	0.31	turquoise
AC193479.2_FG002	0.76	0.69	0.8	0.21	0.35	0.14	0.19	0.32	0.36	0.69	0.61	1.2	0.71	1.32	0	0.71	0.19	0.77	2.18	3.08	3.59	black
GRMZM2G017382	0	0	0	0.21	0	0	0.37	0.26	0.24	0	0.69	0.34	1.59	0.04	1.09	0.04	0.46	0.79	0.12	0	0	coral1
GRMZM2G102356	0	0.16	0	0.21	1.87	0.57	9.49	6.05	4.61	0.13	0.27	0	11.5	13.81	8.61	0.18	0.29	1.59	0.06	0.07	0.12	coral1
GRMZM2G147840	0.11	0.2	0.24	0.21	0.39	0.23	0.16	0.16	0.4	0.22	0.2	0.28	0.43	0.25	0.22	0.1	0.03	0.18	0.36	1.31	0.4	coral2
GRMZM2G132995	1.11	0.03	0.83	0.21	0.12	0.22	0.55	1.77	2.78	0.24	0.41	0.99	0.31	0.65	0.24	5.21	2.21	1.54	1.13	0.35	0.51	cyan
GRMZM2G306282	6.38	0.06	3.34	0.21	0.43	0.15	0.09	0.82	1	0.53	0.68	2.45	1.22	0.18	1.55	3.08	4.08	2.66	0.43	0.18	1.01	darkorange
GRMZM2G405559	0.1	0.25	0.2	0.21	0.14	0.22	0	0	0.19	0	0	0	0	0	0	0.1	0.49	0.4	0	0.11	0	darkseagreen4
GRMZM2G134162	0.25	0.14	0.17	0.21	1.25	0.95	2.38	1.98	2.38	0.04	4.13	2.82	2.93	1.12	1.18	2.87	2.39	5.5	0.35	0.13	0.16	darkslateblue
AC203754.4_FG008	0	0.15	0	0.21	2.06	0.08	3.53	3.3	1.97	0.11	0.09	0.09	0.69	2.05	0.35	0.14	0.39	0.03	0.2	0.15	0.07	lavenderblush3
GRMZM2G039845	0.34	0.3	0.24	0.21	5.63	0.11	9.95	4.81	2.04	0	0.63	0	6.78	4.31	2.61	0.5	0.33	0.42	0.24	0.55	0.33	lavenderblush3
GRMZM2G153212	0.41	0.37	0.22	0.21	0.5	0.34	0.03	0.11	0	0.29	0.11	0.1	0.09	0.11	0.06	0.32	0.26	0.17	0.39	0.33	0.06	lavenderblush3
GRMZM2G160541	7.34	1.72	3.9	0.21	9.28	3.38	8.67	5.02	2.88	0.51	1.48	1.3	2.69	7.59	3.18	2.54	3.21	4.15	0.21	0.41	0.05	lavenderblush3
GRMZM2G175444	0.89	0.36	0.63	0.21	3.17	0.14	6.33	3.38	3.05	0.19	0.63	0.31	7.26	2.76	1.61	0.63	0.84	0.82	0.59	0.26	0.3	lavenderblush3
GRMZM2G432722	0.25	0.65	0.45	0.21	0.77	0.37	6.97	5.55	5.95	0.26	4.46	0.51	4.37	4.07	4.47	0.59	3.34	4.13	0.54	1.46	0.71	lavenderblush3
GRMZM2G441347	0.41	0.64	0.44	0.21	2.48	0.73	2.98	2.05	1.31	0.42	0.29	0.39	2.2	5.31	0.79	0.27	0.31	1.03	0.76	0.28	0.23	lavenderblush3
GRMZM2G702159	0.16	0.31	0.12	0.21	0.94	0.14	1.7	2.13	2.38	0.32	1.15	0.2	1.41	1.24	0.72	0.16	0.61	0.68	0.12	0.23	0.24	lavenderblush3
XLOC_002878	2.4	5.51	4.36	0.21	0.68	2.38	0.18	0.17	0.55	5.76	0.65	1.15	0.18	0.09	0.44	0.19	0.18	0.08	2.06	1.73	5.62	magenta
AC149818.2_FG009	0.25	0.34	0.16	0.21	0.23	0.54	1.42	2.06	1.33	0.17	2.67	2.34	0.62	1.03	3.23	1.15	5.43	2.08	0.46	0.34	0.4	palevioletred3
GRMZM5G817559	1.07	0.56	0.51	0.21	1.81	0.66	64.03	66.21	68.05	0.17	38.56	29.7	52.72	32.89	80.58	1.89	67.97	61.87	0.68	0.68	0.68	palevioletred3
GRMZM2G150729	0.96	0.12	1.15	0.21	2.95	0.22	4.37	3.73	5.05	0.1	2.23	0.4	15.37	3.93	7.16	0.71	4.98	8.19	0.23	0.45	0.92	plum2
GRMZM2G047129	2.24	4.09	2.66	0.21	0.69	1.24	0.49	0.22	0.23	3.26	0.78	0.6	0.7	0.89	0	0.15	0.37	0.52	1.49	1.44	1.05	plum3
GRMZM2G001877	0.25	0.3	0.46	0.21	0.13	0	0.09	0.13	0.16	10.02	0.66	2.88	0.43	0.67	0.81	0.57	0.25	0.08	0.43	0.79	1.11	turquoise
AC235539.1_FG001	0.85	0.56	0.76	0.22	0	0	0	0	0.16	2.76	1.13	3.72	0.16	0.28	1.38	0.84	0.76	0.37	2.62	2.81	1.1	black
GRMZM2G008032	1.39	0.71	0.65	0.22	0	0	0	0.15	0	2.55	1.09	5.14	0.72	1.06	1.72	2.61	1.24	1.72	4.62	4.18	4.94	black
GRMZM2G102494	2.98	0.78	1.96	0.22	0	0	0.03	0.29	0.38	1.31	1.73	3.78	1.88	1.02	2.24	0.99	0.52	1.21	2.71	1.37	3.16	black
GRMZM2G143367	0.46	0.52	0.53	0.22	0.03	0.14	0	0.27	0.03	0.66	0.38	0.68	0.39	0.31	0.52	0.34	0.12	0.43	1.15	0.93	0.94	black
GRMZM2G703561	0.36	0.04	0.1	0.22	0.05	0	0	0	0	1.42	1.1	0.96	0	0.05	0	0.36	0.11	0.31	1.01	0.37	2.06	black
XLOC_032359	3.05	2.17	1.77	0.22	0.29	0.45	0.32	0.46	0.5	2.5	2.39	6.65	3.24	2.99	4.99	1.31	1.26	0.51	4.92	4.22	6.69	black
GRMZM2G012183	0.08	0.19	0.08	0.22	0.07	0.08	1.34	0.75	0.68	0.04	0.38	0.25	0.89	2.92	1.73	0.23	0.45	0.26	0.78	0.71	0.25	coral1
GRMZM2G175082	1.11	1.34	2.06	0.22	3.28	0.08	6.7	7.48	4.88	1.33	1.48	1.02	11.3	19.29	8.57	1.33	1.1	3.81	1.8	3.16	2.35	coral1
GRMZM2G414915	0.22	1.89	0.58	0.22	0.38	0.16	1.58	0.83	0.8	0.58	0.43	0.47	7.15	4.87	6.81	0.09	0.21	0.68	0.65	1.37	1.78	coral1
GRMZM2G003466	0.17	0.14	0.3	0.22	0.56	0.61	0.55	0.66	0.37	1.02	1.04	0.32	0.52	0.39	0.51	5.5	1.57	0.98	0.2	0.76	0.33	cyan
GRMZM2G355233	2.76	0.08	1.71	0.22	0.41	0.15	0.25	0.42	0.27	0.12	1.08	2.2	0.09	0.42	0.11	1.63	2.16	1.48	0.33	0.1	0.31	darkorange
GRMZM2G007289	1.87	0.05	1.12	0.22	0.68	0.22	0.72	0.53	0.19	0.27	4.3	3.67	0.12	0.48	0	5.1	4.19	6.25	0	0.21	0	darkslateblue
GRMZM2G059064	0.53	0	0.52	0.22	0.08	0	0	0.31	0.33	0	3.49	1.78	0.16	0.31	0.8	1.57	3.25	2.29	0	0.09	0.17	darkslateblue
GRMZM2G377787	0.54	0.13	0.83	0.22	1.98	0.28	0.95	1.99	1.28	0.4	4.54	0.97	2.54	0.9	0.34	0.02	3.68	6.58	0.24	0.14	0.68	darkslateblue
GRMZM2G093708	1.33	1.06	1.46	0.22	0.27	0.92	0.77	0.92	1.4	0.15	0.09	0.27	0.86	1.42	1.71	0.11	0.38	0	0.21	0.08	0.14	lavenderblush3
GRMZM2G391746	0	0.14	0.17	0.22	2.92	0.66	1.58	1.48	2.07	0	2.32	0.28	4.16	1.95	0.56	0.96	0.97	1.75	0.08	0.36	0.17	lavenderblush3
GRMZM2G323499	0.76	0.44	0.64	0.22	1.41	1.23	0.34	0.14	0.07	0	0	0.06	0	0.07	0	0.04	0.28	0.66	0.11	0.55	0	lightcyan
GRMZM2G470499	0.09	0.11	0.13	0.22	0.26	0.41	0.07	0.05	0.09	0.21	0.06	0.05	0.08	0.03	0.14	0.11	0.12	0.03	0	0.06	0.16	lightcyan
GRMZM2G012970	0.31	0.11	0	0.22	0.36	0.14	1.73	2.42	2.25	0.03	1.29	2.14	2.29	2.4	1.6	0.46	3.04	0.98	0.05	0.08	0.02	palevioletred3
GRMZM2G033515	0.09	0.07	0.06	0.22	0.2	0.07	0.26	0.12	0.04	0.02	0.22	0.18	0.43	0.31	0.08	0.41	0.23	0.42	0.04	0.11	0	palevioletred3
GRMZM2G044775	0.89	0.85	1.24	0.22	0.44	0.33	2.31	2.44	2.96	1.2	1.5	3.14	6.36	3.42	5.93	2.17	7.01	4.07	0.98	0.73	0.85	palevioletred3
GRMZM2G097706	5.38	0.36	3.02	0.22	3.72	0.13	3.63	6.5	6.86	1.14	0.17	1.95	2.77	1.79	7.51	1.34	4.83	4.41	0.27	0.3	0.35	palevioletred3
GRMZM2G122654	1.15	0.05	0.69	0.22	0.39	0	1.47	4.12	5.37	0.26	2.51	0.39	2.83	1.94	1.94	4.66	7.48	10.64	0.24	0.23	0.06	palevioletred3
GRMZM2G152587	0.19	0.4	0.38	0.22	0.27	0.21	0.38	1.64	1.47	0.13	0.78	0.6	0.88	0.78	0.68	0.77	1.27	1.49	0.06	0.07	0.03	palevioletred3
GRMZM2G306919	0.62	0.94	0.69	0.22	0.03	0.71	0.1	0	0.03	0.45	0.09	0.77	0	0.03	0	0.26	0.11	0.29	0.51	0.34	0.25	plum3
GRMZM2G007236	0.81	0.93	1.5	0.23	0.55	0.99	0.49	0.63	1.18	2.16	0.94	1.67	0.25	0.58	0.79	0.59	0.6	0.8	2.22	2.08	2.17	black
GRMZM2G023982	0.27	0.1	0.19	0.23	0.18	0.21	0.11	0.35	0.11	0.24	0.06	0.03	0.22	0.17	0.75	0.16	0.09	0.07	0.48	0.65	0.56	black
GRMZM2G025429	0.24	0.22	0.3	0.23	0.53	0.03	0.05	0.03	0	0.65	0.3	0.54	0.08	0.35	0	0.09	0	0.13	0.14	0.59	0.46	black
GRMZM2G061751	2.31	2.15	2.19	0.23	1.91	0.9	0.11	0.25	0.26	1.01	1.02	2.17	0.43	0.88	0.56	1.25	1.11	2.72	4.5	6.92	3.85	black
GRMZM2G133862	2.89	0.97	1.48	0.23	0.21	0.05	0.04	0.12	0.51	1.11	1.2	1.94	0.89	0.97	1.27	1.12	0.5	0.63	2.07	1.92	1.9	black
GRMZM2G145392	1.22	0.7	1.14	0.23	0.19	0.15	0.12	0.36	0.35	1.7	0.79	1.71	0.95	0.85	1.2	0.88	0.6	0.77	1.24	2.15	2.7	black
GRMZM2G161161	0.79	0.62	0.86	0.23	0.89	0.74	0.58	1.04	0.95	0.53	0.99	0.44	0.57	0.86	0.52	0.86	0.7	0.84	1.68	2.11	2.8	black
GRMZM2G092223	0.5	0.44	0.3	0.23	0.34	0.11	0.03	0.3	0.1	0.34	0.39	0.52	0.31	0.33	0.21	0.84	0.42	0.64	0.06	0.28	0.16	darkolivegreen
GRMZM2G374309	3.11	0.02	1.9	0.23	0.25	0.24	0.27	0.8	1.32	0.33	1.92	4.38	1.23	1.13	0.61	4.7	6.59	9.23	0.49	0.31	0.1	darkolivegreen
GRMZM2G429118	0.71	0.99	0.54	0.23	0.15	0.29	0.79	1.02	0.49	1.12	2.06	3.14	0.33	1.83	0.94	2.9	1.41	2.35	0.92	1.25	0.91	darkslateblue
GRMZM2G079440	0.24	0.8	0.47	0.23	383.01	0.55	995.61	511.17	322.07	0.57	1.15	0.77	423.55	381.67	115.92	0.17	2.52	27.98	1.07	1.05	1.32	lavenderblush3
GRMZM2G016668	2.71	1.9	3.01	0.23	0.57	0.11	0.68	0.73	1.52	2.04	3.55	3.72	11.74	13.67	7.98	5.09	5.08	5.55	5.86	6.12	5.9	lightcoral
GRMZM2G154078	4.14	7.56	4.47	0.23	3.54	0.64	4.07	3.11	2.69	3.68	4.54	8.89	17.3	18.32	18.85	5.55	7.31	6.11	9.23	7.42	15.02	lightcoral
GRMZM2G334574	4.06	6.89	5	0.23	1.47	0.79	3.48	4.24	4.29	1.93	8.02	4.02	17.52	12.72	14.07	5.96	8.65	10.94	6.06	7.99	8.68	lightcoral
XLOC_045634	0.18	1.06	0.37	0.23	1.03	1.79	0	0.16	0	0	0	0.07	0	0.08	0.17	0	0	0	0	0	0	lightcyan
GRMZM2G700200	0.05	0.09	0.05	0.23	1.8	0.23	6.99	6.09	7.93	0.11	0	0.26	3.21	1.63	3.47	0	0.52	1.12	0	0.11	0.1	lightsteelblue
GRMZM2G033228	2.56	4.02	2.58	0.23	1.08	0.66	1.05	0.35	0.94	0.74	1.33	1.53	1.97	1.74	2.42	1.16	1.19	0.53	2.49	3.4	2.98	magenta
GRMZM2G092823	1.24	1.77	1.17	0.23	1.33	0.24	0.29	0.37	0.14	0.81	0.18	0.76	0.23	0.35	0.34	0.42	0.47	0.15	1.01	2.95	1.04	magenta
GRMZM5G849471	1.34	2.13	1.9	0.23	0.46	0.87	0.08	0	0.13	0.14	0.07	0.94	0.21	0.24	0.24	0.67	0.43	0.82	1.04	1.35	0.3	magenta
GRMZM2G109130	0.37	0.2	0.29	0.23	0.63	0.11	0.99	2.68	3.37	0.12	4.42	1.08	11.85	2.47	2.84	2.24	14.54	15.64	0.66	0.77	0.47	palevioletred3
GRMZM2G136567	0.31	0.62	0.44	0.23	9.69	0.14	37.57	25.29	17.63	0.07	5.21	0.69	44.47	20.29	37.49	0.58	26.38	62.17	2.85	1.2	1.29	palevioletred3
GRMZM2G104032	0.18	0.02	0	0.23	0.22	0.13	1.56	1.8	1.8	0.03	0.3	0.1	3.88	1.72	1.57	0.15	0.9	0.26	0.31	0.09	0.23	plum2
AC189792.3_FG005	0.95	0.94	0.94	0.24	0.27	0	0	0	0.09	1.17	0.63	1.54	0.62	0.26	0.61	1.04	0.7	0.5	2.13	1.98	2.46	black
AC234165.1_FG003	0.75	0.15	0.19	0.24	0.44	0	0.59	0.25	0.62	0.1	0.47	0.3	0.79	0.67	0.85	0.19	0.21	0.08	0.53	0.68	1.26	black
GRMZM2G104581	1.3	0.18	0.5	0.24	0.13	0.16	0.26	0.19	0.41	1.18	1.37	1.4	1.28	0.39	0.07	0.43	0.32	0	1.75	1.79	1.03	black
GRMZM2G423142	0.21	0.14	0.2	0.24	0	0	0.23	0.31	0.21	0.29	0	0.55	0.19	0.13	0	0.14	0	0	0.24	0.92	1.2	black
XLOC_016905	0.07	0.13	0.13	0.24	0.06	0.05	0.1	0.18	0.06	0.34	0.42	0.36	0.33	0.16	0.65	0.18	0.1	0.19	0.58	0.78	0.76	black
GRMZM5G818101	3.29	2.27	2.78	0.24	14.2	0.52	37.79	26.42	13.08	2.21	6.67	3.23	136.7	110.68	51.13	6.09	13.53	34.37	3.15	4.04	3.37	coral1
GRMZM2G017197	0.64	0.31	0.8	0.24	0.27	0.82	0.2	0.07	0.29	2.26	2.28	0.24	0.42	0.43	0.31	4.58	0.98	0.46	0.09	0.57	0.67	cyan
GRMZM2G434203	0.06	0.14	0.11	0.24	0.9	0.18	0.31	0.46	0.16	1.8	3.76	0.05	0.8	0.2	0.36	4.69	2.06	0.49	0	0.35	0.71	cyan
GRMZM2G087678	0.87	0.72	0.91	0.24	0.35	0.49	0.42	0.37	0.24	0.6	0.57	0.62	0.94	0.88	1	1.58	1.34	1.02	0.77	0.47	0.34	darkolivegreen
GRMZM2G063024	1.92	0.05	1.16	0.24	0.24	0.12	0.18	0.74	0.43	0.09	2.47	0.53	0.48	0.18	0.31	3.02	2.99	3.54	0.05	0.09	0.11	darkslateblue
AC148152.3_FG005	0.73	0.33	0.56	0.24	3.13	0.48	16.67	39.91	47.13	0.75	11.36	8.72	14.81	62.85	8.48	3.51	20.94	39.05	1.93	4.09	0.19	lavenderblush3
GRMZM2G059052	0.17	0.14	0.12	0.24	0.38	0.22	1.94	1.99	2.5	0.27	0.34	0.21	2.47	1.24	1.5	0.03	0.69	0.25	0.68	0.57	0.61	lavenderblush3
GRMZM2G118959	0	0.29	0.06	0.24	0.98	0.52	2.83	1.26	1.72	0	0.53	0.21	0.33	0.97	0.58	0.06	0.57	0.47	0.21	0.17	0	lavenderblush3
GRMZM2G125813	0	0.24	0.19	0.24	27.28	0.1	35.88	20.46	15.06	0	0.24	0	24.37	25.97	2.36	0	0.43	1.17	0.27	0	0	lavenderblush3
GRMZM2G168261	0.2	0.33	0.56	0.24	1.49	0.22	5.61	2.83	1.82	0.49	1.16	0.55	1.95	1.54	1.13	0.72	0.59	0.52	0.22	0.92	0.65	lavenderblush3
GRMZM2G171395	0.27	1.35	0.83	0.24	14.39	0.71	1.42	1.5	1	0.2	0.88	0.39	3.49	10.96	2.31	0.8	2.52	2.86	0.12	0.25	0.4	lavenderblush3
XLOC_034659	1.43	2.05	1.26	0.24	1.05	0.05	0.63	0.77	0.22	1.07	1.51	2.62	17.24	8.27	5.2	0.5	2.05	0.17	5.16	8.19	8.57	lightcoral
GRMZM2G055009	0.35	0.32	0.35	0.24	0.79	0.11	1.18	6.63	8.62	0.43	0	0.83	4.04	3.27	2.34	0.53	1.64	1.68	0.16	0.07	0.2	lightsteelblue
GRMZM2G401328	0	0	0	0.24	0.27	0.08	0.78	1.09	2.64	0	0.53	0.12	0.27	0	1.56	0	0.26	1.56	0.07	0	0.48	lightsteelblue
GRMZM2G019872	0.66	2.34	2.1	0.24	1	0.62	0.81	0.57	0.65	0.29	0.63	0.03	2.07	2.02	0.6	0.12	0.48	0.14	1.68	2.21	2.33	magenta
AC216871.3_FG004	2.38	1.36	1.6	0.24	0.79	0.78	1.86	2.23	1.79	2.48	4.11	1.6	5.98	4.86	2.57	1.44	6.17	3.4	0.83	1.21	0.97	palevioletred3
GRMZM5G841343	0.89	2.15	1.98	0.24	2.44	0.46	4.97	5.2	1.78	1.37	8.74	1.88	31.04	14.35	11.03	2.46	5.15	17.18	1.35	2.68	2.94	palevioletred3
XLOC_029786	4.43	0.76	4.23	0.24	0.44	0	0.32	1.57	1.72	3.35	12.33	6.52	15.25	6.99	7.39	5.54	14.61	8.36	5.73	6.8	5.27	palevioletred3
XLOC_035134	0.46	0.43	0.23	0.24	0.59	0.19	1.09	0.36	0.27	0.65	0.96	0.28	1.29	0.52	0.89	0.23	1.37	2.26	0.11	0.18	0	palevioletred3
GRMZM2G434170	0.78	0.26	0.11	0.24	0.49	0.19	0.54	0.54	0.27	0.25	0.21	0	3.64	0.66	0.71	0.81	0.13	0.46	0.13	0.15	0.34	plum2
GRMZM2G153119	0.31	1.11	0.42	0.24	0.56	0.18	0.26	0.19	0.29	0.19	0.02	0.08	0.07	0.1	0	0.12	0.02	0.08	0.35	0.27	0.31	plum3
GRMZM2G542847	0.65	0.31	1.57	0.24	0.17	0.2	0.17	0.58	0.62	0.38	0.66	0.95	1.09	1	1.06	0.65	1.65	3.04	0.7	0.34	0.45	steelblue
GRMZM2G104610	0.28	0.19	0.51	0.24	0.52	2.07	0.04	0.13	0.04	0.62	0.15	0.15	0.7	0.04	0.47	0.19	0.07	0.12	0	0.34	0.18	thistle3
GRMZM2G097141	0.29	0	0.07	0.24	0.07	0.47	0.13	0	0.07	178.43	0	0.06	0	0	0	0.71	0	0.37	0.67	1.12	0.62	turquoise
GRMZM2G160619	0.26	0.13	0.09	0.24	0.08	0.06	0.11	0.2	0.08	0.43	0.3	0.14	0.1	0.03	0	0.19	0.3	0.24	0.07	0.07	0.02	turquoise
AC209257.4_FG003	1.2	0.79	2.73	0.25	1.11	0.32	0.76	1.39	0.23	1.1	2.03	1.56	1.29	1.77	0.93	1.19	0.84	0.31	1.46	4.11	2.81	black
GRMZM2G114255	0.78	1.34	0.85	0.25	1.97	0.12	0	0.33	0.42	0.42	0	0.06	1.18	0.13	0.78	0.41	0	0	2.12	3.2	4.56	black
GRMZM2G138589	3.01	3.37	3.12	0.25	3.54	0.5	0.92	0.66	0.55	1.69	0.84	1.73	6.9	9.57	6.42	3.68	4.83	5.19	10.39	13.56	5.54	black
GRMZM2G306625	0.25	0.3	0.22	0.25	0.57	0.12	0.06	0.14	0.15	0.3	0.11	0.24	0.36	0.42	0.55	0.11	0.05	0.22	0.51	0.45	1.12	black
GRMZM2G315893	0.25	0.3	0.22	0.25	0.57	0.12	0.06	0.14	0.15	0.3	0.11	0.24	0.36	0.42	0.55	0.11	0.05	0.22	0.51	0.45	1.12	black
GRMZM5G872279	2.45	1.63	2.23	0.25	0.25	0.47	0.19	0.31	0.04	2.21	1.11	3.42	1.13	1.5	1.61	1.67	0.67	0.84	2.52	3.61	2.25	black
GRMZM2G086210	0.03	0.17	0.1	0.25	0.2	0.14	0.57	0.59	0.5	0.11	0.22	0.26	1.31	0.66	0.84	0.16	0.76	0.44	0.07	0.11	0	coral1
GRMZM2G168833	0.15	0.97	0.15	0.25	2.12	0.72	12.89	9.48	7.16	0.53	1.52	0.42	23.6	3.68	11.74	0.37	0.27	1.95	0.52	1.07	0.49	coral1
GRMZM2G058173	0.15	0.24	0.44	0.25	1.46	0.74	0.44	0.83	1.21	0.1	0.24	0.04	0.09	1.71	0.04	0.05	0.11	0.13	0.32	4.9	0.28	coral2
GRMZM2G080887	0.36	0.07	0.3	0.25	0.42	0.61	0.56	0.56	0.39	1.13	2.32	0.34	1.14	1.62	0.46	8.95	1.17	1.79	0.22	2.04	0.57	cyan
GRMZM2G133198	0.12	0.38	0.4	0.25	0.11	0.06	0.05	0.1	0.11	0.18	1.21	0.38	0.38	0.1	0.05	2.09	1.17	0.86	0.16	0.06	0.06	cyan
GRMZM2G108949	0.59	0.1	1.23	0.25	0.22	0	0.27	0.85	0.67	0.24	0.05	0.48	0.5	0.58	0.48	0.53	0.79	0.67	0.28	0.12	0.11	darkorange
GRMZM2G135108	1.41	0.85	1.07	0.25	0.66	0.67	0.49	0.3	0.28	0.3	0.52	0.98	0.39	0.67	0.34	0.41	0.8	0.87	0.12	0.3	0.04	darkorange
GRMZM2G156599	1.94	1.89	1.51	0.25	0.46	0.12	0.18	0.77	0.67	1.79	0.26	0.78	0.17	0.81	0.41	0.88	1.46	1.76	0.53	0.64	0.5	darkorange
AC185254.4_FG002	0	0	0	0.25	0	0	0.18	0.17	0.28	0.5	0.72	0.79	0	0.09	0	0.48	1.44	0.59	0.36	0	0	darkseagreen4
AC234528.1_FG001	0.35	0.14	0.11	0.25	0.46	0.12	0.75	0.23	0.41	0.18	0.1	0.18	0.05	0.26	0.18	0.41	0.58	0.51	0.25	0.15	0.06	darkseagreen4
GRMZM2G007481	0.57	0.01	0.42	0.25	0.15	0	1.09	0.76	0.52	0.15	4.11	3.68	1.03	0.44	2.03	1.55	9.05	6.38	1.13	0.17	0.39	darkseagreen4
AC233851.1_FG010	0.15	0.37	0	0.25	0.14	0	0.8	0.66	1.12	0.45	7.47	0.48	5.52	1.19	0.67	0.59	2.3	1.67	0.41	0	0.28	darkslateblue
GRMZM2G060715	0.15	0.12	0.14	0.25	0	0.08	0	0.07	0.14	0.3	0.91	0.3	0.07	0.13	0	0.58	0.86	0.32	0	0.15	0	darkslateblue
GRMZM2G074248	0.58	0	0.29	0.25	0.05	0.06	0.21	0.47	0.44	0.12	0.73	0.24	0.22	0.16	0	1.04	0.73	0.86	0.05	0.06	0	darkslateblue
GRMZM2G038640	0.07	0.06	0.15	0.25	0.14	0.73	0.07	0	0	0.38	0.31	0	0.35	0.93	0	0.44	0.44	0.19	0	0.08	0	grey
GRMZM2G115716	0.3	0	0.04	0.25	0.83	0.41	0	0.38	0.24	0.04	0	0.1	0.08	0.08	0	0.42	0.88	0.07	0	0	0	grey
AC233955.1_FG002	0.05	0.2	0.14	0.25	1.81	0.11	4.92	4.29	3.22	0.3	1.25	0.16	3.27	3.82	2.7	0.29	1.44	1.52	0.32	0.45	0.37	lavenderblush3
GRMZM2G034024	0.55	0.2	0.84	0.25	1.29	0.05	3.64	4.48	5.08	0.31	1.15	0.48	3.48	2.8	4.25	0.49	1.8	2.03	0.28	0.36	0.48	lavenderblush3
GRMZM2G060150	0.24	0.25	0.16	0.25	0.55	0.18	1.98	0.94	0.57	0.15	0.57	0.1	2.12	1.33	0.9	0.09	0.19	1.04	0.07	0.24	0.13	lavenderblush3
GRMZM2G066103	0.24	0.25	0.16	0.25	0.55	0.18	1.98	0.94	0.57	0.15	0.57	0.1	2.12	1.33	0.9	0.09	0.19	1.04	0.07	0.24	0.13	lavenderblush3
GRMZM2G067713	0.92	0.6	0.5	0.25	0.38	0.29	1.93	1.3	1.09	0.39	0.47	0.5	1.29	2.33	1.71	0.45	0.53	1.55	0.7	0.83	0.84	lavenderblush3
GRMZM2G134279	0.07	0.03	0.23	0.25	1.37	0.36	3.98	3.81	3.95	0.34	1.69	0.89	3.77	1.85	1.64	0.5	2.15	3.86	0.41	0.17	0.13	lavenderblush3
GRMZM2G460958	0.25	0.04	0.34	0.25	0.14	0.05	0.27	1.28	1.31	0	0.29	0.2	0	0.09	0.09	0.79	0.44	0.65	0.09	0.1	0	lightsteelblue
GRMZM2G081719	0.82	1.54	0.9	0.25	2.12	1.55	0.26	0.03	0.19	0.84	0.36	1.42	0.33	0.5	0.21	0.44	0.17	0.28	1.31	1.61	2.1	palevioletred3
GRMZM2G143046	0.2	0.36	0.05	0.25	0.09	0.27	1.46	1.93	1.62	0.25	2.16	0.36	2.48	1.14	2.81	0.15	2.18	3.28	0.23	0.31	0	palevioletred3
GRMZM2G155699	0.04	0	0	0.25	0	0.05	0.04	0.08	0.04	0	0.14	0	0.47	0.19	0	0.13	0.19	0.22	0	0.04	0	palevioletred3
GRMZM2G043254	0.57	0.01	0.42	0.25	0.15	0	0	0	0.52	0.15	0	0	1.03	0.44	0	0	0	0	0	0.17	0.39	plum2
GRMZM2G132169	0	0.05	0	0.25	0.13	0.03	0.8	0.52	0.38	0.41	0.38	0.76	3.64	0.3	0.92	0	0.41	0.88	0.19	0.35	0.19	plum2
GRMZM2G144420	0.07	0.1	0.05	0.25	0.49	0.23	0.55	0.55	0.73	0.56	1.61	0.16	3.01	0.41	0.76	0.7	0.63	0.43	0.25	0.15	0.15	plum2
GRMZM2G477872	0.2	0.22	0.12	0.25	0.21	0.11	0.35	0.86	1.72	0.5	0.52	0.48	6.45	0.93	3.31	0.31	1.89	2.63	0.34	0.51	0.26	plum2
GRMZM2G357873	0.12	0.16	0.12	0.25	0.68	0.29	0.57	0.39	0.37	0.17	0.12	0.52	0.07	0.13	0.04	0.34	0.78	1.05	0.05	0.05	0.11	steelblue
XLOC_042275	0	0	0	0.25	0	0	0	0	0	0	0	0	0	0	0	0.15	0.76	3.3	0	0	0	steelblue
GRMZM2G091822	0.03	0.32	0.15	0.25	0.44	1.1	0	0	0	0.03	0.15	0.02	0	0	0	0.03	0	0	0	0.06	0	thistle3
XLOC_007194	0.8	0.8	0.64	0.25	1.13	0.73	0.58	0.53	0.21	5.8	0.12	0.05	1.12	0.8	0.81	0.23	0.27	0.28	4.55	1.35	0.53	turquoise
GRMZM2G020898	2.5	2.03	2.29	0.26	0.61	0.75	1.16	0.79	0.64	3.73	0.65	1.63	0.55	1.18	1.09	2.19	1.14	1.8	4.66	3.91	4.52	black
GRMZM2G110332	0.26	0.12	0.14	0.26	0	0	0.07	0.05	0.06	0.25	0.22	0.67	0.42	0.2	0.42	0.38	0.26	0.1	0.75	0.89	0.67	black
GRMZM2G353834	4.16	1.96	3.1	0.26	0.04	0.08	0	0.17	0.04	2.4	1.66	6.29	2.16	2.3	2	1.07	0.48	1	5.93	5.8	7	black
GRMZM2G061088	0.73	0.54	0.8	0.26	0.9	0.33	2.79	4.51	4.12	0.55	1.28	1.03	14.99	7.65	6.84	0.61	1.14	2.41	1.33	1.12	3.14	coral1
GRMZM2G156881	0.25	0.31	0	0.26	0.06	0	0.11	0.17	0.41	0	0.26	0	0.87	0.39	0.34	0	0.05	0.05	0.41	0.26	0.36	coral1
GRMZM2G447480	2.47	0.19	1.43	0.26	0.88	0.25	0.34	0.75	0.9	0.62	5.82	1.82	1.74	1.05	0.41	6.84	4.07	5.32	0.28	0.55	0.66	cyan
GRMZM2G093286	2.71	0.96	2.04	0.26	0.16	0.22	0.05	0	0	0.18	0.12	0.16	0	0	0	1.5	0.15	1.07	0.48	0.36	0	darkorange
GRMZM2G060369	0.38	0.14	0.13	0.26	0.28	0	0.3	0.13	0	0.05	0.31	0.68	0.08	0.04	0.52	0.07	0.88	1.19	0.03	0.03	0.03	darkseagreen4
GRMZM2G454594	0.15	0.16	0.11	0.26	0.04	0	0.1	0.22	0.07	0.31	0.1	1.29	0	0.1	0	0.11	0.4	0.43	0.04	0.1	0	darkseagreen4
XLOC_010759	0.31	0.39	0.14	0.26	0.27	0.06	0	0.16	0.1	0.6	0.22	1.09	0	0	0	0.24	0.97	0.43	0.73	0.49	0.47	darkseagreen4
GRMZM2G475148	0	0.22	0.1	0.26	0.33	0.25	0.12	0.13	0.14	0.37	0.3	0.23	0	0	0.24	0.13	0.42	0.23	0	0	0.06	grey
GRMZM2G106752	1.48	0.3	0.97	0.26	0.58	0.42	1.06	1.18	0.89	0.31	0.13	0.15	0.61	0.66	0.85	0.51	0.34	0.4	0.1	0.07	0.06	lavenderblush3
XLOC_009550	0.23	0.16	0.39	0.26	0.29	0.04	1.76	1.67	1.03	0.12	0.29	0.25	2.15	1.11	1.56	0.12	0.2	0.14	0.51	0.81	0.75	lavenderblush3
GRMZM2G144606	0.05	0	0.4	0.26	0	0	2.77	0.43	0	0.57	3.82	0.21	4.97	3.22	1.93	1.6	2.55	1.37	0.09	0.25	0	palevioletred3
GRMZM2G168758	2.09	0.95	3.62	0.26	2.62	0.11	5.19	5.59	5.63	0.75	6.15	2.29	10.44	7.28	9.22	7.79	17.47	14.53	1.37	1.95	2.9	palevioletred3
GRMZM2G169782	1.31	0.29	0.8	0.26	0.33	0.74	1.22	1.76	2.02	0.95	6.3	2.81	2.51	4.11	4.32	0.97	5.41	2	1.22	0.79	0.68	palevioletred3
XLOC_031795	0.3	1.1	1.33	0.26	0.57	1.19	0	0.05	0.23	1	1.01	0.1	0	0	0	0.18	0	0	0.34	0.38	0.23	plum3
GRMZM2G318652	0.36	0.21	0.25	0.26	0.14	0.28	0.05	0	0	3.6	0.34	0.21	0.05	0.14	0.19	1.37	0.68	0.4	0.14	0.21	0.24	turquoise
XLOC_038733	0.31	0.25	0.51	0.26	0.47	0.17	0.28	0.64	0.19	6.12	0.38	0.41	0.19	0.18	0.14	0.56	0.45	0.49	0.24	0.32	0.49	turquoise
AC196171.6_FG002	1.27	1.15	0.5	0.27	0.35	0.07	0.23	0.06	0.06	0.78	1.29	1.54	1.38	0.51	1.15	0.61	0.61	0.62	1.36	2.3	1.32	black
GRMZM2G342963	0.68	0.55	0.48	0.27	0.22	0.39	0.42	0.37	0.39	1.03	0.98	0.66	1.07	0.63	0.85	0.3	0.27	0.27	0.67	0.82	0.53	black
GRMZM2G475014	3.12	0.83	2.72	0.27	1.53	0.3	0.12	0	0.13	1.36	0.57	4.05	0.17	0	0.29	2.18	0.74	0.72	2.61	1.76	3.29	black
GRMZM2G136513	0.39	0.22	0.12	0.27	1.11	0.23	2.01	1.86	1.77	0.62	0.65	0.38	3.24	2.59	2.17	0.85	1.32	1.33	0.32	0.54	0.73	coral1
GRMZM2G138585	1.59	1.86	1.53	0.27	0.52	0.94	0	0.11	0	0.97	0.33	0.87	0.07	0.04	0	0.43	0.21	0.62	1.52	8.07	0.99	coral2
GRMZM2G053338	0.41	0.02	0.24	0.27	0.11	0	0.33	0.5	0.93	0.11	3.59	1.04	0.18	0.09	0.29	5.06	8.1	9	0.08	0.08	0	darkolivegreen
GRMZM2G130728	33.05	0.06	17.47	0.27	0.56	0.23	0.16	0.73	1.44	1.48	0.32	9.41	0.16	0.47	0.16	4.36	14.14	6.33	0.2	0.07	0.14	darkorange
GRMZM2G071436	0.4	0.07	0.24	0.27	1.25	0.77	0.64	0.56	0.15	0	3.41	0.64	0.52	0	0	0.87	0.88	1.7	0.07	0.25	0.23	darkslateblue
GRMZM2G176630	0.3	0.17	0.1	0.27	0.41	0.27	0.53	1.24	1.54	0.52	4.78	0.58	0.63	0.15	0.29	2.4	2.44	1.97	0.2	0.09	0	darkslateblue
GRMZM5G883100	0.73	0	0.26	0.27	0.77	0.62	0.41	0.52	0.87	0.33	1.35	0.52	0.24	0.86	0.23	0.51	0.91	0.67	0.24	0.13	0.12	darkslateblue
GRMZM2G078820	0.04	0	0.12	0.27	0.6	0.44	2.01	1.01	1.03	1.29	2.11	0	1.32	0.9	0.52	0.28	0.81	0.77	0	0.04	0.12	lavenderblush3
GRMZM2G092459	0.89	0.69	1.93	0.27	0.99	0.86	2.91	3.24	1.56	0.7	1.35	1.9	3.59	3.21	2.26	1.44	1.61	2.04	0.53	0.84	0.44	lavenderblush3
GRMZM2G175406	0.14	0.27	0.14	0.27	0.03	0.23	1.01	0.51	0.71	0.52	0.24	0.79	0.37	0.22	0.07	0.36	0.21	0.44	0.3	0.3	0.03	lavenderblush3
GRMZM2G309847	0.9	0.21	0.64	0.27	3.34	0.49	11.3	7.38	4.19	0.07	7.39	0.78	0.42	1.95	0.41	4.15	4.13	6.3	0	0	0	lavenderblush3
GRMZM2G082830	3.22	0.91	1.49	0.27	0.43	0.5	1.65	1.5	1.51	2.49	0.5	1.67	4.41	5.34	3.8	1.41	1.54	3.73	1.11	1.3	1.97	lightcoral
GRMZM2G008792	0.63	0.85	0.7	0.27	0.72	1.33	0.04	0.12	0.13	0.18	0	0.24	0.46	0	0.16	0.29	0.15	0.75	0.83	0.54	0.15	lightcyan
GRMZM2G389379	0.33	0.23	0.55	0.27	0.47	0.9	0.04	0.04	0.18	0.19	0.19	0.19	0	0	0	0.09	0.03	0.12	0.17	0.29	0.09	lightcyan
GRMZM2G110862	2.91	4.09	2.18	0.27	0.9	1.27	1.28	1.22	0.84	1.35	0.88	1.67	2.56	2.6	1.05	1.8	1.12	0.76	3.36	3.48	3.62	magenta
GRMZM2G102674	0.42	0.48	0.36	0.27	0.17	0.24	0.55	1.02	1.21	0.4	4.37	1.21	9.92	1.11	3.54	0.87	7.77	9.35	0.93	0.31	0.25	palevioletred3
GRMZM2G112617	0.32	0	0.62	0.27	1.12	0.68	1.14	0.75	1.29	0.7	0.87	0.26	1.37	1.31	0.14	2.46	1.86	1.64	0.25	0.16	0.1	palevioletred3
GRMZM2G031329	0.32	0.94	0.63	0.27	0.21	2.23	0.17	0.08	0.04	0.28	0	0.11	0.13	0.16	0	0.09	0	0.16	0	0	0	plum3
GRMZM2G066153	0.44	0.61	0.32	0.27	0.52	0.14	0.74	0.56	0.4	0.31	1.44	0.45	0.59	1.23	1.03	1.41	2.83	4.08	0.07	0.28	0.2	steelblue
GRMZM2G356714	0.29	0.23	0.07	0.27	0.36	0.35	0.16	0.1	0.3	0.18	0.15	0.29	0.3	0.6	0.13	0.11	0.42	0.74	0.07	0.11	0.03	steelblue
GRMZM2G060723	1.26	1.65	1.25	0.28	0.17	0.26	0.27	0.27	0.2	0.28	0.25	0.97	1.09	2.49	0.95	0.51	0.47	0.6	1.63	1.43	1.03	black
GRMZM2G070515	0.19	0.37	0.44	0.28	0.21	0.32	0.3	0.33	0.26	0.11	0.32	0.2	0.33	0.35	0.42	0.2	0.37	0.39	0.07	0.15	0.05	black
GRMZM2G082608	36.6	19.45	34.26	0.28	0.2	1.07	0.3	0.78	0.93	15.35	8.98	17.05	6.23	9.87	10.15	15.02	4.21	15.22	59.42	41.38	70.55	black
GRMZM2G113241	6.24	4.08	4.91	0.28	0.68	0.8	0.73	0.36	0.38	1.17	3.27	3.21	0.19	0.36	0.91	2	1.59	5.18	9.26	6.19	8.28	black
GRMZM5G826778	2.07	0.68	1.15	0.28	0	0.18	0	0.3	0.08	4.83	0.75	3.02	0.15	0.52	1.13	1.23	0.86	0.65	4.1	3.7	4.11	black
XLOC_030338	0.71	0.46	0.5	0.28	0	0.06	0	0	0.05	1.18	0.79	0.86	0.05	0.34	0.47	0.41	0.17	0.25	1.25	0.79	0.7	black
GRMZM2G057733	0.33	0.27	0.22	0.28	0.2	0.24	5.07	10.8	12.99	0.59	14.33	3.47	11.44	6.57	24.96	1.66	10.89	5.58	0.58	0.19	0.38	coral1
GRMZM2G164341	1.22	1.44	1.41	0.28	1.74	2.02	1.31	2.01	1.4	1.52	0.71	0.43	1.5	1.43	0.51	0.71	0.33	0.98	1.28	3.24	1.14	coral2
XLOC_014540	0.43	0.45	0.24	0.28	0.07	0.03	0.09	0.26	0.22	0.24	0.33	0.48	0.4	0.35	0.11	0.17	0.22	0.17	0.46	1.06	0.46	coral2
GRMZM2G100234	2.94	0.06	1.81	0.28	0.81	0.24	0.55	1.09	1.13	0.58	0.21	1.27	0.61	0.48	0.53	1.25	1.4	1.52	0.33	0.24	0.19	darkorange
GRMZM5G832175	0.48	0.16	0.05	0.28	0	0.05	0	0.25	0.1	0.67	0.2	0.46	0.09	0.09	0.39	0.52	0.74	0.58	0.22	0.2	0.05	darkseagreen4
GRMZM2G003551	0.95	0.04	0.61	0.28	0.27	0.05	0.56	0.42	0.77	0.24	4.58	0.89	0.53	0.47	0.43	2.89	1.09	1.53	0.27	0.4	0.05	darkslateblue
GRMZM2G074423	0.55	0.48	0.69	0.28	0.44	0.75	0.56	0.29	0.48	0.04	1.18	0.56	0.55	0.42	0.53	0.44	1.03	0.76	0.07	0.04	0.07	darkslateblue
GRMZM2G089506	5.86	0.03	3.21	0.28	0.4	0.11	0.09	0.27	0.22	0.58	48.14	10	0.03	1.09	0.27	28.82	23.44	51.16	0.62	0.17	0.35	darkslateblue
GRMZM2G107481	0.54	0.04	0.22	0.28	0.09	0.16	0.32	0.18	0.05	0.18	2.1	1.52	0.42	0.07	0.74	0.87	2.74	2.15	0.59	0.42	0.07	darkslateblue
GRMZM2G477139	1.65	0	0.85	0.28	0.06	0.18	0	0.09	0.19	2.09	11.65	1.23	0.49	0.68	0.06	9.74	9.03	6.51	0.12	0.28	0	darkslateblue
GRMZM2G030713	0.77	0.34	0.43	0.28	1.27	0.5	2.56	2.73	1.7	0.28	0.29	1.15	0.92	2.19	0.77	1.17	1.17	0.64	0.66	0.88	0.44	lavenderblush3
GRMZM2G163138	0.38	0.81	0.27	0.28	0.82	0.37	1.28	1.53	0.88	0.96	0.83	0.49	0.85	0.73	1.16	0.05	0.63	0.38	0.04	0.15	0.19	lavenderblush3
GRMZM2G166944	0	0.02	0	0.28	0.26	0	4.02	1.52	0.44	0.11	0	0	0.03	0.64	0.12	0	0.04	0	0.08	0.06	0.03	lavenderblush3
GRMZM2G471065	0	0.24	0	0.28	0.73	0.44	7.17	4.24	3.43	0.37	1.89	0.53	2.14	4.14	5.56	0	0.35	3.1	0.26	0.08	0	lavenderblush3
GRMZM2G112198	0	0.08	0.15	0.28	0.57	0.47	0.07	0.17	0.08	0.12	0.07	0	0.19	0.04	0.35	0.13	0.11	0.17	0	0	0	lightcyan
GRMZM2G179294	2.66	0.09	1.92	0.28	0.26	0.54	0.3	0.05	0	0.06	0.55	2.74	0.52	0.05	0.2	0.17	0.37	0.34	1.4	0.63	1.11	magenta
GRMZM2G394732	0.39	0.96	0.1	0.28	0.58	0.08	0.04	0.03	0.29	0.47	0.29	0.25	0.15	0.51	0.65	0.24	0.15	0.18	0.49	0.61	0.62	magenta
AC198725.4_FG009	0.05	0.09	0.16	0.28	0.4	0.18	0.39	0.58	0.57	0.17	1.44	0.97	0.81	0.44	0	0.22	1.49	1.66	0.41	0	0.16	palevioletred3
GRMZM2G473162	0.29	0.21	0.21	0.28	1.24	0.04	1.35	0.82	0.66	0.22	2.78	0.88	1.92	1.06	2.11	0.39	3.61	1.72	0.13	0.2	0.12	palevioletred3
GRMZM5G854655	0.08	0.07	0	0.28	0	0.03	0.02	0.17	0.23	0	0.37	0.11	0.54	0.1	0.3	0.11	0.14	0.41	0.05	0	0	palevioletred3
GRMZM2G016558	0.45	1.23	0.59	0.28	0.22	0.42	0.03	0.03	0.06	0.74	0.22	0.19	0	0	0.14	0.12	0.24	0.08	0.39	0.4	0.17	plum3
GRMZM2G091543	0.39	0.99	1.03	0.28	0.42	0.79	0.18	0.08	0.11	1.01	0.12	0.3	0.11	0.13	0.1	0.39	0.19	0.22	0.11	0.41	0.4	plum3
GRMZM2G099669	1.04	0.45	0.78	0.29	0.23	0.05	0.31	0.4	0.23	0.35	0.98	0.2	0.37	0.44	0	0.29	0.07	0.21	0.88	0.87	0.47	black
GRMZM2G380112	1	0.89	1.81	0.29	0	0.09	0.31	0.19	0.44	2.64	1.18	2.77	0.75	0.8	2.05	1.27	0.58	0.8	1.8	2.86	3.46	black
GRMZM5G822376	4.99	3.62	3.67	0.29	0.32	0.63	0	0.41	0.44	4.27	2.88	11.93	3.57	4.03	2.95	6.68	4.37	2.31	13.75	16.12	12.31	black
XLOC_015674	0.46	0.72	0.66	0.29	0.23	0.12	0.54	0.41	0.22	0.39	0.7	0.76	1.56	1.08	0.71	0.56	0.44	0.48	1.33	1.66	1.86	black
GRMZM2G013726	0.22	0	0.09	0.29	0.32	0.05	0.04	0.12	0.08	0.36	1.12	0.25	0	0	0.08	1.34	0.58	0.68	0.24	0.09	0	cyan
GRMZM2G077789	0	0	0	0.29	0.31	0.16	0.09	0	0.05	0.1	0.04	0.04	0.09	0.06	0	0.35	0.04	0.22	0	0	0	cyan
GRMZM2G180650	0.94	0	0.67	0.29	0	0.09	0	0.23	0.4	0.17	0.49	0.35	0	0	0	0.68	1.2	0.3	0	0.09	0	darkolivegreen
GRMZM2G046092	0.39	0.32	0.38	0.29	0.12	0.19	0.24	0.1	0.19	0.53	0.09	0.06	0.43	0.07	0.13	0.19	0.05	0.12	0.44	0.27	0.59	darkseagreen4
GRMZM2G124091	0.25	0.45	1.03	0.29	0.81	0.48	0.66	0.44	0.28	0.36	0.74	0.61	0.75	0.4	0.36	0.68	0.76	1.11	0.23	0.26	0.14	darkslateblue
AC203862.4_FG001	0.23	0.32	0.04	0.29	0.32	0.37	8.91	5.77	4.92	0.28	1.28	0.28	3.89	3.27	8.76	0.04	2.02	2.24	0.54	0.16	0.37	lavenderblush3
GRMZM2G025448	0	0.05	0.06	0.29	0.11	0	9.45	3.91	3.71	0	0.24	0.18	0.53	3.61	1.71	0.06	0	0.1	0	0.06	0	lavenderblush3
GRMZM2G026930	2.94	6.83	3.36	0.29	43.49	0.58	645.63	272.19	81.21	0.42	20.38	5.22	119.19	254.85	147.62	2.51	24.7	33.31	1.9	19.54	0.08	lavenderblush3
GRMZM2G064853	0.65	0.91	0.45	0.29	3.14	1.81	5.45	3.46	1.79	0.74	0.82	0.74	0.87	1.88	0.49	0.65	2.22	1.99	0.6	0.67	0.07	lavenderblush3
GRMZM2G300141	0.63	0.86	0.55	0.29	0.26	0.68	0.06	0	0	0.21	0.46	0.9	0	0.37	0	0.35	0.41	0.12	0.52	0.58	0.2	lavenderblush3
GRMZM2G320373	0.07	0.92	0.35	0.29	10.23	0.23	37.62	40.57	43.14	0.07	29.84	7.29	39.29	26.32	13.11	1.11	21.28	38.2	2.34	3.11	0.73	lavenderblush3
GRMZM2G417089	0.43	0.28	0.69	0.29	0.57	0.28	1.25	1.69	1.37	0.24	0.38	0.56	1.17	0.7	1.24	0.51	0.45	0.65	0.45	0.26	0.41	lavenderblush3
GRMZM2G425729	0.14	0.33	0.13	0.29	0.32	0.29	11.27	6.69	5.7	0.88	2.61	0	8.18	7.43	11.93	0.97	1.24	4.94	0.76	0.21	0.06	lavenderblush3
GRMZM5G886185	2.79	0.6	2.04	0.29	1.59	1.22	8.44	7.16	6.15	0.8	0.73	0.28	1.14	1.57	4.36	1.12	1.74	1.49	1.83	0.66	0.33	lavenderblush3
GRMZM2G107096	1.57	4.35	1.96	0.29	0.81	0.31	0.05	0.31	0.38	3.15	0.82	0.94	2.6	3.06	2.38	0.06	0.73	0.2	2.23	1.45	3	magenta
GRMZM2G020799	0.68	0.49	0.25	0.29	1.1	0.09	2.3	2.05	1.85	0.17	4.36	2.89	3.09	3.26	8.65	0.34	6.28	0.81	0.4	0.35	0.81	palevioletred3
GRMZM2G059285	0.73	0.4	0.28	0.29	0.61	0.3	0.41	0.42	0.49	0.75	1.29	1.69	0.86	1	1.15	1.69	2.3	1.18	0.68	0.61	0.37	palevioletred3
GRMZM2G168917	0.65	0.41	0.6	0.29	0.85	0.12	2.24	2.04	2.2	1.17	2.37	0.96	0.82	2.69	1.35	2.96	4.32	2.95	0.86	0.99	0.88	palevioletred3
GRMZM2G013855	1.11	1.17	1.23	0.29	0.66	0.8	0.14	0.05	0	0.45	0.17	0.08	0.19	0.09	0	0.2	0.22	0.27	0.79	0.32	0.72	plum3
GRMZM2G075283	5.59	0	4.56	0.29	0.09	0	0.09	0.26	0.56	1.1	0.08	0.84	0.41	0.53	0.27	2.19	10.7	14.56	0.14	0.05	0.23	steelblue
GRMZM2G113272	0.67	1.14	0.6	0.3	0.36	0.84	0.1	0.03	0.17	0.94	0.21	0.72	0.13	0.03	0	0.39	0.45	0.09	1.09	1.84	1.22	black
GRMZM2G132682	1.24	1.17	1.34	0.3	0.33	0	0.05	0	0	0.42	0.29	0.38	0	0	0.21	0.29	0	0.1	3.64	3.31	1.47	black
GRMZM2G363066	0.36	0.56	0.63	0.3	0.48	0.09	0.04	0.14	0.64	0.16	0.33	0.84	0.52	0.28	0.22	0.2	0.18	0.07	0.63	0.99	0.34	black
XLOC_028745	11.09	4.9	7.96	0.3	0	0	0	0.04	0.11	14.12	5.09	22.22	3.27	5.31	7.85	10.66	3.96	4.52	17.86	18.95	19.47	black
XLOC_023684	0.06	0.49	0.53	0.3	0.44	0.19	0.86	1.06	2.24	0.49	0.88	1.68	4.2	2.22	5.06	1.06	2.15	1.85	0.55	0.62	1.08	coral1
GRMZM2G045027	2.86	1.21	1.83	0.3	0.23	0.16	0.09	0.2	0.23	1.78	2.22	3	0.48	0.68	0.29	8.97	2.41	2.76	0.52	0.32	0.23	cyan
GRMZM2G010146	0.32	0.45	0.5	0.3	0.47	0.15	0.42	0.99	0.19	0.6	0.46	0.93	0.57	0.3	0.13	1.17	1.83	1.21	0.24	0.26	0.17	darkseagreen4
GRMZM2G021909	1.77	0.15	1.3	0.3	1.1	0.27	0.52	1.24	1.17	0.31	0.88	0.65	0.54	0.5	0.89	1.61	3.15	2.59	0.14	0.08	0.07	darkseagreen4
GRMZM2G323943	0.86	0.08	0.8	0.3	0.19	0	0.27	0.14	0.57	0.1	30.85	3.44	1.51	0.27	0.83	9.83	16.98	25.87	0.28	0.1	0.1	darkslateblue
GRMZM2G150208	0.39	0.54	0.38	0.3	0	0.45	8.66	7.66	4.62	0.43	4.49	0.58	0.67	6.82	2.43	1.99	7.45	0.18	1.11	0.46	0.97	lavenderblush3
GRMZM2G388045	0.67	0.43	0.5	0.3	0.6	0.08	3.31	3.37	3.03	2.11	1.27	0.31	4.11	0.81	1.68	0.52	1.59	2.2	0.45	0.3	0.46	lavenderblush3
GRMZM2G496770	0.05	0.13	0.05	0.3	1.7	0.27	2.71	2.36	2.45	0.31	0.88	0.16	2.23	3.85	1.43	0.3	0.83	1.28	0.05	0.21	0	lavenderblush3
GRMZM2G128564	3.82	3.18	5.44	0.3	1.59	0.91	6.58	5.55	3.79	4.43	6.1	3.69	22.96	15.15	18.21	2.57	4.84	8.39	4.33	7.91	7.12	lightcoral
GRMZM2G079290	1.05	0.88	1.38	0.3	0.45	0.32	0.05	0.05	0.17	0	0.35	1.22	0.28	0.11	0.22	0.34	0.52	0.09	0.79	1.87	1.43	magenta
XLOC_012254	9.66	21.51	15.27	0.3	0.59	1.75	1.22	1.29	0.77	5.91	1.49	1.1	3.53	3.7	5.08	1.7	1.33	1.72	8.34	6.08	8.98	magenta
GRMZM2G099642	4.98	10.24	6.32	0.3	1.57	1.95	6.34	6.87	10.25	1.23	6.55	4.04	10.23	13.34	12.3	6.98	14.13	5.55	1.74	4.67	3.58	palevioletred3
GRMZM2G332107	0.9	0.2	0.89	0.3	0.53	0.19	0.73	0.67	0.57	0.71	1.84	0.92	2.55	2.44	2.18	1.64	3.42	2.29	0.42	0.28	0.78	palevioletred3
GRMZM2G180918	0.21	0.1	0.05	0.3	0.26	0.06	0.11	0.12	0.05	0	0.09	0.01	0.88	0.51	0.12	0.22	0.23	0.04	0.23	0.22	0.24	plum2
GRMZM2G062854	0.26	0.99	0.88	0.3	0.32	1.83	0.05	0.11	0.13	0.15	0.21	0.11	0.24	0.26	0.53	0.18	0.13	0.25	0.25	0.5	0.46	plum3
GRMZM2G148441	0.6	0.54	0.47	0.3	0.42	0.39	0.76	0.72	0.34	0.18	0.3	0.58	0.25	1.44	0.19	0.65	1.77	2.57	0.22	0.34	0.03	steelblue
GRMZM2G171822	0.42	0.23	0.56	0.3	1.31	0.34	0.1	0	0.07	0.18	0.09	0.11	0	0.13	0	0.11	0.03	0.24	0	0.07	0.13	yellow4
GRMZM2G026715	1.15	0.79	1.05	0.31	0.77	0.35	0.58	0.53	0.3	1.04	0.84	1.75	0.34	0.49	0.17	0.55	0.31	0.88	1.93	1.72	1.15	black
GRMZM2G078407	1.83	0.75	1.36	0.31	0.17	0.15	0	0.16	0.13	2.71	0.42	5.67	0.77	0.45	1.04	2.64	1.05	1.23	4.74	4.32	4.42	black
GRMZM2G125455	1.2	0.57	0.85	0.31	1.5	0.93	1.56	0.5	0.16	0.43	0.46	0.34	0.26	0.32	0.33	1.11	0.27	0.85	2.5	2.34	3.76	black
GRMZM2G161905	0.8	0.15	0.37	0.31	0.11	0	0.11	0.11	0.06	0	0	0.05	0.92	0.06	1.29	0.12	0.27	0	0.69	0.7	1.18	black
GRMZM2G400439	0.96	0.72	1.45	0.31	0.82	0.4	0.66	0.2	0	0.98	3.16	0.3	0.21	0.72	1.6	0.8	1.25	0.77	2.61	4.04	3.09	black
GRMZM2G001824	0.53	0.07	0.16	0.31	0.19	0.44	0.11	0.25	0.31	0.92	1.08	0.63	0.19	0.47	0	2.63	0.33	0.49	0.04	0	0	cyan
AC211651.4_FG001	0.82	0.18	0.32	0.31	0.36	0.27	0.26	0.53	0.37	0.2	0.6	0.37	0.1	0.46	0.13	0.76	1.33	1.14	0.27	0.24	0	darkolivegreen
GRMZM2G097739	0.63	0.67	0.54	0.31	0.8	0.32	0.76	0.35	0.44	0.46	0.9	0.82	0.47	0.8	0.44	1.4	1.85	1.42	0.33	0.34	0.3	darkolivegreen
GRMZM2G391815	1.22	1.48	0.81	0.31	0.24	0.41	0.49	0.42	0.2	1.16	1.06	0.85	0.28	0.72	0.14	0.86	1.54	1.28	0.46	0.67	0.28	darkolivegreen
GRMZM2G106558	12.25	0	6.26	0.31	0.77	1.03	0.49	0.62	0.82	0.38	0.1	1.5	0.15	0.37	0.32	1.44	0.67	0.93	0.23	0	0.28	darkorange
GRMZM2G063917	1.08	0.06	0.73	0.31	0.29	0.25	0.03	0.05	0.2	0.06	9.84	2.16	0.16	0.31	0.16	5.99	2.8	4.18	0.16	0.4	0.04	darkslateblue
GRMZM2G074761	1.07	0.1	0.49	0.31	2.67	0.09	1.19	1.72	1.47	0.46	10.88	0.53	0.31	1.1	1.38	8.97	6.89	11.84	0.12	0.13	0	darkslateblue
GRMZM2G138516	0.67	0.71	0.41	0.31	0.31	0.21	0.8	0.84	0.58	0.8	1.82	0.34	0.65	0.7	0.58	0.66	0.84	1.33	0.52	0.26	0.27	darkslateblue
GRMZM5G882399	0.01	0	0.12	0.31	0.51	0.16	0.14	0.2	0.12	0	0.48	0.52	0.16	0.02	0.15	0.24	0.25	0.67	0.07	0	0	darkslateblue
AC233851.1_FG009	0.19	0.15	0	0.31	0	0.6	0.67	0	0.52	0.38	0	0	0	0.33	0	0.74	0.41	0.48	0	0	0	grey
GRMZM2G021725	2.2	3.73	2.15	0.31	3.86	0.56	8.64	6.25	4.11	1.1	2.21	1.69	6.37	5.4	4.62	1.2	1.96	1.16	1.29	1.63	2.2	lavenderblush3
GRMZM2G450055	0.21	0.19	0.19	0.31	0.32	0.29	0.63	0.62	0.42	0.07	0.33	0.21	0.3	0.31	0.31	0.26	0.36	0.69	0.13	0.18	0.15	lavenderblush3
XLOC_020751	0.15	0.22	0.16	0.31	0.71	0.28	0.77	0.81	0.36	0.07	0.33	0.04	0.05	0.15	0	0.2	0.23	0.29	0.02	0.02	0	lavenderblush3
GRMZM2G162755	0	0.18	0	0.31	3.31	4.41	0.28	0.14	0.06	0	0.03	0	0	0.05	0	0.06	0.05	0	0.03	0.06	0	lightcyan
GRMZM2G042084	0.63	0.61	0.54	0.31	0.43	0.3	0.22	0.26	0.27	0.43	0.3	0.15	0.3	0.38	0.33	0.25	0.13	0.26	0.55	0.92	0.66	magenta
GRMZM2G309512	0.58	0.44	0.52	0.31	0.9	0.23	2.13	2.69	2.69	0.15	1.45	1.32	3.55	2.65	2.03	1.37	3.13	4.7	0.64	0.46	0.35	palevioletred3
GRMZM2G383920	1.24	0.46	0.36	0.31	0.08	0.5	0.64	1.96	1.89	1	0.5	1.57	0.75	0.17	1.79	0.97	1.67	0.18	1.12	0.4	0.9	palevioletred3
XLOC_019169	2.68	1.44	3.2	0.31	1.68	0.24	1.24	0.86	0.69	0.83	5.45	1.66	3.33	3.63	3.23	3.79	4.94	3.5	1.14	1.88	1.15	palevioletred3
GRMZM2G463996	0.87	1.06	1.35	0.32	1.26	0.82	0	0.07	0.04	1.47	0.78	3.68	0.18	0.07	0	0.64	0.34	0.66	2.4	2.28	2.06	black
GRMZM2G037685	0.68	0.32	0.62	0.32	1.86	0.39	7.64	6.23	7.8	1.06	5.95	1.14	17.62	7.06	12.89	0.88	3.4	11.55	1.5	0.89	2.26	coral1
GRMZM2G044246	0.09	0	0	0.32	0.79	0.31	1.02	0.26	0.18	0	0.39	0.15	0.18	0.08	0	0	0.07	0	0.18	5.99	0	coral2
GRMZM2G013776	0.24	0.03	0.2	0.32	0.16	0.11	0	0.06	0.29	1.12	2.49	0.25	0.03	0.09	0.16	5.51	1.14	0.18	0	0.18	0.1	cyan
GRMZM2G092169	4.59	0.35	2.69	0.32	0.25	0.12	0	0.03	0	0.04	0.82	4.03	0	0.17	0.24	19.11	3.62	4.48	0.61	0.08	0.07	cyan
GRMZM2G356142	0.29	0.63	0.19	0.32	0.09	0	0.35	0.17	0.18	0.2	0	1.32	0	0.09	0	0.1	0.92	0.33	0	0	0	darkseagreen4
GRMZM2G475971	0.13	0.1	0.13	0.32	0	0.07	0.06	0	0	0.07	4.39	0.21	0	0	0	2.22	2.53	4.77	0	0	0	darkslateblue
XLOC_021808	0.58	1.03	0.41	0.32	2.4	0.36	0.26	0.19	0.28	0.21	10.19	6.98	0.35	0.37	0	3.65	15.41	23.11	0.55	0.39	0.08	darkslateblue
GRMZM2G089118	0.23	0.43	0	0.32	0	0.24	8.34	5.36	2.13	0	0.37	0.24	1.05	2.88	3.07	0	0.22	0.46	0	0	0.14	lavenderblush3
GRMZM2G373522	0.43	0.77	0.84	0.32	43.55	0.78	54.36	44.62	30.08	2.09	5.92	0.76	59.38	21.73	18.34	0.42	6.73	18.26	0.64	0.53	0.33	lavenderblush3
GRMZM2G086237	0.75	0.48	0.78	0.32	0.93	0.24	2.03	1.68	1.5	0.44	2.02	0.99	1.6	1.61	2.31	1.22	2.71	3.45	0.79	1.01	0.62	palevioletred3
GRMZM2G146034	2.04	0.75	0.92	0.32	0.56	0.31	1.03	1.49	1.67	0.14	0.52	0.6	2.53	1.21	3.53	1.69	2.15	2.56	1.44	0.69	0.69	palevioletred3
GRMZM2G150876	1.11	0.86	0.84	0.32	0.62	0.46	1.01	0.81	0.87	1.61	1.85	0.5	1.68	0.83	0.89	0.88	2.54	3.76	0.28	0.84	0.65	palevioletred3
GRMZM2G447691	0.62	0.71	0.78	0.32	0.51	0.57	1.96	1.15	1.5	1.88	1	0.52	0.8	1.29	0.49	0.77	0.96	0.72	0.52	1.18	0.3	turquoise
GRMZM2G031941	2.08	1.57	2.09	0.33	0.54	0.49	0.5	0.49	0.21	3.55	0.62	1.84	0.79	1.97	0.88	1.45	0.89	1.97	3.24	4.27	2.42	black
GRMZM2G151887	3.96	2.81	4.75	0.33	0.24	0.25	0.08	0.36	0.22	1.78	5.22	3.38	5.64	2.52	7.82	2.5	1.19	1.81	6.82	6.5	8.99	black
GRMZM2G176354	1.47	1.71	0.99	0.33	0.21	0	0.07	0.21	0.36	1.26	1.41	1.25	5.18	4.75	6.03	0.15	0.8	0.4	3.17	6.73	2.73	black
GRMZM2G323413	7.09	2.03	5.31	0.33	0.27	0.35	0.45	0.41	0.71	5.96	4.77	6.58	3.67	3.22	2.99	4.23	1.59	2.7	5.61	7.09	7.97	black
GRMZM2G366411	0.45	0.42	0.54	0.33	0.19	0.15	0.05	0.22	0.15	0.42	0.08	0.81	0.15	0.07	0.33	0.69	0.39	0.35	1.44	0.82	2.29	black
GRMZM2G391473	2.25	1.28	2.26	0.33	0.7	0.62	0.54	0.37	0.43	0.52	0.52	1.07	0.48	0.86	1.2	1.1	0.93	1.49	2.33	3.21	2.44	black
XLOC_017229	0	0.43	0.52	0.33	0	0	0.12	0	0	0	0.33	0	0.37	0.35	0	0	0	0	0.62	0.82	0.88	black
GRMZM2G380377	0.79	0.5	1.39	0.33	4.97	1.98	1.75	1.79	2.48	8.13	19.34	0.06	21.66	6.9	1.31	32.64	5.47	3.62	0.07	2.39	2.27	cyan
GRMZM2G107228	2.59	0.32	2.31	0.33	0.17	0	0.19	0.35	0.68	0.22	0.27	0.47	0.3	0.26	0.72	0.78	1.22	1.06	0.1	0.34	0.03	darkorange
GRMZM2G318662	0.04	0	0	0.33	0.4	0.25	0.18	0.38	0.44	0.16	0.61	0	0.07	0.07	0.14	0.04	0.69	0.27	0	0.08	0	darkseagreen4
GRMZM5G828581	0.45	0.51	0.53	0.33	0.95	0.92	1.41	1.53	2.1	0.2	0.74	2.83	0.93	1.64	1.25	0.39	15.35	11.73	0.41	0.41	0.23	darkseagreen4
GRMZM2G057352	0.33	0.05	0.33	0.33	1.1	0.5	1.13	0.41	0.19	0	2.84	0.27	0.49	0	0.12	2.23	1.37	3.84	0.18	0.21	0.06	darkslateblue
GRMZM2G163251	0.5	0	0.29	0.33	0.07	0	0.07	0.03	0.48	0.59	4.5	2.28	0.5	0.55	1.57	0.82	1.3	0.28	0.13	0.04	0.03	darkslateblue
GRMZM2G147422	0.88	1.22	0.6	0.33	2.72	0.9	4.74	3.05	2.08	2.12	1.17	1.07	0.98	4.42	1.86	0.73	2.29	1.34	0.27	0.86	0.14	lavenderblush3
GRMZM2G391042	0.32	0.27	0.36	0.33	7.53	0.28	12.16	7.12	3.69	1.12	1.73	0.29	3.33	3.8	2.44	0.51	1.27	2.77	0.28	0.17	0.1	lavenderblush3
GRMZM2G044858	1.11	2.03	2.13	0.33	2.04	0.67	1.94	4.31	4.86	0.92	0.77	0.07	3.08	0.69	0.56	0.24	0.23	0.25	0.87	0.6	1.27	lightsteelblue
GRMZM2G171394	0.55	0.68	0.66	0.33	0.55	0.13	0.04	0.11	0.19	0.85	0.26	0.13	0.37	0.04	0.39	0.2	0.23	0.21	1.29	0.57	0.64	magenta
GRMZM2G045720	1.51	1.27	1.25	0.33	4.89	0.21	11.35	7.29	5.61	0.86	11.48	1.68	28.14	16.57	15.02	3.4	14.97	33.76	1.65	1.69	1.29	palevioletred3
GRMZM2G132095	1.12	0.64	2.25	0.33	6.42	1.64	7.28	8.17	4.68	0.39	11.08	1.23	12.73	15.46	14.28	7.57	8.68	11.43	1.44	0.78	0	palevioletred3
XLOC_008180	0.65	0.43	0.51	0.33	0.96	1.4	2.58	1.85	3.19	0.66	0.86	0.84	1.57	1.5	1.3	1.93	2.11	2.37	0.36	0.4	0.25	palevioletred3
XLOC_015961	0.39	0.05	0	0.33	0.12	0.28	0.35	0.06	0.06	0	0.59	0.42	0.42	0.58	0.06	0.26	0.34	0.39	0	0.07	0	palevioletred3
GRMZM2G471970	0.04	0.1	0.12	0.33	0.37	1.88	0.07	0.07	0.07	0.16	0.03	0.03	0	0.14	0.47	0	0.06	0.03	0.07	0	0.15	thistle3
GRMZM2G326235	3.14	1.84	2.39	0.33	0.73	0.61	2.43	2.45	1.54	10.39	0.79	0.68	0.73	1.1	2.14	0.67	1.08	0.93	1.78	2.27	2.09	turquoise
GRMZM2G700192	0.51	0.82	0.25	0.33	0.18	0.42	0.32	0.26	0.21	17.53	1.19	1.13	1.94	0.67	1	0.54	0.91	0.68	1.69	2.35	1.82	turquoise
AC204887.4_FG003	0.2	0.66	0.9	0.34	0.19	0	0	0	0	3.25	0.83	0.41	0.28	0.18	0.55	0.36	0.15	0.1	1.66	1.37	2.08	black
GRMZM2G174675	2.21	2.34	2.48	0.34	0.72	0.33	0.55	0.36	0.45	1.18	1.45	1.32	1.13	1.67	1.23	1.45	1.83	1.32	2.97	2.99	4.63	black
GRMZM2G301389	0.73	1.1	0.51	0.34	0.62	0.4	0.37	0.2	0.33	0.84	0.23	1.07	0.1	0.4	0.98	0.41	0.63	1	2.18	1.82	1.89	black
GRMZM2G025592	1.73	1	1.66	0.34	0.62	0.39	0.59	0.77	0.54	0.34	0.38	0.92	1.65	2.03	1.29	3.13	2.97	2.71	1.3	1.31	0.61	darkolivegreen
GRMZM2G097524	0.88	0	0.27	0.34	0	0	0.18	2.1	1.33	0	5.9	0.44	1.13	0.42	0.49	2.07	3.78	2.98	0	0.21	0.06	darkslateblue
GRMZM2G157218	1.08	0.06	0.43	0.34	0.53	0.04	0.03	0.03	0.19	0.14	1.12	0.71	0.06	0.06	0.37	0.67	0.47	0.73	0	0.14	0	darkslateblue
GRMZM2G170602	0.91	0.23	0.61	0.34	0.12	0.08	0.64	2.99	3.74	0.66	16.43	3.96	0.56	0.86	1.85	3.61	10.84	7.51	0.47	0.22	0.24	darkslateblue
GRMZM2G343157	0.05	0.17	0.3	0.34	0.42	0.38	0.5	1.17	0.81	1.13	7.78	0.37	2.72	0.4	0.46	1.8	14.23	8.3	0.09	0.78	0.34	darkslateblue
GRMZM2G017670	0.1	0.17	0.3	0.34	0.61	0.33	1.83	1.4	0.86	0.73	0.34	0.45	1.52	0.95	1.52	0.4	0.45	0.53	0.43	0.37	0.63	lavenderblush3
GRMZM2G047969	0.81	0.12	0.43	0.34	0.34	0.34	0.7	2.23	1.42	0.18	0.75	0.63	1.5	0.49	0.81	0.54	0.66	1.12	0.28	0.21	0.28	lavenderblush3
GRMZM2G121573	0.46	0.58	0.69	0.34	10.3	0.17	18.94	9.83	3.89	0.36	4.54	3.5	15.78	12.59	11.02	1.03	6.51	10.34	0.6	0.55	0.47	lavenderblush3
GRMZM2G127717	0.62	0.71	0.75	0.34	1.88	0.47	3.34	2.81	2.05	0.3	0.52	0.49	1.84	1.52	1.71	0.63	1.58	1.3	0.48	0.56	0.36	lavenderblush3
GRMZM2G086577	0.43	0.19	0.38	0.34	0.16	0.44	0.04	0.04	0.12	0.04	0.05	0.09	0.11	0	0	0.03	0.06	0.15	0.04	0.2	0.12	lightcyan
GRMZM2G372440	1.97	13.17	8.38	0.34	0.65	0.38	0.09	0.94	0.95	4.28	0.58	2.21	0.61	0.9	2.01	0.5	0.71	1.22	3.34	2.67	6.89	magenta
GRMZM2G096358	0.48	0.59	0.34	0.34	1.42	0.33	3.01	2.43	2.09	1.39	1.13	1.35	2.41	1.58	2.01	0.51	2.92	2.98	0.51	0.6	0.68	palevioletred3
GRMZM2G136494	1.08	1.64	1.32	0.34	1.11	1.53	0.21	0.09	0.13	0.34	0.82	0.26	0.09	0.25	0.16	0.73	0.12	0.14	0.33	0.69	0.22	plum3
GRMZM2G014055	0.72	44.28	17.4	0.34	0.15	0.34	2.41	0.92	0.15	121.82	0.2	0.34	0	2.2	4.14	0.24	0.06	0.14	0.79	1.24	9.54	turquoise
GRMZM2G336902	1.12	1.19	1.69	0.35	1.05	0.83	0.66	0.58	0.18	2.57	1.69	0.15	1.74	1.13	2.33	1.38	1.33	1.65	9.74	8.51	9.79	black
GRMZM2G003138	1.24	0.82	0.96	0.35	0.44	0.32	2.44	2.78	1.61	1.02	1.02	1.45	3.32	1.47	2.75	0.99	0.54	1.84	1.62	2.9	1.49	coral1
GRMZM2G177095	0.47	0.13	0.15	0.35	1.83	0.34	10.88	9.78	9.94	0.32	6.47	1.05	25.24	7.62	20.09	0.1	6.05	4.63	0.29	0.43	0.2	coral1
GRMZM2G081957	0.27	0.32	0.27	0.35	0.53	0.37	0.11	0.1	0.21	0.38	2.38	0.4	0.03	0.23	0	2.66	1.67	0.85	0.22	0.28	0.11	cyan
GRMZM2G076313	26.94	0.21	11.64	0.35	0.3	1.44	0.09	0.06	0.09	0.33	9.97	0.95	0	1.22	0.09	12.66	4.44	13.94	0.47	0.23	0.06	darkorange
GRMZM2G002227	1	1.17	0.33	0.35	0.85	0.45	1.32	1.34	2.25	0.64	0.55	2.98	1.13	1.83	0.8	1.29	2.32	1.89	1.72	1.13	0.28	darkseagreen4
GRMZM2G426486	0.23	0.43	0.23	0.35	0.16	0.25	0.26	0.31	1	0.42	0.1	1.33	0.05	0.63	0.16	0.64	1.34	0.81	0.11	0.18	0.22	darkseagreen4
GRMZM5G837595	0.41	0.61	0.16	0.35	0.31	0.18	0.22	0.27	0.16	0.25	0.48	0.45	0.35	0.19	0.38	1.03	1.53	0.68	0.44	0.3	0.08	darkseagreen4
GRMZM2G313078	1.55	3.36	2.11	0.35	0.61	0.78	1.27	1.32	1.04	3.55	6.63	2.9	0.71	0.43	1.12	3.07	4.17	2.93	2.7	3.96	4.94	darkslateblue
GRMZM2G067049	0.46	0.06	0.3	0.35	1.24	0.96	2.11	2.31	2.03	0.46	1.1	0.19	1.81	1.31	1.62	0.6	1	1.76	0.36	0.41	0.68	lavenderblush3
GRMZM2G008642	0.37	0.68	0.41	0.35	0.26	0.3	0.7	0.53	0.61	0.61	0.34	0.85	0.3	0.86	0.54	0.59	3.08	1.71	0.51	0.24	0.13	palevioletred3
GRMZM2G039961	3.75	0.58	4.46	0.35	1.79	0.32	0.79	1.3	0.77	1.14	6.1	4.69	9.49	6.26	3.19	4.47	4.8	10.82	1.47	3.1	2.74	palevioletred3
GRMZM2G044866	0.5	0.5	0.52	0.35	0.41	0.39	0.94	1.23	0.96	0.39	1.21	0.89	0.87	0.66	1.18	1.18	2.18	1.44	0.21	0.23	0.53	palevioletred3
GRMZM2G098696	5.41	2.3	4.6	0.35	1.07	0.4	0.78	1.64	2.01	15.6	30.83	14.89	52.57	39.23	36.01	50.67	34.34	40.63	10.35	9.65	8.59	palevioletred3
GRMZM2G147721	2.76	1.01	0.77	0.35	0.9	0.88	3.44	2.79	1.09	1.14	1.97	0.66	1.49	3.49	1.42	2.05	2.17	2.76	0.31	0.42	0.57	palevioletred3
GRMZM2G108467	1.18	0.74	1.29	0.35	0	0.11	0	0	0.16	0.18	0	0	0.24	0	0	0	0	0	0	0.69	0.2	plum3
GRMZM5G804708	0.81	1.61	0.44	0.35	0.42	1.34	0	0.22	0.41	0.57	0.44	0.2	0.2	0.63	0.79	0.22	0.06	0	0.5	0.81	0.42	plum3
AC217270.3_FG003	1.44	0.27	1.83	0.36	0	0.2	0	0.19	0	4.37	0.83	2.72	1.28	0.81	2.63	0.18	1.19	0.66	2.74	3.45	4.82	black
GRMZM2G040689	3.76	0.89	2.24	0.36	0.61	0.14	0	0.04	0.27	2.59	1.33	12.91	0.53	0.29	1.04	9.46	2.57	4.48	3.3	4.03	2.09	black
GRMZM2G350795	3.58	1.37	1.83	0.36	0	0.12	0	0.05	0	9.76	2.42	9.87	1.24	0.59	1.36	4.57	0.71	1.55	7.63	8.18	7.03	black
GRMZM2G329655	0.92	1.48	1.62	0.36	0.4	0.32	0.27	0.2	0.25	2.35	1.06	1.25	1.26	1.08	1.55	1.3	1.29	1.31	2.51	5.76	2.26	coral2
GRMZM2G054361	0.08	0.11	0.11	0.36	0.52	0.23	0.05	0.1	0.1	1.34	2.85	0.11	0.42	0.24	0.02	2.68	0.16	0.25	0.12	0.47	0.28	cyan
GRMZM2G062283	0.75	0.22	0.36	0.36	0.98	0.29	0.19	0.1	0.05	0.63	3.37	0.29	0.1	0.24	0.65	3.06	1.95	1.9	0.15	0.23	0.1	cyan
GRMZM2G023836	0.48	0.54	0.88	0.36	0.25	0.25	0.3	0.17	0.4	0.32	0.78	1.91	0.22	0.45	0.11	1.51	1.31	2.05	0.59	0.74	0.75	darkolivegreen
GRMZM2G108207	0.54	0.55	0.45	0.36	0.6	0.41	0	0.29	0.22	0.19	17.33	0.58	0	0	0	1.29	5.9	0.36	0.04	0.13	0	darkslateblue
GRMZM5G866223	0	0	0.99	0.36	0.42	0.57	0.73	0.03	0	0.04	0.4	0.32	1.32	0	0.49	0	0.03	0	0.66	0.34	0.24	grey
GRMZM2G045473	0.49	0.58	0.37	0.36	1.2	0.43	2.37	3.25	2.51	0.44	0.26	1.1	2.33	1.13	1.54	0.31	2.14	2.06	1.1	0.51	1.15	lavenderblush3
GRMZM2G105863	0.19	0.3	0.37	0.36	1.18	0.9	0.97	0.94	0.8	0.4	0.31	0.23	1.17	0.71	0.24	0.35	0.37	0.4	0.06	0.14	0	lavenderblush3
GRMZM2G131281	0.06	0.05	0.06	0.36	0	0.07	5.5	4.35	3.92	0.19	0.76	0.1	2.1	2.28	6.26	0	0.23	1.38	0.46	0.25	0.12	lavenderblush3
GRMZM2G122187	4.92	2	3.19	0.36	0.47	1.15	0.21	0.11	0.07	1.25	0.94	4.02	0.29	0.28	0.07	0.39	0.09	0.31	3.82	3.55	3.5	magenta
GRMZM2G137676	0.68	0.66	0.79	0.36	0.39	0.22	0.09	0.02	0.02	0.18	0.17	0.12	0.07	0.07	0.05	0.25	0.07	0.2	0.93	0.86	0.69	magenta
GRMZM2G146800	1.29	4.46	2.19	0.36	0.27	1.47	0.32	0.25	0.47	0.51	0.89	0.81	0.07	0.38	0.78	1.28	1.06	1.86	2.53	4.97	4.31	magenta
XLOC_001253	1.23	0.98	0.74	0.36	0.54	0.28	0.19	0.12	0.31	0.72	0.14	0.47	0.12	0.14	0.59	0	0.12	0.2	0.8	0.95	0.8	magenta
GRMZM2G113781	0.91	0.75	1.06	0.36	0.39	0.46	0.71	0.64	0.49	1.1	1.62	0.82	0.91	1.02	1.33	1.62	1.47	1.24	0.64	0.68	0.31	palevioletred3
GRMZM2G420280	1.04	0.03	0.61	0.36	0.57	0.21	0.45	0.96	1.34	0.24	1.21	0.31	1.04	0.1	0.52	1.1	1.02	3.59	0.32	0.12	0.33	steelblue
GRMZM2G461465	0	0.21	0.08	0.36	0.24	0.18	0	0.08	0.24	0.09	0.28	0.14	1.35	0	0	0.34	0.82	4.89	0	0	0	steelblue
AC201767.3_FG003	1.21	0.63	0.76	0.37	0	0.24	0	0.1	0.1	2.25	1.37	1.43	0.92	1.47	4.1	0.66	0	1.24	2.77	3.42	2.1	black
GRMZM5G815323	0.15	0.18	0.25	0.37	0.2	0.32	0.13	0.13	0.31	0.04	0.49	0	0	0.1	0	0.15	0.11	0.16	0	0	0	black
XLOC_023439	0.91	0.72	1.08	0.37	0.17	0.51	0.16	0.36	0.38	1.42	0.75	1.92	0.85	0.42	0.83	1.19	0.62	0.6	3.57	4.72	6.03	black
GRMZM2G078465	0.15	0	0.07	0.37	0.03	0	1.86	9.7	14.12	0.04	0.63	0.27	14.82	0.16	4.99	0	3.85	10.92	0.58	0.08	0.1	coral1
GRMZM2G157536	0.89	0.59	0.55	0.37	0.58	0.12	2.54	2.09	1.05	0.68	0.69	0.72	5.44	1.14	3.42	0.6	1.9	0.72	0.26	0.23	0.85	coral1
GRMZM2G047637	1.63	1.01	1.58	0.37	0.44	0.41	0.4	0.89	1.66	0.39	1.38	1.73	0.94	1.04	1.37	1.65	2.27	1.72	0.79	0.78	0.57	darkolivegreen
GRMZM5G864903	1.1	0.48	0.76	0.37	0.27	0.6	0.1	0.1	0.03	0.23	0.73	0.57	0	0	0	0.62	0.16	1.08	0.38	0.5	0.25	darkorange
GRMZM2G007715	0.26	0.26	0.16	0.37	0.28	0.04	0.59	0.37	0.52	0.08	0.55	0.51	0.17	0.48	0.23	0.64	0.9	0.59	0.34	0.21	0	darkseagreen4
GRMZM2G056815	0.19	2.59	1	0.37	0.94	0.61	2.5	0.67	1.07	0.32	0	0.31	1.82	3.6	1.49	0.5	0.89	1.37	0.59	1.18	0.24	lavenderblush3
GRMZM2G113252	1.77	1.69	1.49	0.37	1.98	0.74	39.5	20.95	11.84	2.5	2.36	3.02	5.87	12.31	7.59	1.98	1.39	1.69	3.25	4.64	5.32	lavenderblush3
GRMZM5G812126	0.33	0.67	0.43	0.37	0.5	0.7	14.5	10.16	6.98	0.39	1.39	0.62	4.97	5.38	14.56	0.59	1.73	5	0.76	0.45	0.21	lavenderblush3
XLOC_014523	0.7	0.29	0.77	0.37	2.26	0.75	6.59	6.2	5.26	0.89	0.86	1.83	2.27	2.95	2.29	0.78	1.54	0.6	0.81	0.63	0.67	lavenderblush3
GRMZM2G126397	0.75	0.51	1.05	0.37	0.12	0.27	0.23	0.67	0.65	0.7	0.57	0.56	1.63	2.9	4.09	0.56	0.79	1.9	0.12	0.19	0.24	lightcoral
GRMZM2G108912	0.84	1.6	0.71	0.37	0.63	0.73	0.29	0.25	0.21	1.82	0.2	1.31	0.13	0.24	0.12	0.53	0.3	0.32	1.13	2.28	0.56	magenta
GRMZM2G354319	0	0	0	0.37	0.33	0.76	0.4	0.86	0.75	0.54	0.29	0	0	0.08	0	0.26	0.26	0.38	0	0	0	mediumpurple2
GRMZM2G008726	1.21	0.86	0.97	0.37	0.78	0.28	0.79	1.14	1.42	0.63	1.47	1.32	1.69	1.17	2.49	1.62	3.61	4.82	0.74	0.91	0.92	palevioletred3
GRMZM2G011806	0.16	0.47	0.25	0.37	0.36	0.13	0.54	0.65	0.46	0.45	0.58	0.4	1.08	0.69	0.88	0.37	0.77	0.89	0.26	0.2	0.3	palevioletred3
GRMZM2G048567	3.47	0.76	1.16	0.37	0.7	0.04	0.65	2.38	3.21	0.19	1.35	2.2	4.12	1.98	4.87	1.6	4.52	3.98	0.71	0.68	0.53	palevioletred3
GRMZM2G068331	0.02	0.06	0.02	0.37	0.31	0.18	0.81	0.97	1.24	0.17	0.38	0.24	2.64	0.22	1.21	0.16	0.21	2.91	0.16	0.15	0.14	palevioletred3
GRMZM2G070849	0.2	0.05	0.3	0.37	0.16	0.43	0.12	0.57	0.79	0.31	0.86	1.6	2	0.84	0.58	1.26	1.01	3.17	0.22	0.31	0.22	palevioletred3
GRMZM2G129540	1.06	0.93	1.15	0.37	0.7	1.15	0.03	0.08	0	0.7	0.47	0.58	0.2	0.2	0	0.56	0.24	0.92	0.18	0.36	0.21	plum3
GRMZM2G159110	0.87	0.5	0.59	0.37	0.71	0.8	0.62	0.41	0.78	0.47	1.21	0.29	0.73	1.04	0.35	0.95	1.96	2.97	0.13	1.04	0.3	steelblue
AC213621.5_FG004	1.34	1.39	1.19	0.38	0.29	0.29	0.56	0.44	0.46	1.32	0.92	1.38	1.25	1.99	1.14	1.82	1.62	1.24	3.96	4.31	2.56	black
GRMZM2G154048	2.41	3.18	2.34	0.38	0.59	0.34	0	0.49	0.26	1.35	1.09	1.4	0.72	1.1	1.2	2.39	1.01	1.66	3.73	4.86	6.13	black
GRMZM2G173501	0.79	1.3	2.35	0.38	0.84	1.1	1.22	0.6	0.75	2.08	2.06	0.18	2	0.91	1.33	1.01	1	0.98	3.16	2.81	3.14	black
GRMZM5G846057	0.57	0.53	0.75	0.38	1.26	0.49	1.12	1.04	0.43	0.08	0.62	0.76	4.15	3.5	2.43	0.26	0.97	2.32	0.35	0.78	0.4	coral1
GRMZM2G443843	6.78	1.74	4.51	0.38	0.82	1.82	0.09	0.27	0.4	1.24	1.23	1.72	0.21	0.27	0.55	3.6	2.48	10	2.16	0.99	1.3	darkolivegreen
GRMZM2G133249	0.28	0.07	0.08	0.38	0.19	0.22	0	0.04	0.19	0.08	0.17	0.07	0.19	0.04	0	0.24	0.36	0.18	0	0	0	darkslateblue
GRMZM5G892675	1.11	0.04	0.49	0.38	0.33	0.06	1.24	1.39	1.23	0.3	10.41	2.79	3.58	1.71	1.63	3.89	13.08	20.35	0.27	0.15	0.04	darkslateblue
GRMZM2G075247	1.19	0.99	1.23	0.38	0.93	1.01	0.25	0.15	0.19	0.67	1.13	1.06	0.37	0.33	0.07	2.12	1.04	1.55	1.23	1.34	1.15	lavenderblush3
GRMZM2G110057	0.23	0.45	0.32	0.38	0.42	0.25	4.56	3.29	1.81	0.3	1.26	0.29	3.24	3.38	3.92	0.13	0.91	2.11	0.27	0.24	0.19	lavenderblush3
GRMZM2G369130	0.34	0.3	0.37	0.38	2.47	0.48	8.19	4.37	2.64	0.24	0.26	0.21	1.53	2.14	1.15	0.21	0.12	0.32	0.15	0.38	0.3	lavenderblush3
GRMZM2G383338	0.41	0.04	0	0.38	4.77	0.2	32.2	21.59	12.45	0.09	0.49	0.77	4.66	15.45	2.89	0.18	1.55	1.3	0	0	0	lavenderblush3
XLOC_019056	0.08	0.12	0	0.38	2.05	0.4	6.64	5.07	1.72	0.16	0.18	0.03	1.28	1.76	0.41	0	0.39	0.34	0	0	0.12	lavenderblush3
GRMZM2G700011	0.29	0	0.19	0.38	1.34	2.25	0.06	0.17	0.25	0	0	0.12	0	0	0	0	0	0.19	0.18	0.34	0	lightcyan
GRMZM2G393002	1.2	0.35	0.7	0.38	0.45	0.16	0.53	0.98	1.15	0.21	0.09	0.39	0.41	0.19	0.35	0.39	0.87	0.63	0.14	0.14	0.16	lightsteelblue
GRMZM2G031311	0.53	0.45	0.26	0.38	0.84	0.54	1.42	0.74	0.63	0.37	0.61	0.5	0.18	1	0.82	1.35	1.25	1.24	0.18	0.37	0.14	palevioletred3
GRMZM2G063909	1.2	1.17	0.91	0.38	1.09	1.16	0.94	0.56	0.39	0.2	0.24	0.23	0.06	0.17	0.4	0.13	0.12	0.08	0.68	0.56	0.58	plum3
GRMZM2G019806	0.28	0.32	0.33	0.38	0.65	0.79	0.46	0.58	0.72	0.32	1.12	0.25	0.45	0.6	0.23	0.53	1.23	3.5	0.5	0.23	0.32	steelblue
GRMZM2G465165	1.03	0.21	0.72	0.39	0.13	0.03	0.02	0.04	0.04	0.24	3.46	0.62	0.04	0.08	0	2.76	0.88	0.87	0.2	0.07	0.13	cyan
GRMZM2G309899	0.18	0.21	0.04	0.39	0.13	0.04	0.29	0.22	0.24	0.11	0.09	0.41	0.1	0.29	0	0.21	0.79	0.5	0.07	0.15	0.07	darkseagreen4
GRMZM2G147245	0.92	0.11	0.78	0.39	0.15	0.15	0.32	0.41	0.33	0.11	17.03	3.32	2.23	0.39	0.34	11.2	11.18	18.57	0.76	0.03	0.05	darkslateblue
GRMZM2G176604	0.8	0.82	0.45	0.39	3.99	4.02	4.12	3.27	2.32	2.24	0.9	1.19	0.46	1.55	1.22	1.35	0.4	0.1	2.46	5.95	1.29	grey
GRMZM2G012176	0.26	0.2	0.38	0.39	0.3	0.11	1.28	0.94	1.04	0.48	0.39	0.38	0.59	1.32	0.76	0.42	0.5	0.26	0.4	0.53	0.19	lavenderblush3
GRMZM2G165390	0.83	0.92	1.77	0.39	8.73	0.88	66.65	31.85	11.85	0.4	4.8	0.8	31.32	45.82	26.11	1.16	4.11	15.65	0.46	2.54	0.38	lavenderblush3
GRMZM2G169121	1.23	1.4	1.31	0.39	17.2	0.48	14.88	8.56	5.06	0.83	1.83	0.62	4.4	5.64	3.32	1.12	0.71	2.48	0.75	0.71	0.79	lavenderblush3
XLOC_004596	1.06	0.52	1.18	0.39	0.22	0.37	2.81	1.3	1.13	0	1.06	0.95	2.39	2.22	3.57	0.27	0.68	0.98	0.73	0.75	1.13	lavenderblush3
GRMZM2G176355	0.15	0.13	0.61	0.39	0.57	0.83	1.39	0.96	0.73	0.94	0.76	0.25	1.29	0.69	0.98	1.22	0.8	1.2	0.14	0	0.29	magenta
GRMZM2G009400	0	0	0	0.39	0.29	0	0.21	0.9	1.03	0.12	0.69	0.12	1.61	0.05	0.08	0.26	0.68	0.85	0.13	0.06	0	palevioletred3
GRMZM2G030216	1.33	0.5	0.98	0.39	2.58	1.15	4.57	9.61	11.37	0.74	6.69	1.82	12.02	1.19	5.3	4.2	5.07	13.9	0.71	0.71	0	palevioletred3
GRMZM2G049693	1.02	1.02	1.04	0.39	0.17	0.27	1.45	2.3	2.68	1.35	2.81	1.99	1.51	1.64	3.02	1.19	2.81	0.86	0.62	0.29	0.46	palevioletred3
GRMZM2G132371	0.39	0.14	0.29	0.39	0.22	0.32	0.37	0.54	0.47	0.54	1	0.88	1.25	0.97	1.33	1.02	1.65	0.89	0.65	0.23	0.46	palevioletred3
GRMZM2G391312	4.65	0	2.89	0.39	0.14	0	0.49	0.09	0.06	0	8.6	1.46	1.1	0.49	0.14	11.53	25.74	40.23	0.02	0	0.02	steelblue
GRMZM2G060898	0.21	0.38	0.29	0.39	0.35	1.04	0.08	0.11	0.18	0.24	0.33	0.17	0.34	0.15	0.14	0.2	0.15	0.17	0.13	0.17	0.23	thistle3
XLOC_034617	5.19	2.29	4.02	0.4	0.15	0.2	0	0.17	0.3	7.29	4.22	7.95	4.93	3.46	7.44	4.54	1.85	3	7.82	10.87	11.52	black
GRMZM2G381691	0.72	0.33	0.55	0.4	1.41	1.21	1.3	1.28	1.13	0.41	0.13	0.13	0.52	0.64	0.8	0.08	0.3	0.28	0.97	2.32	0.38	coral2
GRMZM2G118636	0.96	0.96	0.54	0.4	0.65	0.68	0.44	0.51	0.48	0.56	1.31	0.3	0.53	0.51	0.52	1.55	0.75	1.1	0.31	0.53	0.52	cyan
GRMZM2G175927	0.51	0.09	0.11	0.4	1.98	0.35	1.5	2	1.47	0.55	8.68	2.08	1.28	1.48	0.36	13.04	8.76	9.6	0.03	0.11	0	cyan
GRMZM2G332423	0.11	0	0.1	0.4	0.1	0.11	0.14	0.09	0.05	0.54	18.9	0.81	0	0	0.38	21.32	7.65	8.87	0.36	0	0	cyan
GRMZM2G157147	0.69	0.81	0.51	0.4	0.3	0.45	0.39	0.32	0.3	0.34	0.62	0.43	0.35	0.89	0.21	0.51	0.75	0.8	0.15	0.27	0.15	darkolivegreen
XLOC_025711	5.68	0.79	3.4	0.4	0.59	1.55	0.22	0.86	1.21	0.98	2.18	5.9	0	0.43	0.36	4.85	4.96	5.83	0.3	1.16	0.23	darkolivegreen
GRMZM2G117603	2.3	0.1	0.96	0.4	0.55	0.41	0	0	0.05	0.22	0	0.57	0	0.09	0.21	0.23	0.56	0.6	0.18	0.06	0	darkorange
GRMZM2G137861	4.76	0.2	3.4	0.4	1.6	0.98	0.34	0.37	0.59	1.15	1.44	1.41	0.27	0.93	1.14	2.5	1.71	2.99	0.57	0.53	0.76	darkorange
XLOC_042598	51.9	0.07	36	0.4	12.55	3.33	0.07	0.35	0.45	1.38	0.26	8.33	0.07	0.35	0.07	9.43	0.7	9.2	5.32	1.56	0.83	darkorange
GRMZM2G135526	0.15	0.09	0.18	0.4	0.24	0.58	0.6	0.39	0.46	0.55	0.83	0.86	0.13	0.12	0.24	1.23	1.63	0.61	0.5	0.42	0.35	darkseagreen4
GRMZM2G092432	0.62	0.55	0.41	0.4	4.57	0.67	1.08	1.59	2.3	0.24	2.79	0.43	1.59	1.05	0.4	3.5	2.92	4.96	0.52	0.27	0.53	darkslateblue
GRMZM2G347717	0.63	1.12	1.38	0.4	1.26	0.35	1.36	0.73	0.93	0.43	2.72	1.17	0.79	2.27	1.34	2.56	2.33	3.91	0.34	0.32	0.55	darkslateblue
GRMZM2G027723	0.78	1.06	0.6	0.4	4.44	1.54	9.76	6.83	4.04	0.36	1.42	1	1.17	4.84	1.56	1.24	2	1.61	0.47	0.58	0.27	lavenderblush3
GRMZM2G044752	0.59	0.66	0.55	0.4	3.14	0.94	43.83	22.65	15	1.22	1.64	0.67	7.04	6.72	2.62	0.95	0.05	0.98	0.13	0	0.2	lavenderblush3
GRMZM2G067563	1.56	0.45	2.42	0.4	1.42	0.65	7.57	7.88	6.12	1.37	2.11	1.13	4.25	7.56	7.66	2.34	2.33	0.51	2.41	1.59	1.38	lavenderblush3
GRMZM2G076017	0.48	0.05	0.53	0.4	0.66	0.26	2.37	1.81	1.86	0.73	0.64	0.53	2.45	1.86	1.14	0.41	0.84	0.52	0.45	0.25	0.34	lavenderblush3
GRMZM2G026580	0.08	0.18	0.08	0.4	0.11	0.43	0	0.03	0.04	0.08	0.04	0.03	0	0	0	0.03	0	0	0.17	0.05	0.03	lightcyan
GRMZM2G360519	0.65	0.72	0.49	0.4	1.14	1.9	0.16	0.13	0.06	0.06	0.02	0.29	0.05	0.31	0.08	0.58	0.04	0.25	0.33	0.21	0	lightcyan
XLOC_019034	0.8	0.72	0.71	0.4	0.67	1.12	0.36	0.29	0.45	0.25	0.4	0.26	0	0.21	0.29	0.08	0	0	0.3	0.33	0.77	lightcyan
GRMZM2G365774	1.97	4.56	2.57	0.4	0.64	0.91	0.2	0.39	0.18	1.6	0.7	2.31	0.18	0.36	0.8	1.43	0.99	1.2	4.27	3.57	2.1	magenta
GRMZM5G835276	4.03	1.42	2.36	0.4	0.64	0.61	0.23	0.04	0.12	0.93	0.47	0.42	0.28	0.73	0.16	0.52	0.13	0.15	2.55	2.38	0.91	magenta
GRMZM2G090051	0.96	0.18	0.6	0.4	4.1	0.4	7.52	4.64	3.62	0.29	6.14	0.59	8.1	6.06	4.74	2.92	3.8	6.03	0.13	0.52	0.45	palevioletred3
GRMZM2G113423	0.76	0.38	0.34	0.4	0.6	0.27	1.99	2.68	2.98	0.51	1.48	0.83	4.74	1.68	3.35	0.68	4.92	3.07	0.44	0.36	0.44	palevioletred3
GRMZM2G159105	0.48	0.45	0.64	0.4	0.44	0.37	0.09	0.03	0	1.15	0.31	0.36	0.13	0.09	0.19	0.2	0.08	0.03	0.35	0.5	1.11	palevioletred3
GRMZM2G089638	2.25	2.37	2.45	0.41	0.4	0.65	0.44	0.51	0.3	0.9	1.2	1.57	0.85	1.2	1.01	1.27	0.88	2.03	3.49	5.06	2.97	black
GRMZM2G386350	0.24	0.23	0.28	0.41	0.16	0.26	0.09	0	0	0.39	0.42	0.54	0.03	0.03	0.41	0.42	0.18	0.27	1.04	0.83	0.57	black
GRMZM2G396674	0.23	0.12	0.49	0.41	0.63	0.37	0.58	0.54	0.79	0.12	0.16	0.06	0.18	0.1	0.17	0.26	0.39	0.92	0.07	0	0.18	black
GRMZM2G005960	0.58	0.14	0.11	0.41	0.21	0.3	0	0.23	0.34	0.44	0.64	0	0.17	0	0.22	0.43	0.06	0.08	0.65	1.25	0.86	coral2
XLOC_013799	2.08	1.58	1.03	0.41	0.05	0	0.04	0.02	0.07	0.19	0.44	1.85	0.62	0.44	0.17	0.51	0.11	0.04	2.52	6.81	3.13	coral2
AC205521.3_FG003	1.38	0.86	0.76	0.41	0.57	0.41	1.22	0.41	0.27	1.02	0.85	0.77	0.38	0.96	0.49	1.5	1.02	1.16	0.55	0.56	0.34	darkolivegreen
GRMZM2G091358	2.38	0.51	0.91	0.41	1.15	0.18	0.27	0.29	0.33	0.39	1.59	0.83	0.13	0.36	0.2	2.23	1.98	1.17	0.5	0.39	0.54	darkolivegreen
AC205419.3_FG001	0.88	0.9	0.39	0.41	2.01	0.7	3.73	2.76	2.23	0.74	2.11	0.69	3.02	3.64	1.79	0.48	13.38	9.69	0.61	0.54	0.14	darkseagreen4
GRMZM2G309258	1.18	0.13	0.61	0.41	0.24	0.28	0.07	0.5	0.22	0.21	14.41	3.42	0.45	0.71	0.23	8.88	4.68	7.2	0.38	0.11	0.51	darkslateblue
GRMZM5G840145	0.08	0	0	0.41	0.45	0.09	0	0	0.04	0	0.4	0.03	0	0	0.11	0.08	0.51	0.56	0.08	0	0	darkslateblue
GRMZM6G441368	0.59	0.32	0.29	0.41	10.04	0.74	2.4	3.42	4.37	1.51	14.08	0.48	3.21	1.23	2.06	6.45	9.45	14.52	0.18	0.31	0.38	darkslateblue
GRMZM2G075008	0.2	1.1	0.69	0.41	0.88	0.66	0.36	0.34	0.5	0.55	0.18	0.67	0	0.47	0.32	0.99	0.47	0.7	0.22	0.29	0.15	grey
GRMZM2G008972	0.69	0.87	0.56	0.41	0.76	1.19	8.02	6.21	4.89	0.17	0.78	0.43	3.39	2.66	4.78	0.16	0.51	1.66	0.19	0.34	0.12	lavenderblush3
GRMZM2G025832	1.07	0.73	0.76	0.41	2.35	0.69	41.87	20.7	5.85	0.19	0.63	0.64	7.29	21.52	12.73	0.45	3.47	3.42	0.37	1.2	0.15	lavenderblush3
GRMZM2G087462	0.1	0.2	0.1	0.41	0.18	0.05	7.28	7.72	6.29	0.1	2.42	0.87	4.63	4.77	8.26	0	0.61	5.95	0.5	0.3	0.56	lavenderblush3
GRMZM2G342327	0.58	1.31	0.96	0.41	0.62	0.36	4.8	2.27	0.53	0.54	0.62	0.32	0.58	0.3	0.38	0.2	0.25	0.56	0.27	0.62	0.36	lavenderblush3
GRMZM2G180082	4.54	2.93	2.82	0.41	0.77	0.3	1.44	1.61	1.45	1.22	2.89	4.25	3.66	6.35	4.52	5.52	4.28	6.21	3.21	3.47	3.46	mediumpurple2
GRMZM2G364272	0.64	1.19	1.11	0.41	1.27	0.17	2.76	2.58	4.63	1.32	6.92	2.22	12	8.39	5.63	3.51	4.52	6.84	2.55	2.42	2	palevioletred3
XLOC_044438	0.81	0.27	1.44	0.41	0.6	0.7	2.69	2.16	1.68	0.66	0.27	1.94	3.76	2.59	0.15	0.16	2.62	1.82	0	0.5	0.31	palevioletred3
GRMZM2G131982	4.85	4.26	5.8	0.42	0.36	0.9	1.21	2.78	2.14	3.69	2.22	1.78	11.14	5.35	9.04	3.65	3.55	2.33	8.27	9.15	10.46	black
GRMZM2G173668	3.92	1.67	3.24	0.42	0.18	0.11	0.18	0.44	0.09	2.44	2.08	2.49	1.99	2.8	3.24	2.81	0.92	1.46	4.17	5.76	4.56	black
GRMZM2G386281	4.21	5.27	3.85	0.42	1.11	0.48	0.45	0.84	0.77	3.6	4.78	8.1	6.27	5.21	5.37	5.8	3.48	5.34	11.55	10.69	9.44	black
GRMZM2G434549	1.75	1	1.32	0.42	0.46	0.15	0.32	0.44	0.55	2.51	0.64	1.09	2.03	2.81	4.58	0.9	1.39	1.02	2.96	2.33	4.09	black
GRMZM2G446201	0.6	0.14	0.11	0.42	0.73	0.79	0.17	0.23	0	0.23	0.81	0.12	0.13	0.12	0.8	0.96	0.21	0.43	0.18	0.53	0.36	cyan
GRMZM2G468657	1.05	0.05	0.16	0.42	0.09	0.21	0.09	0.53	0.68	1.82	27.71	2	2.39	0.41	0.21	35.16	16.85	17.69	0.25	0.78	0.28	cyan
GRMZM2G053627	2.24	2.42	3.45	0.42	1.48	0.97	2.74	1.95	1.13	0.51	1.98	1.74	2.6	2.58	4.35	0.69	0.29	0.95	2.33	4.86	4.01	darkseagreen4
GRMZM2G094602	0.98	0.45	0.5	0.42	0.28	0.21	0.24	0.25	0.12	0.44	2.3	1.51	0.55	0.25	0.54	1.13	0.99	1.29	0.47	0.56	0.5	darkslateblue
GRMZM2G102811	1.02	0	0	0.42	0.24	0	0	0	0	0	4.12	0	0	0	0	0	0	0	0	0	0	darkslateblue
GRMZM2G159953	0.66	0.54	0.57	0.42	0.52	0.24	1.32	2.23	2.33	0.4	0.78	0.32	1.65	0.62	1.76	0.27	0.44	0.77	0.31	0.45	0.35	lavenderblush3
GRMZM2G335280	0.16	0.49	0.37	0.42	3.22	0.81	19.47	8.81	1.69	0.03	0.98	0.25	1.78	5.75	2.04	0.4	0.86	0.73	0.38	0.62	0.21	lavenderblush3
GRMZM2G079956	0.56	0.56	0.62	0.42	2.93	3.48	4.33	2.02	1.52	0.25	0.64	0.25	0.13	1.5	0.03	0.38	0.7	0.85	0.03	0.29	0.03	mediumpurple2
GRMZM2G045883	0.35	0.47	0.53	0.42	0.39	0.08	2.63	1.95	1.81	0.04	2.73	3.45	1.25	2.09	5.57	0.46	2.83	0.73	0.32	2.03	1.47	palevioletred3
GRMZM2G075229	2.18	1.29	2.05	0.42	0.56	0.54	1.62	2.24	1.9	1.3	2.12	1.92	2.47	2.9	1.63	2.3	5.01	3.54	1.75	1.14	1.37	palevioletred3
GRMZM2G064356	0.37	1.13	0.57	0.42	0.33	1.72	0.16	0.29	0.09	0.24	0.18	0.22	0.23	0.3	0.17	0.26	0.12	0.22	0.3	0.38	0.33	plum3
GRMZM2G309897	0.32	0.94	0.97	0.42	1.25	2.56	0.16	0.45	0.26	0.47	0.28	0.33	0.23	0.35	0.27	0.45	0.27	0.3	0.34	1.28	0.68	thistle3
GRMZM2G064750	0.69	0	0.24	0.42	0.16	0.12	0.25	0.4	0.14	2.22	0.18	0.67	0.29	0.06	0.33	0.58	0.67	0.43	0.07	0.23	0.19	turquoise
GRMZM2G005732	4.32	2.26	2.72	0.43	0.29	0.15	0.93	0.75	0.35	6.67	3.06	5.86	4.41	3.69	6.55	2.24	1.3	2.01	5.9	5.34	6.81	black
GRMZM2G438176	1.57	1.33	1.5	0.43	1.41	0.85	1.77	1.2	1.02	3.13	1.74	0.83	2.81	2.58	2.4	2.04	0.74	1.08	3.54	4.37	3.3	black
XLOC_001512	1.98	1.11	1.61	0.43	0.11	0.13	0.14	0.18	0.45	2.97	1.74	4.53	1.15	1.91	2.99	2.17	1.23	0.69	3.26	4.65	3.22	black
GRMZM2G031323	0.23	1.1	0.41	0.43	2.56	0.45	7.02	7.47	8.78	0.14	2.21	1.64	10.99	11.79	10.04	1.51	5.89	6.79	0.34	0.43	0.66	coral1
GRMZM2G115070	0.06	0	0	0.43	0.12	0.07	0	0	0.18	0.52	4.14	0	0.66	0	0.17	4.77	3.93	0.45	0.06	0	0	cyan
XLOC_030289	0.2	0.04	0.35	0.43	0.56	0.11	0	0.05	0.19	0.62	1.3	0	0.19	0.05	0.05	1.71	0.71	0.44	0	0.16	0.05	cyan
GRMZM2G091511	0.27	0.57	0.46	0.43	0.47	0.21	0.88	0.48	0.62	0.67	0.19	0.38	0.36	0.38	0.74	0.54	1.49	0.51	0.11	0.08	0.04	darkseagreen4
GRMZM2G149216	2.7	0.59	1.83	0.43	2.83	0.48	1.67	2.71	3.46	1.78	2.29	2.55	3.64	4.15	3.11	4.55	11.78	11.7	1.88	1.1	1.05	darkseagreen4
GRMZM5G817651	0.76	1.87	1.12	0.43	0.06	0.59	0.34	0.22	0.36	1.61	1.67	2.71	0.24	0.23	0.46	1.76	2.7	1.48	1.3	0.46	0.81	darkseagreen4
GRMZM2G091201	0.64	0.26	0.38	0.43	0.06	0	0.06	0.62	1.02	0.33	1.11	0.1	0.12	0.06	0.06	0.38	0.47	1.16	0.06	0.07	0.18	darkslateblue
GRMZM2G157982	1.62	2.78	2.4	0.43	2.86	1.75	1.33	1.57	1.8	1.5	0.36	0.18	1.85	0.98	1.67	0.36	0.16	0.06	1.1	0.91	2.39	darkslateblue
GRMZM2G176307	5.15	0.42	3.33	0.43	1.25	0.77	1.44	2.17	3.1	0.69	14.85	6	2.32	1.88	1.64	13.89	20.32	23.88	0.59	0.65	0.56	darkslateblue
GRMZM2G355846	0.85	0.19	0.43	0.43	0.43	0.2	0.52	0.23	0.5	0.09	8.97	0.34	1.44	0.1	1.09	0.8	1.9	0.94	0.28	0.26	0.26	darkslateblue
GRMZM2G395749	0.35	0.1	0.42	0.43	0.19	0.22	0.5	0.4	0.41	0.17	0.4	0.37	0.39	0.18	0.2	0.45	0.51	0.72	0.17	0.12	0.08	darkslateblue
GRMZM2G059544	0.11	0.14	0.28	0.43	0.32	0.73	4.06	1.83	1.18	0	0.09	0.23	0	0	0	0.34	0.04	0	0.11	0.18	0	lavenderblush3
GRMZM2G112836	0.15	0.12	0.12	0.43	0.77	0.58	4.89	4.35	2.75	0	1.85	0.34	2.44	2.58	2.19	0.21	1.96	2.2	0.06	0.09	0.17	lavenderblush3
GRMZM2G152895	2.22	2.11	1.16	0.43	4.12	1.73	6.68	4.03	5.15	0.56	0.42	0.41	6.94	8.48	3.86	0.89	1.21	1.29	1.49	2.22	1.49	lavenderblush3
GRMZM5G860632	0.36	0.12	0.22	0.43	1.82	0.7	2.22	2	1.71	0.37	0.78	0.18	2.3	1.1	1.58	0.36	0.86	0.57	0.14	0.08	0.07	lavenderblush3
GRMZM2G177001	0.63	0.63	0.38	0.43	0.82	0.45	1.4	1.13	0.69	0.36	0.89	0.23	0.95	1.53	1.59	1.2	1.1	0.77	0.12	0.56	0.24	palevioletred3
GRMZM2G071374	0.12	0.13	0	0.43	0	0.06	0.14	0.09	0.09	0.39	0	0.82	0	0	0	0.1	0.24	1.36	0.14	0.09	0.03	steelblue
GRMZM2G075845	0.32	0.24	0.19	0.43	0.27	0.97	0.18	0.04	0	0	0	0.04	0.46	0.18	0.8	0	0.07	0.13	0.5	0.2	0.56	thistle3
GRMZM2G146089	0.31	0.17	0.27	0.43	0.52	1.29	0.13	0.29	0	0.27	0.4	0.02	0	0.03	0.16	0.09	0.04	0.19	0.22	0.37	0.18	thistle3
GRMZM2G064091	4.57	5.93	3.31	0.43	4.64	0.72	1.95	1.6	1.09	10.69	4.09	6.63	0.72	3.79	1.21	3.4	1.34	4.83	1.87	4.41	3.22	turquoise
GRMZM2G074361	0.19	0.05	0.06	0.43	1	0.48	0.06	0	0.12	0.06	0.05	0.05	0.18	0.06	0	0.06	0	0.05	0.06	0.07	0.06	yellow4
GRMZM2G127924	0.57	0.07	0.35	0.43	3.76	2.13	0.07	0.19	0.28	0.08	0.18	0.2	0.48	0.43	0.15	0.24	0.14	0.4	0.35	0.59	0.23	yellow4
GRMZM2G125337	1.2	1.9	0.76	0.44	0.34	0.45	0.2	0.1	0.29	0.78	0.27	1.79	1.36	0.58	1.04	1.1	0.27	0.68	2.22	1.76	2.07	black
GRMZM2G136469	2.81	0.6	1.65	0.44	0	0.11	0	0	0.59	1.39	0.6	1.94	0	0.84	0.19	0	0.39	0	4.18	0.43	1.3	black
GRMZM2G306024	0.71	0.23	0.14	0.44	0.22	0.25	0	0.04	0.18	0.19	0.27	1.6	0.31	0.17	0.26	0.33	0	0.12	0.79	0.78	1.22	black
GRMZM2G702229	2.31	0.76	1.03	0.44	1.02	0.93	4.47	3.65	3	0.41	1.53	1.59	4.79	5.3	4.09	1.43	2.26	2.05	0.54	0.96	0.94	coral1
GRMZM2G390876	0.58	0.77	0.71	0.44	0.31	0.77	0.4	0.32	0.34	0.48	0.09	0.49	0.67	0.34	0.98	1.07	0.83	1.05	0.08	0.29	0.34	darkolivegreen
XLOC_027309	0	0.14	0	0.44	0	0	0.16	0	0	0	0	0.99	0	0.16	0	0.35	0.9	0.75	0	0	0	darkseagreen4
GRMZM2G151204	4.92	0.05	4.29	0.44	0.41	0.22	0.34	0.57	1.08	0.33	8.19	1.68	0.44	0.68	0.24	5.12	3.52	3.12	0.16	0.21	0.17	darkslateblue
GRMZM2G311036	0.41	0.03	0.67	0.44	0	0.08	0.07	0.54	0.49	0.14	66.94	3.63	3.28	0.07	1.81	13.23	17.92	21.03	1.95	0.08	0	darkslateblue
GRMZM2G447795	0.95	0.04	0.14	0.44	1.45	0.31	0.9	1.52	2.24	0.73	14.28	8.18	8.18	0.47	0.34	3.58	17.83	33.62	0.35	0.34	0.23	darkslateblue
XLOC_045337	2.48	0	1.55	0.44	0.24	0.05	0.12	0.12	0.21	0.22	4.5	1.02	0.04	0.78	0.12	1.73	7.05	6.05	0.08	0	0	darkslateblue
GRMZM2G050216	0	0	0	0.44	1.51	0.72	3.93	3.56	2.58	2.12	0	0	0.34	0.92	0.07	0.15	0	0	0	0.15	0	lavenderblush3
XLOC_013387	1.01	1.33	1.34	0.44	1.21	1.2	2.15	0.81	0.82	0	0	0	0.53	0.37	1.3	0.01	0.07	0.36	0.34	0.18	0.14	lavenderblush3
GRMZM2G086604	1.47	2.69	2.35	0.44	0.75	0.92	0.51	0.68	1.21	1.75	0.67	0.58	1.41	0.93	0.22	1.13	0.46	0.74	2.3	2.61	2.36	magenta
GRMZM2G029270	1.56	0.4	0.99	0.44	1.06	1.09	2.06	2.47	3.99	1.06	2.12	0.42	4.98	5.13	2.02	3.51	9.06	10.26	0.65	1.33	0.76	palevioletred3
GRMZM2G069382	0.54	0.66	0.21	0.44	0.62	0.65	0.65	0.29	0.44	0.23	0.23	0.22	0.17	0.44	0.18	0.23	0.12	0.3	0.67	0.65	0.42	palevioletred3
GRMZM2G112686	0.41	0.34	0.48	0.44	1.04	0.6	0.1	0	0	0.65	0.12	0.45	0.03	0	0.14	0.07	0.03	0.26	0.28	0.89	1.21	palevioletred3
GRMZM2G429982	0.95	1.13	1.64	0.44	1.67	1.23	0.47	0.34	0.36	0.05	0.12	1.04	0.22	0.34	0.26	0.47	0	0.21	1.37	1.03	1.59	palevioletred3
GRMZM2G111146	0.76	0.93	1.14	0.44	1.23	4.77	0.15	0.07	0.03	1.12	0.19	0.11	0.17	0.15	0.19	0.1	0.14	0.48	0.37	0.44	0.32	thistle3
GRMZM2G107380	0.46	0.4	0.58	0.44	0.17	0.33	0.14	0.27	0.35	15.47	0.36	0.6	0.43	0.3	0.76	0.37	0.46	0.51	0.66	0.58	1.06	turquoise
GRMZM2G022547	3.28	2.33	3.28	0.45	0.48	0.7	0.01	0.18	0.13	1.4	0.72	5.3	0.29	0.3	0.26	2.21	0.71	1.78	5.45	3.62	6.38	black
XLOC_016113	0.7	0.84	0.89	0.45	0.15	0.22	0.15	0.18	0.16	0.88	0.85	0.93	0.34	0.84	0.93	0.49	0.12	0.32	1.27	1.49	1.41	black
XLOC_031936	0.38	0	0.38	0.45	0.85	0.41	0.34	0.17	0.18	0.78	0.16	0.46	0.97	0.17	1.53	0.19	0.42	0.66	2.13	0.79	2.87	black
GRMZM2G025536	1.02	1.34	1.11	0.45	1.84	0.85	1.95	2.06	3.58	0.65	1.96	0.8	7.66	9.14	7.18	1.14	2.84	4.54	1	1.16	0.95	coral1
GRMZM2G399362	0.16	0.15	0.06	0.45	0.78	0.14	4.32	6.05	5.47	0.1	3.65	0.79	6.01	2.48	5.91	0.16	6.82	5.43	0.09	0.1	0.18	coral1
GRMZM2G168431	2.23	0.25	1.4	0.45	0.48	0.22	1.1	0.81	0.8	0.18	4.24	11.19	0.83	1.14	0.37	5.47	13.15	14.03	0.48	0.94	0.39	darkolivegreen
GRMZM2G316907	1.22	0.52	0.74	0.45	0.14	0.26	0.1	0.16	0.28	0.1	0.79	0.76	0	0.09	0.22	0.38	0.89	0.33	0.15	0.21	0.05	darkorange
GRMZM2G132550	1.38	0	0.95	0.45	0.44	0.06	0.49	1.17	2.03	0.49	0.79	1.26	0.72	0.85	0.6	1.25	5.08	4.31	0.33	0.06	0.11	darkseagreen4
GRMZM2G436226	0.04	0.25	0.08	0.45	0.21	0.08	0.17	0.27	0.54	0.12	0.25	1.06	0.36	0.1	0.07	0.27	0.31	0.4	0	0.08	0.07	darkseagreen4
GRMZM2G074672	1.45	0.05	0.69	0.45	9.73	8.97	0.08	0.17	0.23	0.33	20.21	0.51	1.22	0.28	0	0.43	1.55	0.28	0.79	0.79	1.3	darkslateblue
GRMZM2G140231	2.18	0.15	1.43	0.45	0.26	0.14	0.02	0.07	0.1	0.21	6.91	4.41	0.17	0.07	0.11	6.31	4.24	6.15	0.35	0.16	0.12	darkslateblue
GRMZM2G159811	0.23	1.47	0.76	0.45	97.81	0.61	209.65	140.35	103.38	0.2	4.4	0.3	85.35	76.27	43.32	0.56	5.35	18.24	0.24	0.77	0.46	lavenderblush3
GRMZM2G342856	0.54	0.25	0.53	0.45	8.17	0.5	2.07	3.96	1.59	0.63	1.33	1.06	3.86	2.32	0.56	3.35	3.45	3.12	0.36	0.24	0.44	lavenderblush3
GRMZM2G115516	0.52	0.77	0.99	0.45	0.33	0.43	0.38	0.49	0.64	0.35	0.4	0.74	0.22	0.5	0.11	0.37	0.18	0.03	1.27	1.11	1.32	magenta
GRMZM2G084958	1.83	3.37	2.48	0.46	8.79	4.43	0.08	0.47	0.77	11.2	2.68	4.65	0.87	0.83	0.9	7.04	0.55	3.39	13.25	12.29	13.37	black
GRMZM2G375733	1.38	0.91	0.55	0.46	0.26	0.3	0.37	0	0	2.68	0.57	0.89	0	0	0.38	0.14	0.2	0.12	2.06	0.86	1.71	black
GRMZM2G044092	1.38	1.96	1.97	0.46	1.2	0.59	2.65	2	2.07	1	1.62	1.94	3.6	7.96	4.29	2.46	3.57	2.95	1.77	2.96	2.34	coral1
GRMZM2G048140	0.88	0.5	0.98	0.46	0.78	1.06	1.13	1.15	1.16	0.7	0.4	0.33	2.01	3.98	1.23	0.33	0.23	0.42	0.62	0.71	0.32	coral1
GRMZM2G100750	0.16	0.04	0.59	0.46	0.45	0.06	2.6	2.72	2.88	0.28	2.25	1.1	12.55	1.7	8.71	0.38	4.11	3.97	5.08	0.85	3.23	coral1
GRMZM2G047600	0.18	0.04	0.09	0.46	0.13	0.29	0.12	0	0.21	1.3	1.16	0.84	0.93	0.65	0.41	2.61	0.37	0.43	0.17	0.38	0.17	cyan
GRMZM2G434363	2.23	0.36	1.42	0.46	0.63	0.23	0.12	0.36	0.23	0.42	1.68	1.52	0	0.17	0.15	1.75	1.02	2.71	0.35	0.45	0.29	darkolivegreen
XLOC_042752	0.65	0.87	1	0.46	0.49	0.98	1	1.07	0.7	0.76	0.84	0.64	0.93	0.77	0.86	0.46	0.32	0.46	0.62	1.16	1.11	darkolivegreen
GRMZM2G050234	0.43	0	0.27	0.46	1.55	0.13	1.93	2.5	1.69	0.48	1.96	0.91	0.91	1.67	0.25	2.05	5.2	6.01	0.18	1.17	0	darkseagreen4
GRMZM2G070126	0.13	0.27	0.06	0.46	0.14	0.31	0.38	0.48	0.17	0.18	0.14	1.98	0.1	0.44	0.47	0.66	1.03	0.63	0.33	0.13	0.18	darkseagreen4
GRMZM2G062600	0.8	0.12	0.55	0.46	0.37	0.32	0.05	0.18	0.24	1.33	12.56	0.61	1.96	0.27	0.23	5.97	5.77	5.69	1.36	0.16	0.34	darkslateblue
GRMZM2G140908	0.39	0.29	0.23	0.46	0.44	0.47	0.21	0.25	0.48	0.2	1.86	0.83	0.22	0.35	0.43	0.66	1.13	1.64	0.29	0.24	0.19	darkslateblue
AC218972.3_FG002	0.59	0.07	0.42	0.46	1.1	0.55	0.91	1.35	1	0.04	0.49	0.1	0.31	0.26	0.12	0.92	0.41	0.62	0.04	0.18	0.08	lavenderblush3
GRMZM2G396540	0.5	0.77	0.49	0.46	6.16	0.7	6.89	6.27	5.57	0.46	1.23	1.89	3.14	4.86	2.39	3.45	4.61	6.2	0.56	1.08	0.33	lavenderblush3
GRMZM2G417107	0.09	0.82	1.08	0.46	14.54	0	12.24	10.14	8.86	0.28	0	0.07	14.53	13.81	6.54	0.18	0.07	0.24	0.6	1.42	0.61	lavenderblush3
GRMZM2G433731	2.95	2.63	1.43	0.46	1.55	0.66	7.09	4.7	2.43	1.1	2.16	2.44	2.88	8.4	6.55	1.87	2.99	4.97	2.49	2.71	1.62	lavenderblush3
GRMZM2G468855	12.01	2.3	9.03	0.46	4.01	0.32	2.6	5.72	9.44	8.5	14.73	9.4	51.23	49.44	40.66	8.4	27.61	16.32	11.19	14.39	23.21	lightcoral
AC205008.4_FG002	1.66	3.33	3.3	0.46	1.19	0.45	0.08	1.13	0.51	0.42	0.83	0.76	0.89	1.42	0.32	1.47	0.84	0.72	3.19	2.76	3.1	magenta
GRMZM2G066734	0.86	0.05	0.3	0.46	0.34	0	0.83	1.91	1.74	0.82	0.66	1.34	1.03	0.49	1.45	1.34	1.77	1.86	0.92	0.45	0.29	palevioletred3
GRMZM2G314412	0.41	0.24	0.27	0.46	0.16	0.53	0.76	0.77	0.89	0.3	1.1	1.29	1.88	0.47	2.01	1.4	3.12	1.36	0.68	0.55	0.6	palevioletred3
GRMZM2G048584	0.46	0.42	0.55	0.47	0.26	0.3	0	0.08	0.04	1.18	1.72	1.38	1.81	0.74	1.26	0.32	0.24	0.36	0.69	2.3	1.02	black
GRMZM2G008691	0.51	0.37	0.98	0.47	0.16	0.32	0.21	0.31	0.03	1.07	1.19	0.23	0.13	0.08	0.03	1.64	0.49	0.51	0.1	0.44	0.1	cyan
GRMZM2G059029	0.65	0.46	0.69	0.47	1.08	0.4	1.3	0.99	1.32	0.81	2.11	0.98	0.22	0.7	0.21	3.23	0.55	1.81	0.13	0.92	0.22	cyan
GRMZM2G073272	1.5	0.41	1.21	0.47	0.72	0.42	0.3	0.55	1	1.48	2.12	0.72	2.02	2.03	0.35	6.08	3.53	2.12	0.05	0.35	0.37	cyan
GRMZM2G164640	0.77	0.13	0.2	0.47	0.19	0.06	0.23	0.27	0.58	0.42	0.59	0.97	0.1	0.91	0.23	1.06	1.14	1.11	0.24	0.11	0.05	darkolivegreen
GRMZM2G025989	0.62	0.15	0.56	0.47	0.29	0	0.23	0.33	0.77	0.19	3.31	1.16	2.04	2.17	1.19	3.22	1.48	5.47	1.05	0.52	0.42	darkslateblue
GRMZM2G127812	0	0.38	0.81	0.47	3.25	1.32	2.46	1.3	0.71	0.33	11.88	0.17	10.56	0.27	2.12	0.08	0.14	18.16	0.05	0.04	0.33	darkslateblue
GRMZM2G336824	1	0.21	0.95	0.47	1.36	0.08	11.8	7.72	7.57	0.58	74.14	4.78	8.99	10.37	5.78	19.22	27.14	24.72	0.32	0.55	0.39	darkslateblue
GRMZM2G016649	0.88	1.62	0.75	0.47	4.68	0.71	8.68	12.32	13.8	0.61	2.4	0.99	7.34	7.67	4.96	0.68	6.69	3.06	1.31	1.8	1.47	lavenderblush3
GRMZM2G062396	1.71	0.95	1.4	0.47	7.53	0.07	128.07	65.39	27.81	0.2	1.85	4.02	47.69	105.69	77.39	0.59	9.25	33.01	0.37	4.16	0.06	lavenderblush3
GRMZM2G322618	0.31	2.44	0.73	0.47	3.04	0.93	2.4	2.15	1.11	0.19	0.51	0.35	1.61	4.79	1.91	0.43	2.74	2.57	0.4	0.26	0.12	lavenderblush3
GRMZM2G061941	0.68	0.3	1.34	0.47	1.37	0.46	5.32	6.18	4.82	0.31	3.86	2.39	7.28	4.82	5.41	0.55	8.21	2.88	0.46	1.02	0.53	palevioletred3
GRMZM2G126541	0.07	0.05	0.13	0.47	0.85	0.28	2.86	3.14	2.9	0.17	1.3	0.26	5.21	2.94	2.02	0.71	1.42	8.99	0.46	0.17	0.13	palevioletred3
GRMZM2G179827	0.4	0.85	1.11	0.47	7.9	2.9	0.07	0.53	0.6	0.43	0.3	0.26	0.7	0	0.29	0.08	0.06	0	0.37	0.39	0.46	yellow4
GRMZM2G424509	1.8	2.07	1	0.48	2.2	1.63	5.45	3.84	2.99	0.59	1.84	0.99	6.57	8.02	7.38	1	2.18	3.18	0.67	0.3	0.34	coral1
AC204515.4_FG006	5.23	0.69	3.36	0.48	2.45	1.4	1	0.82	1.8	0.86	3.16	1.7	1	0.75	1.63	3.3	1.64	3.51	0.5	0.91	0.91	darkorange
GRMZM2G088964	0.71	1.32	1.22	0.48	1.26	0.35	1.86	1.64	2.03	0.35	0.99	1.25	1.3	1.45	0.66	1.17	2.3	2.87	0.51	0.74	0.52	palevioletred3
GRMZM2G126936	0	0	0	0.48	0.35	0	0.27	0.25	0.13	0.05	0.87	0.08	0.98	0.08	0	0.24	0.39	0.29	0	0	0	palevioletred3
GRMZM2G380286	0.59	2	0.87	0.48	2.7	2.01	1.72	1.27	1.18	0.25	0.16	0.51	5.55	1.41	4.02	0.37	0.86	1.94	2.45	3.34	1.19	plum2
GRMZM2G091742	1.82	1.09	1.69	0.48	1.1	1.18	0	0	0	0	0.02	0.11	0	0	0	0.05	0	0.28	1.51	0.78	0.57	plum3
GRMZM2G129357	0.26	0.84	0.86	0.48	0.63	0.24	0.17	0.77	0.68	0.89	2.03	1.87	1.48	0.91	0.72	1.09	3.26	6.85	0.74	0.9	0.43	steelblue
GRMZM2G023872	0.1	0.24	0.16	0.48	0.06	0	0	0	0	3.28	0.21	0.15	0	0	0	0	0	0	0.06	0.4	0	turquoise
GRMZM2G362926	0.79	0.86	0.41	0.49	0.04	0.05	0	0	0.16	0.9	0.55	0.95	0.58	0.11	0.49	0.29	0.25	0.11	0.7	1.13	0.48	black
XLOC_028655	1.14	1.12	0.45	0.49	0.73	0.1	0.11	0.4	0.25	0.67	0.42	1.01	2.57	0.64	1.08	0.38	0.68	0.44	1.37	1.46	1.46	black
GRMZM2G124815	1.02	0.42	1.44	0.49	0.17	0.04	0	0.03	0.03	1.26	3.55	2.06	0.03	0.13	0.1	13.31	2.71	6.21	1.29	1.05	0.8	cyan
GRMZM2G017593	1.65	1.38	1.28	0.49	0.67	1.2	1.36	1.49	1.46	2.41	2.18	1.21	1.35	3.69	2.54	5.43	2.75	3.8	1.77	1.42	1.24	darkolivegreen
GRMZM2G079389	1.51	0.56	0.78	0.49	0.73	0.57	0.93	0.93	0.93	0.62	1.42	1.59	0.36	0.56	0.81	2.28	2.35	2.33	0.45	0.52	0.42	darkolivegreen
GRMZM2G353905	0.43	0.83	0.95	0.49	1.03	0.95	0.82	0.81	0.74	1.39	0.42	0.37	0.94	0.83	0.53	0.3	0.21	0.46	0.8	1.15	0.89	darkolivegreen
GRMZM2G067402	1.8	0.95	2.48	0.49	0.54	0	0.41	1.89	3.76	0.39	33.98	0.62	0.12	0.07	0.14	7.46	11.94	7.69	0.18	0.33	0.25	darkslateblue
GRMZM2G075782	0.37	0.17	0.63	0.49	0.99	0.69	0.05	0.05	0.15	0.43	2.11	0.65	0.35	0.28	0	1.53	0.9	1.52	0.25	0.28	0.2	darkslateblue
AC206223.3_FG006	0.91	1.04	0.96	0.49	0.81	0.21	3.12	1.82	1.41	0.69	0.72	0.5	1.15	3.12	0.88	0.9	0.57	0.79	1.06	1.44	0.68	lavenderblush3
GRMZM2G065203	0.11	0.23	0.16	0.49	1.49	2.27	3.29	2.73	3.76	3.34	3.68	0.4	0.1	0.42	0.03	0.58	0.49	0.38	0.44	0.75	0.32	lavenderblush3
GRMZM2G070013	0.45	0.16	0.44	0.49	0.83	0.69	11.36	7.27	4.67	0.39	1.17	0.36	5.21	5.79	9.98	0.06	0.43	2.73	0.84	0.4	1.72	lavenderblush3
GRMZM2G094356	0.44	0.36	0.57	0.49	1.36	1.34	2.53	1.03	1.39	0.37	0.62	0.29	2.11	2.38	2.27	0.44	0.73	1.19	0.7	0.41	0.76	lavenderblush3
XLOC_023023	3.05	4.52	2.18	0.49	0.99	0.34	1.52	2.79	1.94	2.89	2.72	2.72	5.1	4.98	5.45	2.41	2.84	2.62	3.36	2.21	2.84	lightcoral
GRMZM2G126765	0.88	0.36	0.48	0.49	2.95	0.26	7.9	7.45	9.04	0.1	1.33	0.32	0.96	1.66	1.46	0.35	3.44	1.91	0.18	0.1	0.14	lightsteelblue
GRMZM2G421513	0.66	0.67	0.42	0.49	0.65	0.26	0.8	0.98	0.98	0.41	1.7	0.83	0.88	0.68	1.33	1.33	1.89	1.61	0.8	0.29	0.54	palevioletred3
GRMZM5G819965	0.05	0.04	0.16	0.49	0.68	1.99	4.42	3.61	4.57	3.71	4.92	0	17.97	5.73	2.53	8.94	0.97	1.05	0.1	0.6	0.4	plum2
GRMZM2G037128	1.51	2.83	1.82	0.49	0.93	0.68	0.59	1.41	1.09	0.87	0.41	0.11	0.46	1.24	0.72	0.16	0.24	0.57	1.15	1.4	1.2	plum3
AC190763.3_FG002	0.12	0.39	0.59	0.5	0	0	0.11	0	0	0.12	0.29	0.87	0.44	1.06	0.11	0	0.18	0	0.67	0.99	1.14	black
GRMZM2G159592	6.29	4.03	5.47	0.5	0.62	0.23	0.19	0.82	0.71	5.1	1.73	6.25	0.78	1.87	3.69	2.04	1.67	2.36	5.4	5	5.61	black
GRMZM2G318213	0.87	1.42	2	0.5	1.81	1.74	1.95	1.16	1.09	1.03	1.03	0.64	1.01	1.35	0.98	0.72	1.17	2.19	0.2	0.3	0.49	black
GRMZM5G834532	5.26	2.28	2.75	0.5	0.08	0.27	0.08	0.11	0.08	3.62	1.64	4.91	0.75	1.91	2.52	1.8	1.62	2.59	6.29	5.11	4.03	black
GRMZM5G850577	0	0.49	0.88	0.5	0.27	0	0	0.53	0	0	0	0.48	0	0.79	0.54	0	0	0.26	1.11	0.92	1.7	black
GRMZM2G163325	0.64	0.79	0.29	0.5	0.64	0.27	1.25	1.61	1.04	0.3	0.66	2.8	0.52	0.97	0.94	1.97	2.66	1.54	0.51	0.26	0.09	darkseagreen4
GRMZM2G122038	0.91	1.42	0.72	0.5	0.51	0.88	0.41	0.69	0.43	0.51	1.02	1.07	0.47	0.69	0.21	1.31	0.97	1.22	0.59	0.38	0.3	darkslateblue
GRMZM2G396640	0.52	0.28	0.36	0.5	0.81	0.33	0.76	0.61	0.54	0.26	0.85	0.45	0.34	0.54	0.59	0.85	0.53	0.55	0.3	0.28	0.13	darkslateblue
GRMZM2G057051	0.66	0.32	1.5	0.5	0.95	1.15	0.05	0.31	0	0.92	0.48	0	0.48	0.81	0.36	1.11	0	0.79	0	0.64	0	grey
GRMZM2G085967	0.51	1.06	0.61	0.5	6.07	0.66	17.22	11.18	9.53	0.25	1.74	0.38	3.66	22.17	4.94	0.78	1.93	1.35	0.28	1.66	0.68	lavenderblush3
GRMZM2G102802	1.67	1.39	2.67	0.5	4.4	2.64	6.54	6.89	5.91	0.48	1.89	0.43	6.94	4.24	6.78	0.74	0.56	2.24	1.21	1.59	1.75	lavenderblush3
GRMZM2G112428	0.26	0.7	0.3	0.5	1.54	0.37	1.08	0.84	1.05	0.17	0.28	0.03	2.31	2.44	1.09	0.25	0.03	0.74	0.28	0.35	0.29	lavenderblush3
GRMZM5G844030	0.36	0.35	0.18	0.5	0.32	0.42	1.14	1.33	0.91	0.35	0.64	0.23	0.51	0.16	0.52	0.66	0.31	0.29	0.29	0.25	0.38	lavenderblush3
AC186603.6_FG003	2.23	0.43	1.06	0.5	1.04	0.52	1.65	1.35	2.86	1.02	1.15	0.71	2.01	1	3.11	0.55	6.92	7.06	0.74	0.54	1.18	palevioletred3
GRMZM2G123212	1.77	2.06	2.26	0.5	1.23	0.64	2.13	1.91	1.26	2.34	20.96	6.22	31.13	21.28	13.15	13.57	12.33	15.58	7.72	3.98	4.94	palevioletred3
GRMZM2G332522	0.81	1.65	1.72	0.5	6.45	1.41	8.96	8.46	9.58	1.05	6.02	3.3	5.47	14.43	9.61	3.67	5.21	9.94	0.3	0.62	2.02	palevioletred3
GRMZM2G179462	0.17	0.14	0	0.5	14.01	0.37	104.25	81.37	87.13	0.09	118.8	10.17	618.83	57.64	151.21	1.18	210.48	8.39	2.69	0.26	0.49	plum2
GRMZM2G321778	0.91	0.53	0.97	0.51	0.42	0.04	0.51	0.34	0.28	0.54	0.59	0.37	0.67	1.24	0.31	0.41	0.2	0.29	1.06	1.02	0.83	black
XLOC_004264	1.08	0.71	0.86	0.51	0.12	0.14	0.19	0.12	0.12	1.5	1.47	2.49	0.69	0.35	1.22	1.03	0.35	0.49	1.65	2.6	2.03	black
GRMZM2G087824	0.2	0	0.33	0.51	0.5	0.29	31.29	39.6	46.52	1.23	20.52	9.05	49.49	10.73	63.33	0.53	42.51	43.63	1.5	0.21	0.32	coral1
XLOC_026360	0.98	0.76	0.5	0.51	0.06	0.07	0.47	0.43	0.24	0.91	1.28	1.38	4.56	1.97	5.63	0.33	0.71	1.99	2.91	1.82	3.61	coral1
XLOC_036106	0	0.08	0.1	0.51	0.19	0.22	0	0.36	0.66	0.2	0	0.41	0.19	0.27	0.36	0.2	0	0.09	1.21	11.52	1.15	coral2
GRMZM2G178209	0.29	0.18	0.53	0.51	0.3	0.08	0.65	1.28	1.56	0.4	3.15	5	1.04	0.32	1.43	2.28	8.8	6.79	1	0.11	0.55	darkseagreen4
XLOC_007634	1.9	0.28	1.28	0.51	0.49	0.25	0.17	0.51	0.72	0.39	3.89	1.81	0.64	0.51	0.93	3.01	1.57	1.84	0.35	0.39	0.36	darkslateblue
GRMZM2G026783	0.2	0.17	0.2	0.51	3.46	0.95	2.02	2	1.86	0	0	0	0.51	0.79	0.55	0.07	0.2	0.24	0	0.42	0	lavenderblush3
GRMZM2G073359	0.78	1	0.6	0.51	11.89	2.11	15.75	8.65	4.3	0.17	0.14	0.19	8.8	6.47	3.03	0.7	0.4	2.28	0.85	1.26	1	lavenderblush3
GRMZM2G148176	0.78	1.11	0.92	0.51	1.51	1.3	19.56	15.97	13.41	0.92	2.31	0.88	6.23	9.1	12.08	0.33	1.36	2.82	1.97	1.47	0.92	lavenderblush3
GRMZM2G111760	0.14	0.28	0.23	0.51	0.9	1.85	0	0.12	0.17	0.21	0	0.07	0.06	0	0	0	0	0	0	0	0	lightcyan
GRMZM2G079484	0.19	0.12	0.34	0.51	0.53	0.29	1.33	2.06	1.61	1.28	0.44	0.12	0.32	0.78	0.31	0.56	0.56	1.35	0.07	0.2	0.07	lightsteelblue
XLOC_011718	0.87	0.47	0.86	0.51	0.32	0.14	0.39	0.23	0.04	0.49	0.33	0.14	0.77	0.27	0.28	0.13	0.13	0.23	0.41	0.54	0.84	magenta
GRMZM2G167520	0.52	0.57	0.59	0.51	1.08	0.56	0.78	1.19	1.14	0.2	2.4	1.22	3.4	1.93	1.83	2.21	2.61	5.16	0.92	0.69	1.08	palevioletred3
XLOC_012022	1.97	5.11	2.4	0.51	0.7	1.8	0.14	0.14	0.29	0.93	0.38	1.23	0.14	0	0.83	0.15	0.45	0.26	2.12	0.63	1.59	plum3
XLOC_023356	0.95	1.41	0.98	0.52	0.09	0.24	0.19	0.17	0.12	0.96	0.45	0.53	0.66	0.42	0.76	0.6	0.54	0.67	1.47	1.66	2.13	black
GRMZM2G110714	0.84	0.56	0.85	0.52	1.16	0.99	2.25	1.92	2.29	0.6	2.52	1.29	3.01	1.88	3.3	1.2	2.56	1.77	0.48	0.66	0.66	coral1
GRMZM2G031876	1.53	0.37	0.56	0.52	1.12	0.38	0.58	0.5	1.14	0.55	3.66	0.93	0.67	0.62	0.32	3.65	2.18	2.79	0.35	0.28	0.05	cyan
GRMZM5G800535	4.61	0	6.77	0.52	0.81	0.13	0.22	0.67	1.18	0.25	11.64	2.02	0	0.56	0.45	1.36	6.9	8.32	0	0	0.24	darkslateblue
GRMZM2G004653	0.59	1.47	1.36	0.52	3.12	2.93	25.93	12.42	5.68	0.46	1.09	0.77	10.1	19.83	10.35	0.61	1.96	3.09	0.6	1.66	0.59	lavenderblush3
GRMZM2G168984	0.39	0.46	0.39	0.52	3.31	0.42	2.2	1.7	1.19	0.2	0.65	0.23	1.28	1.68	0.43	0.64	0.52	0.78	0.13	0.38	0.13	lavenderblush3
GRMZM2G060249	1.48	1.52	2.2	0.52	0.57	0.4	2.78	2.31	1.98	1.77	1.74	2.3	1.04	5.61	5.38	2.7	2.1	4.18	3.34	2.3	3.31	lightcyan
GRMZM2G352891	2.62	4.71	3.43	0.52	0.92	1.93	0.43	0.43	0.2	1.23	1.08	0.76	1.3	0.91	0.7	0.95	0.63	1.52	2.67	3.86	3.75	magenta
GRMZM2G090603	0.72	1.21	0.37	0.52	1.21	2.74	0.4	0.18	0.36	0.67	0.28	0.92	0.35	0.34	0.19	0.27	0	0.03	0.77	1.32	0.82	thistle3
GRMZM2G006505	2.87	1.73	2.47	0.53	1.58	1.3	0.58	0.75	0.5	1.5	1.7	1.11	0.58	3.4	1.24	1.27	0.5	1.03	3.04	3.39	3.16	black
GRMZM2G110172	0.69	0.38	0.78	0.53	0.1	0.03	0	0.06	0.08	1.17	0.88	2.04	0.14	0.59	0.6	1.23	0.57	0.42	1.84	1.81	1.81	black
GRMZM2G451679	2.91	0.97	1.64	0.53	0.64	0.67	0.09	0.15	0.1	3.08	2.86	2.38	1.97	2.9	2.83	1.75	1.13	1.17	3.26	3.02	3.71	black
GRMZM2G122126	2.19	0.96	1.2	0.53	2.5	0.34	2.29	2.02	1.59	3.4	4.18	4.03	2.77	3.49	1.42	5.36	8.99	8.83	1.24	1.58	0.67	darkolivegreen
GRMZM2G044194	1.52	0.22	2.2	0.53	1.82	0.67	0.24	0.79	0.76	1.18	0.96	0.51	0.08	0.08	0.32	1.15	1.12	2.17	0.08	0.55	0.09	darkorange
GRMZM2G101527	0.19	0.34	0.24	0.53	0.34	0.43	0.44	0.48	0.8	0.08	0.32	0.4	0.14	0.47	0.15	0.14	1.23	0.44	0.11	0	0.05	darkseagreen4
GRMZM6G183316	0.71	0.18	0.44	0.53	3.97	0.88	11.67	12.56	11.24	0.15	0.52	0.42	17.24	6.87	6.49	0.52	2.12	3.03	1.28	1.23	1.17	lavenderblush3
GRMZM2G100898	1.93	1.97	1.62	0.53	0.37	0.24	1.13	0.98	1.14	0.99	1.21	1.56	2.24	3.64	2.59	1.69	2.04	2.3	1.26	2.21	2.27	lightcoral
GRMZM2G324781	0.32	0.05	0.24	0.53	0.36	0.26	0.24	0.49	0.57	0.06	0.03	0.1	0.08	0.05	0.11	0.16	0.3	0.18	0.06	0	0.04	mediumpurple2
GRMZM2G143608	0.72	0.78	1.03	0.53	0.71	0.68	0.2	0.56	0.43	0.51	0.3	0.59	0.63	0.28	0.25	0.13	0.3	0	0.63	0.85	1.08	palevioletred3
GRMZM2G029455	0.56	0.74	0.21	0.53	0.52	1.05	0.38	0.37	0.46	2.98	0.34	1.29	0	0.25	0	0.41	0.62	0.54	0.52	0.43	0.13	turquoise
GRMZM2G162305	0.64	1.31	1.48	0.54	3.27	0.98	4.23	3.37	3.12	0.38	2.78	0.43	9.5	11.46	8.67	0.53	3.58	4.17	1.39	1.05	1.38	coral1
GRMZM2G025491	2.19	0.75	1.7	0.54	0.91	0.69	0.39	0.18	0.92	1.83	4.71	2.67	1.41	1.29	0.4	6.79	3.18	5.26	0.88	1.43	1.03	cyan
GRMZM2G164405	0.47	0.44	0.36	0.54	0.98	0.66	1.89	0.75	0.45	1.45	2.91	0.18	0.55	0.07	0.18	2.8	2.08	2.11	0.1	0.52	0.29	cyan
GRMZM2G162829	2.57	0.31	1.38	0.54	0.72	0.43	0.48	0.81	0.74	0.59	2.93	3.24	1.33	0.96	1.08	3.26	5.78	5.54	1.08	1.03	0.49	darkolivegreen
GRMZM2G052386	2.82	0.49	1.77	0.54	0.63	0.47	0.07	0.14	0.07	0.41	0.13	1.58	0.07	0.07	0.47	1.66	1.5	0.65	0.74	0.95	0.57	darkorange
GRMZM2G111441	1.51	1.22	1.84	0.54	0.97	0.4	0.7	0.78	0.4	0.4	3.05	0.7	0.84	0.85	1.27	1.39	3.09	3.45	1.2	0.59	0.65	darkslateblue
GRMZM2G462118	1.27	0.38	0.52	0.54	0.36	0.5	1.02	1.45	1.8	1.99	8.94	1.55	1.32	0.91	1.96	6.45	6.52	4.45	2.04	1.54	1.18	darkslateblue
GRMZM2G014526	0.44	0.49	0.56	0.54	0.41	0.43	1.45	1.22	1.36	0.12	0.4	0.13	0.19	0.04	0.29	0.08	0.12	0.1	0.22	0.12	0.19	lavenderblush3
GRMZM2G045067	0.65	0.37	0.79	0.54	0.92	1.02	0.36	0.09	0.14	0.25	0.74	1.25	0	0.13	0.05	0.84	0.26	0.43	0.7	0.52	0.95	lavenderblush3
GRMZM2G176375	0	0.17	0.16	0.54	1.38	0.34	6.66	5.3	2.56	0.22	2.42	0.39	7.18	2.18	2.7	0.05	1.65	6.04	0.35	0.39	0.15	lavenderblush3
GRMZM2G092718	0.24	0.13	0.16	0.54	1.11	0.17	1.15	1.2	0.98	0	0.92	0.45	2.3	0.57	0.36	0.39	2.41	3.38	0.52	0.16	0.38	palevioletred3
GRMZM2G154124	0.22	0.63	0.43	0.54	3.59	0.54	2.61	3	3.27	0.07	4.94	1.26	1.83	3.35	1.76	0.38	5.58	9.31	0.51	0.5	0.27	palevioletred3
GRMZM2G166452	0.51	0.21	0.13	0.54	0.24	0.14	1.27	0.34	0.85	0.13	0.16	0.31	3.4	1.26	0.93	0.25	0.94	0.56	0.24	0.2	0.12	plum2
XLOC_022627	0.95	0.31	0.47	0.54	1.19	0	0.42	0.26	0.1	0.11	0.76	0.15	3.88	0.14	1.14	0.05	0.22	0.31	0.73	1.17	0.75	plum2
GRMZM2G080041	0.05	0.18	0.11	0.54	1.11	0.5	0.09	0.2	0.23	0.05	0.44	0.13	0.28	0.14	0.09	0.09	0.15	0.43	0	0	0.02	yellow4
GRMZM2G110997	0	0.24	0.31	0.54	0.86	0	0	0	0	0.09	0.61	0	0.1	0.08	0	0.09	0.06	0.41	0.33	0.1	0	yellow4
GRMZM5G841743	8.13	7.75	7.52	0.55	0.6	0.32	0.16	0.42	0.17	3.86	3.17	7.45	4.78	4.73	4.28	3.1	3.18	3.73	13.42	16.38	11.72	black
XLOC_028738	0.93	1.69	1.57	0.55	0.43	0.5	0	0	0.18	2.29	0.93	0.91	0.52	0	0.17	0.65	0.28	0.65	3.4	1.94	2.06	black
XLOC_032575	1.38	1.28	1.67	0.55	0.12	0.23	0	0	0	3.48	1.2	1.61	0	0.26	0.09	1.13	1.26	0.87	3.83	5.65	1.64	black
GRMZM2G009139	0.27	0.36	0.35	0.55	0.15	0.12	0.57	1.24	1.45	0.59	2.37	0.16	2.32	1.34	1.27	0.73	0.67	0.59	1.05	1.33	1.05	coral1
GRMZM2G302927	1.16	0.19	0.17	0.55	0.64	0.93	0.62	0.77	0.49	0.32	1.65	0.63	0.16	0.61	0.08	2.23	1.27	0.95	0.56	0.36	0.28	cyan
GRMZM5G815077	3.34	0.07	1.65	0.55	0.55	0.41	0.51	0.55	0.79	0.19	0.83	1.11	0.4	0.22	0.83	1.61	2.89	4.14	0.25	0.22	0.34	darkolivegreen
GRMZM2G116140	0.56	0.27	0.33	0.55	1.13	0.32	3.17	3.05	3.26	0.17	4.35	4.82	1.38	1	0.69	4.44	4.35	9.02	0.58	0.51	0.03	darkslateblue
GRMZM2G430623	0.12	0.24	0.12	0.55	0.05	0.19	0.05	0.21	0	0.06	1.32	0.38	0	0.16	0.11	0.18	0.61	0.57	0	0.12	0	darkslateblue
GRMZM5G892879	0	0.03	0.06	0.55	0.27	0.04	0.06	0.09	0.03	0	0.65	0.08	0	0.03	0.09	0.16	0.36	0	0	0	0	darkslateblue
GRMZM2G455440	0.33	1.41	1.13	0.55	25.92	0.27	155.74	105.74	96.38	0.75	4	0.73	111.76	159	83.04	0.08	7.08	16.71	0.54	0.68	1.02	lavenderblush3
GRMZM2G574887	0.66	0.79	1.1	0.55	1.22	0.33	3.14	1.98	1.91	0.52	1.42	0.57	2.64	2.52	2.43	0.35	0.48	1.88	0.57	0.21	0.53	lavenderblush3
GRMZM5G893953	0.7	0.66	0.84	0.55	2.64	0.86	6.8	4.23	4.95	1.18	1.36	0.61	4.94	3.56	3.13	0.4	0.48	0.65	1.07	1.66	1.34	lavenderblush3
GRMZM2G026839	0.74	0.42	0.88	0.55	1.29	0.29	1.41	1.23	0.34	0.41	1.3	0.91	1.03	1.89	1.12	1.46	1.34	1.98	0.57	0.66	0.4	palevioletred3
GRMZM2G051943	4.58	0.04	2.93	0.55	1.89	0.25	5.52	18.87	30.24	0.47	45.14	6.57	132.92	16.08	14.02	1.24	62.76	213.12	5.45	0.67	1.15	palevioletred3
GRMZM2G111666	0.11	1.16	0.35	0.55	0.66	1.32	0.33	0.44	0.77	0.88	0.76	0.04	0.28	0.13	0.35	0.03	0.14	0.24	0.28	1.41	0.49	palevioletred3
XLOC_026243	3.52	0.73	2.03	0.55	18.24	0.85	26.89	16.62	13.62	1.41	7.27	3.06	15.9	8.52	18.19	4.17	14.86	28.47	0.59	0.25	0.63	palevioletred3
GRMZM2G046743	2.24	0.25	1.12	0.55	8.71	0.35	1.86	2.02	1.56	1.69	1.88	1.7	1.67	1.29	1.75	0.79	2.92	1.43	0.29	0.21	0.43	yellow4
GRMZM2G075794	1.23	1.13	1.06	0.56	0.62	0.88	0.83	0.41	1.93	0.58	8.89	5.72	1.29	2.05	1.3	10.26	6.61	8.57	0.95	0.37	0.59	darkslateblue
GRMZM2G104938	1.29	0.73	1.81	0.56	0.87	0.29	0.44	0.56	0.8	0.41	2.18	0.76	0.29	0.4	0.12	0.84	0.82	1.12	0.12	0.51	0.26	darkslateblue
GRMZM2G051528	0.15	0.33	0.35	0.56	5.11	1.1	9.63	5.72	5.28	0.26	0.52	0.25	4.15	5.57	3.63	0.1	2.96	3.79	0.14	0.16	0.05	lavenderblush3
GRMZM2G061469	0.37	4.04	2.02	0.56	19.38	0.45	157.81	136.77	121.38	0.2	3.63	0.42	76.37	44.45	48.98	0.05	8.23	8.05	0.96	1.42	5	lavenderblush3
GRMZM2G075775	0.4	0.33	0.26	0.56	2	0.29	9.62	3.9	2.83	0.41	0.81	0.38	0.78	8.2	1.45	0.07	0.46	0.84	0	0.55	0.34	lavenderblush3
GRMZM2G077596	1.42	1.78	1.5	0.56	1.3	0.79	3.72	2.06	1.77	0.83	1.77	1.34	1.9	3.43	1.48	1.05	2.33	1.84	0.64	1.09	1.09	lavenderblush3
GRMZM2G116538	0.9	1.11	1.85	0.56	3.8	1.47	11.94	6.43	4.51	0.9	1.13	0.93	3.78	9.26	7.86	1.4	1.52	2.31	2.08	3.52	0.81	lavenderblush3
GRMZM2G160231	0.56	0.64	0.62	0.56	8.12	0.56	3.51	3.27	2.73	0.3	1.84	0.99	1.8	2.12	2.76	0.59	1.81	1.42	0.1	0.38	0.57	lavenderblush3
GRMZM2G348551	0.38	0.43	0.52	0.56	0.69	0.44	2.35	1.62	1.05	0.64	0.75	1.08	1.32	1.49	1.48	0.42	0.7	0.86	0.6	0.96	0.73	lavenderblush3
GRMZM2G448185	0.4	0.3	0.14	0.56	2.4	0.38	2.86	1.69	1.06	0.05	0.15	0.35	1.2	1.54	0.6	0.19	0.39	0.32	0.23	0.35	0.31	lavenderblush3
GRMZM2G083239	0.77	0.38	0.66	0.56	1.24	4.44	0.05	0	0	0.32	0.77	0.5	0	0.05	0	3.47	0.57	2.1	0	0.05	0.05	lightcyan
GRMZM2G113844	2.62	4.23	2.71	0.56	0.92	0.71	0.9	2.76	3.24	1.69	4.7	4.73	6.14	5.18	7.84	5.47	11.46	6.16	8.31	7.77	7.05	mediumpurple2
GRMZM2G090500	0.98	1.04	1.14	0.56	0.76	0.85	1.72	1.4	1.06	0.64	1.83	1.21	1.99	1.75	2.07	1.77	3.37	3.06	0.71	0.96	0.46	palevioletred3
GRMZM2G103881	2.15	0.32	1.43	0.56	19.77	0.44	108.11	96.39	96.04	1.51	140.82	36.31	226.73	75.79	190.7	3.64	397.44	262.14	3.02	0.4	0.91	palevioletred3
GRMZM2G339728	0.57	0.47	0.75	0.56	0.75	0.31	0.09	0.21	0.27	2.72	1.06	1.46	1.02	1.36	1.42	0.57	0.81	0.54	1.6	1.48	1.68	turquoise
GRMZM2G424857	0.39	0.47	0.32	0.56	0.75	1.01	0.6	0.47	0.26	10.56	0.21	0.32	0.22	0.2	0.12	0.45	0.58	0.51	0.28	0.4	0.03	turquoise
GRMZM2G017157	0.29	1.31	0.9	0.57	0.33	0.43	0.15	0.26	0.05	0.74	0.51	0.36	0.24	0.08	0	0.08	0.18	0.87	1.75	2.24	4.45	black
GRMZM2G177863	1.22	2.93	2.32	0.57	0.46	0.88	0.41	0.2	0.3	8.04	2.43	2.6	0.34	0.32	0.33	1.17	0.6	0.78	2.57	4.97	8.3	black
GRMZM2G002304	1.03	0.09	0.84	0.57	0.39	0.42	1.44	1.17	2.24	2.1	1.58	0.72	4.73	3.19	6.76	0.32	0.6	0.55	0.46	0.66	0.58	coral1
GRMZM2G136734	1.58	1.28	1.24	0.57	1.96	1.25	1.56	1.33	1.36	0.34	1.36	0.46	2.32	1.29	3.31	0.66	0.71	0.89	1.67	1.3	2.37	darkseagreen4
GRMZM2G174048	0.68	0.5	0.57	0.57	0.61	0.76	0.84	1.26	0.72	0.44	1.21	1.9	0.92	0.79	0.89	1.38	1.96	2.1	0.19	0.18	1.06	darkseagreen4
GRMZM2G058024	0	0.29	0.2	0.57	3.57	1.11	8.26	7.56	7.53	0.57	54.58	3.79	19.75	4.95	3.67	1.81	4.31	30.29	1.59	5.84	2.28	darkslateblue
GRMZM2G061777	1.54	0.75	0.99	0.57	19.04	0.29	22.15	15.33	11.44	0.19	0.75	0.52	11.46	10.45	6.64	0.59	0.77	0.32	0.38	1.27	0.6	lavenderblush3
GRMZM2G112402	0	0	0	0.57	2.32	0.04	1.43	1.06	0.49	0.04	0.16	0.1	2.34	0.6	1.05	0	0.03	0.21	0	0	0	lavenderblush3
GRMZM2G441029	0.49	0.64	1.15	0.57	0.54	0.53	1.84	1.99	2.48	0	0.56	0.16	0.18	1.56	0.71	0.29	0.43	0.08	0.36	0.5	0.47	lightsteelblue
GRMZM2G452633	0.76	0.68	0.8	0.57	1.69	0.39	4.75	5.18	3.48	0.34	7.94	3.24	7.88	4.91	7.67	1.94	9.56	10.59	0.4	0.15	0.34	palevioletred3
GRMZM2G089750	3.42	1	1.09	0.58	0.08	0.04	0	0.18	0.27	6.08	2.46	4.39	1.75	0.98	2.89	1.33	0.99	0.39	2.77	3.46	3.08	black
GRMZM2G181293	1.93	0.74	0.58	0.58	0.23	0	0	0	0	1.36	2.02	3.34	0.62	0.4	0.05	1.26	0.37	0.05	2.39	2.79	4.29	black
GRMZM2G169953	0.6	0.57	0.77	0.58	0.08	0	0	0.31	0.24	1.15	11.77	1.19	0.8	0.31	0.39	9.42	6.49	3.22	0.4	0.8	0.16	cyan
GRMZM2G312871	0.31	0.31	0.31	0.58	0.1	0	0.09	0.15	0.16	0.14	0.85	0.19	0.19	0.15	0.25	1.09	0.61	0.92	0.35	0	0.23	cyan
GRMZM2G031624	1.28	0.26	0.63	0.58	0.69	0.23	0.29	0.71	0.6	0.22	1.76	1.25	0.5	0.24	0.29	1.11	1.77	0.83	0.5	0.39	0.2	darkslateblue
GRMZM2G160966	0.51	0.39	0.64	0.58	0.3	0.16	0.26	0.32	0.34	0.37	2.37	0.97	0.64	0.26	0.53	1.65	2.59	1.32	0.68	0.83	0.76	darkslateblue
GRMZM2G323757	0.25	0.38	0.28	0.58	0.37	0.16	1.85	4.26	5.06	0.29	20.9	2.45	12.67	1.47	5.32	3.32	13.22	26.61	0.34	0.34	0.24	darkslateblue
GRMZM2G098167	1.55	3.31	2.22	0.58	18.27	1.12	32.15	14.57	12.72	3.59	5.1	3.17	21.91	18.08	10.56	2.17	1.23	2.7	5.8	8.66	4.9	lavenderblush3
GRMZM2G443785	0.6	0.94	0.54	0.58	3.7	0.94	6.06	5.23	5.19	0.39	0.9	0.22	2.57	3.32	1.07	0.46	0.5	0.88	0.08	0.31	0.26	lavenderblush3
GRMZM2G042797	2.75	2.13	3.27	0.58	0.81	0.6	1.81	1.65	1.75	1.46	1.68	2.59	2.56	3.44	3.05	3.89	3.36	3.47	2.84	3.21	2.07	mediumpurple2
GRMZM2G076239	1.09	2.31	1.07	0.58	1.26	0.27	1.43	2.01	1.45	1.27	1.76	1.99	7.04	10.39	3.49	5.07	9.59	8.43	7.91	7.32	11.89	mediumpurple2
GRMZM2G148200	1.29	1.08	0.84	0.58	2.46	0.83	3.23	1.85	1.24	0.95	2.27	1.57	2.87	2.92	2.18	2.49	2.46	2.96	1.28	1.43	0.83	palevioletred3
GRMZM2G363470	0.34	0.47	0.34	0.58	0.46	0.29	0.34	0.14	0.29	0.27	0.22	0.46	1.2	0.48	0.21	0.42	0.9	0.76	0.21	0.12	0.22	palevioletred3
GRMZM2G149184	1.93	0.95	1.44	0.58	1.89	1.28	5.75	3.27	2.59	5.82	0.81	2.49	1.71	3.5	1.87	2.02	2.67	1.07	0.73	0.63	0.36	turquoise
XLOC_028770	0	0.11	0	0.58	0	0	0	0	0.12	2.6	0.11	0.37	0	0	0	0.26	0	0.06	0	0.29	0.38	turquoise
XLOC_040560	2.41	3.3	4.19	0.58	1.91	2.1	1.55	1.84	1.62	5.62	2.56	0.09	3.21	2.04	4.89	0.91	0.68	1.09	2.99	1.66	3.84	turquoise
GRMZM2G107226	4.98	5.05	4.3	0.59	3.92	0.69	5.96	4.49	1.91	8.71	5.32	33.98	10.43	11.06	4	5.18	4.19	7.19	13.19	15.5	14.07	black
GRMZM2G136353	1.63	2.63	1.71	0.59	0.34	0.36	0.03	0.16	0.3	1.07	0.98	5.47	0.86	0.48	2.13	1.39	1.42	0.61	7.2	18.29	15.36	black
GRMZM2G159481	1.79	1.35	2.05	0.59	0.17	0.3	0	0	0.04	11.99	1.48	23.42	0.26	0.08	0.13	2.38	1.08	0.49	16.47	22.75	24.27	black
GRMZM2G527017	1.93	1.47	1.15	0.59	0.25	0.39	0.24	0.18	0.16	3.6	1.59	4.82	1.15	0.62	0.81	1.62	0.66	0.89	3.16	5.03	4.99	black
XLOC_035938	8.12	2.98	4.97	0.59	0.33	0.63	0.05	0.57	0.44	8.18	4.98	17.04	5.94	3.18	8.8	5.45	2.42	2.69	18.2	16.17	19.66	black
GRMZM2G093962	0.08	0.27	0.36	0.59	1.04	0.18	1.45	1.8	1.57	1.06	3.5	0.31	3.38	2	2.58	1.27	0.81	0.78	0.55	0.23	0.33	coral1
GRMZM2G552956	0.47	0.13	0.47	0.59	1.16	0.51	7.21	5.24	3.71	0.64	1.82	0.06	17.03	7.76	10.8	1.87	1.91	0.95	0.15	0.41	0.6	coral1
GRMZM2G057789	0.39	0.16	0.38	0.59	0.12	0	0	0.06	0.18	1.05	5.36	0.99	0	0.4	0.17	5.1	1.71	2.39	1.2	0.87	1.9	cyan
GRMZM2G175480	3.81	0	2.71	0.59	0.2	0.17	0.15	0.1	0.05	0.6	0.27	1.17	0.25	0.19	0	1.6	0.75	0.42	0.2	0.17	0	darkorange
GRMZM2G061554	0.8	0.17	0.55	0.59	1.09	0.69	0.65	0.38	0.15	0.27	0.62	0.13	0.5	0.53	0.49	0.26	0.04	0.14	0.53	1.37	0.46	darkseagreen4
GRMZM2G073415	0.09	0.14	0	0.59	0.17	0.1	0.14	0	0.04	0.15	0.14	0.15	0.31	0.8	0	0.6	0.39	0.27	0	0	0.04	grey
GRMZM2G125424	0.75	1.14	0.6	0.59	1.99	0.45	4.04	2.48	2.48	0.29	1.88	0.03	1.85	1.42	2.76	0.06	0.85	2.05	0.45	0.27	0.55	lavenderblush3
GRMZM2G380784	1.35	0.29	0.79	0.59	0.44	0.95	0.07	0.11	0.12	0.87	0.39	1.11	0.14	0.09	0.09	1.27	0.2	0.35	0.93	0.91	0.31	lavenderblush3
GRMZM2G022402	11.5	2.26	9.53	0.59	2.11	1.07	1.55	2.35	2.35	1.46	2.06	4.45	12.29	14.73	11.31	9.46	8.82	9.6	6.36	4.25	3.78	lightcoral
GRMZM2G060311	0.54	0.04	0.16	0.59	0.75	1.23	0.15	0	0.15	0	0.09	0.09	0	0.05	0	0.43	0.08	0.09	0.05	0.22	0.1	lightcyan
GRMZM5G865543	6.23	5.94	7.13	0.59	1.45	2.19	0.28	0.37	0.33	5.66	3.53	1.65	0.2	0	0.89	3.34	1.86	3.04	7.45	5.3	7.57	magenta
GRMZM2G127418	0	0	0.03	0.59	0	0	0.16	1.27	1.87	0	5.41	3.13	15.52	0.28	1.42	0.07	22.36	9.71	0.65	0.14	0	palevioletred3
GRMZM2G062724	0.36	0.46	0.52	0.59	1.85	1.13	4.68	4.78	4.42	1.98	0.93	0.46	31.97	4.32	9.14	0.28	0.78	7.7	1.3	0.44	1.43	plum2
GRMZM2G018707	1.79	0.11	1.52	0.59	0.09	0.14	0.26	1.03	1.15	6.84	1.46	0.88	0.45	1.03	0.29	3.62	2.29	1.97	0.54	0.37	0.37	turquoise
GRMZM2G475265	1.93	1.22	1.79	0.59	0.5	0.74	0.64	0.86	1	11.43	4.98	1.01	1.21	1.36	0.88	6.1	2.69	2.18	1.58	3.39	1.24	turquoise
XLOC_023601	0.08	0	0.94	0.6	0.43	1.89	0.28	0.14	0	0.65	0	0.1	1.46	1.48	0.36	0.42	0.2	0.4	0	0.46	5.86	black
XLOC_026545	0.15	0.07	0.17	0.6	0.02	0.21	0.02	0.06	0.04	0.46	0.34	0.69	0.16	0.1	0.21	0.15	0.08	0.11	0.24	0.44	0.55	black
GRMZM2G161553	3.68	0.43	2.83	0.6	3.35	1.77	1.31	1.59	1.93	0.38	0.89	0.42	1.53	1.26	2.16	2.92	3.27	2.91	0.63	0.42	0.96	darkorange
GRMZM2G036759	0.53	0.44	0.53	0.6	0.12	0.49	0.96	1.05	0.88	0.23	0.47	1.71	0.46	1.2	0.89	1.5	3.42	2.31	0.74	0.32	0.23	darkseagreen4
GRMZM2G082855	1.46	1.99	1.89	0.6	1.23	0.88	1.98	1.85	0.98	1.02	0.62	0.63	1.61	2.13	0.89	0.56	0.39	0.38	0.9	1.58	1.09	darkslateblue
GRMZM2G022820	0.25	0.51	0.5	0.6	0.58	0.54	0.08	0	0.08	0.26	0.1	0.24	0.16	0.26	0.49	0.17	0.06	0.25	0.23	0.39	0.2	lightcyan
GRMZM2G035563	1.14	1.1	0.87	0.6	0.73	0.48	1.19	1.44	1.58	2.18	1.75	1.19	1.61	2	1.6	1.44	1.6	1.46	1.23	1.52	1.11	lightcyan
GRMZM2G058702	0.61	0.33	0.22	0.6	0.61	0.16	1.32	0.98	0.61	0.35	1.06	0.78	0.51	1.67	0.39	1.3	1.46	1.51	0.16	0.31	0.16	palevioletred3
GRMZM2G075828	0.18	0	0.06	0.6	1.31	0.48	1.57	2.2	1.42	0.33	5.26	3.3	5.44	3.92	3.61	1.84	3.09	8.28	0.4	0.31	0.17	palevioletred3
GRMZM2G102514	0.43	0.61	0.62	0.6	0.8	0.93	1.77	0.84	1	0.28	1.2	0.45	0.37	1.19	1.54	1.88	0.78	4.06	0.81	0.29	0.64	steelblue
GRMZM2G433854	0.37	1.04	1.01	0.6	0.79	1.13	1.37	1.02	0.69	2.36	1.25	0	0.41	1.49	0	1.33	1.69	1.87	0.11	0.87	0.06	turquoise
GRMZM2G427685	2.93	1.65	1.74	0.61	0.72	0.86	0.13	0.07	0.21	1.62	1.64	1.81	1.44	0.19	0.98	1.22	0.45	0.61	3.14	4.11	3.71	black
GRMZM2G098182	0.78	0.21	0.51	0.61	0.14	0.84	4.72	9.79	9.45	0.27	3.22	0.55	13.83	3.47	12.9	0.93	6.7	6.48	0.63	0.81	0.2	coral1
GRMZM2G157749	0.72	0.83	0.57	0.61	0.63	1.47	0.23	0.19	0.24	0.37	1.58	2.21	0.33	0.22	0	2.39	1.03	1.12	1.34	0.89	0.52	darkolivegreen
GRMZM2G301172	1.01	1.06	0.85	0.61	0.67	0.93	1.81	1.34	0.88	0.81	1.07	3.78	1.21	1.09	0.72	3.14	3.61	3.37	1.14	1.12	0.89	darkseagreen4
GRMZM2G448710	0.78	0.34	0.83	0.61	0.22	0.58	0.32	1.02	1.14	0.25	2.74	3.62	2.01	1.07	0.99	2.32	5.98	2.65	0.73	0.93	0.92	darkseagreen4
XLOC_023689	0.29	0.36	0.22	0.61	0.14	0.95	0.79	0.52	0.96	0.07	0.42	0.06	0.14	0.91	0.2	0.22	0.16	0.25	0.68	1.51	1.26	grey
GRMZM2G022606	0.52	0.22	0.35	0.61	0.43	0.33	1.34	1.2	1.02	0.55	0.14	0.53	0.41	1.34	1.14	0.14	0.48	0.55	0.28	0.2	0.17	lavenderblush3
GRMZM2G177046	0.06	0.6	0.12	0.61	5.62	0.2	15.25	8.26	3.49	0.19	0.8	0.49	8.7	6.27	1.6	0.3	1.92	3.89	0.11	0.06	0.52	lavenderblush3
GRMZM2G346138	0.4	0.42	0.22	0.61	1.45	1.62	0.2	0.31	0.37	0.29	0.47	0.14	0.27	0.33	0.58	0.52	0.39	0.46	0.31	0.5	0.25	lightcyan
GRMZM2G032977	0.32	0.43	0.31	0.61	1.01	0.45	25.59	49.21	64.69	0.46	29.25	12.84	117.39	7.55	100.54	0.77	123.11	106.21	3.45	1.36	1.39	palevioletred3
GRMZM2G410710	2.13	1.34	1.84	0.61	0.79	0.82	2.18	2.28	2.4	1.34	2.38	1.03	1.69	2.5	0.85	2.4	2.75	2.49	1.16	2.18	0.75	palevioletred3
GRMZM2G034727	0.37	0.3	0.38	0.61	0.27	0.16	0.07	0.06	0.07	9.9	0.75	1.13	0.82	0.71	1.55	0.3	0.11	0	4.44	0.6	1.22	turquoise
GRMZM2G107196	1.09	1.3	1.25	0.61	1.23	0.89	2.75	2.59	2.27	9.45	1.1	1.15	2.55	3.2	2.75	0.99	1.72	1.67	1.07	1.41	1.3	turquoise
GRMZM2G093313	1.47	1.09	1.2	0.62	0.39	0.21	1.72	1.6	1.81	1.55	1.23	2.76	1.73	0.66	2.96	1.12	2.12	2.15	2.12	3.88	2.4	black
GRMZM2G383631	7.26	4.29	6.51	0.62	0.24	0.34	0.05	0.09	0.2	3.1	2.51	6.81	3.55	3.4	4.32	3.01	1.58	2.22	7.41	9.97	8.04	black
GRMZM2G413422	4.07	4.73	2.35	0.62	0	0.5	0	1.03	0.59	11.17	7.58	8.27	2.2	6.37	12.1	4.6	3.24	4.24	18.54	17.14	18.41	black
AC233933.1_FG001	1.46	0.66	1.81	0.62	0	0	0	0	0	2.1	5.03	4.15	0.34	0.33	0.47	5.74	3.68	2.48	0.27	0.23	0.77	cyan
GRMZM2G149935	0.91	0.48	0.54	0.62	0.51	0.48	0.3	0.69	0.57	2.9	8.99	2.13	1.7	1.28	0.87	14.77	8.33	8.66	0.49	0.69	0.69	cyan
GRMZM2G028104	15.01	0.7	10.36	0.62	4.74	1.99	8.53	8.37	6.86	1.36	1.55	6.17	2.4	5.49	1.41	3.03	4.15	3.86	1.01	2.11	0.52	darkorange
GRMZM2G319138	3.75	0.42	2.08	0.62	0.68	0.67	1.19	1.73	1.65	0.92	0.77	3.74	1.27	1.16	1.43	2.25	6.51	2.65	0.89	0.62	1.08	darkseagreen4
GRMZM2G064083	0.53	0.35	0.52	0.62	0.29	1.02	0.57	0.09	0	1.18	7.39	0.51	0.39	0.75	0.19	1.67	2.02	0.82	0	0.65	0	darkslateblue
GRMZM2G119311	0.36	0.67	0.82	0.62	4.86	0.43	5.61	3.98	3.54	0.38	1.73	0.27	4.15	4.1	3.7	0.67	1.06	1.44	0.71	0.81	0.93	lavenderblush3
GRMZM2G452717	0.18	0.26	0.36	0.62	1.06	0.78	0.23	0.12	0	0.28	0.13	0.2	0.13	0.02	0.1	0.11	0.02	0.31	0.22	0.09	0.24	lightcyan
GRMZM2G337768	2.75	0.04	1.55	0.62	2.3	1.04	6.81	10.96	12.02	0.03	0.02	0.31	0.19	0.43	0.09	0.53	0.26	0.53	0.05	0.03	0.1	lightsteelblue
GRMZM2G404702	0.19	0.48	0.22	0.62	0.36	0.28	0.44	1.06	1	0.76	0.91	1.31	0.96	0.55	1.46	0.86	4.81	2.1	0.39	0.57	0.25	palevioletred3
AC187843.3_FG006	0.25	0.5	0.73	0.62	0.11	0.66	0.33	1.2	1.16	0.13	0.71	0.3	14.64	0.33	3.56	0.37	4.26	1.7	0.23	0.38	0	plum2
GRMZM2G086614	1.77	1.24	1.12	0.63	0.48	0.72	0.61	0.62	0.55	2.07	0.66	1.65	1.44	1.38	1.14	1.18	0.74	0.65	2.4	2.8	1.84	black
GRMZM2G300424	3.25	1.66	1.61	0.63	0.15	0.17	0.11	0.18	0.26	2.75	2.71	6.16	2.11	0.81	1.66	2.95	1.46	1.34	3.77	5.26	5.08	black
GRMZM2G417336	0.3	0	0	0.63	0.51	1.14	0	0.13	0.29	0.62	4.94	0.16	0.47	0.09	0	4.1	2.07	1.61	0.19	0.52	0	cyan
GRMZM2G488346	0.28	0.54	0.37	0.63	1.3	0.51	0.68	0.67	0.18	2.01	2.01	0.15	0.79	0.42	0.68	2.97	1.94	0.89	0.26	0.97	0.27	cyan
GRMZM5G805350	0.99	0.61	0.98	0.63	1.61	1.87	2.46	0.88	1.17	0.51	0.82	0.8	0.46	0.44	2.7	0	0.18	0	0.93	0.51	1.66	darkolivegreen
GRMZM2G167860	0.34	0.23	0.17	0.63	0.58	0.12	0.31	0.05	0.05	0.58	0.42	0	0.43	0.1	0.36	0.06	0	0.2	0.43	0.47	0.6	darkseagreen4
GRMZM2G008665	1.71	2.69	2.14	0.63	2.42	2.66	1.34	0.8	0.7	1.83	5.06	2.23	1.18	1.53	0.2	3.11	3.47	3.1	1.39	1.24	1.35	darkslateblue
GRMZM2G114706	1.26	0.89	1.36	0.63	1.99	1	1.02	2.6	3.03	0.54	10.22	8.28	4.6	3.49	3.62	8.79	7.8	9.2	3.78	2.2	3.77	darkslateblue
GRMZM2G123140	0.13	0.15	0.05	0.63	0.58	0.28	0.16	0.34	0.22	0.1	0.49	0.16	0.27	0.12	0.43	0.52	0.52	0.45	0.09	0.1	0.05	darkslateblue
GRMZM2G125193	1.66	0.81	1.45	0.63	1.68	1.25	1.75	1.88	1.46	1.78	2.59	1.23	1.95	2.23	1.22	2.47	3.16	4.2	1.02	1.37	0.76	darkslateblue
GRMZM2G007055	0.29	0.08	0.25	0.63	0.93	0.61	3.99	3.83	3.31	0.31	1.61	1.78	1.98	2.1	1.4	0.65	2.45	3.23	0.26	0.8	0.48	lavenderblush3
GRMZM2G059785	0.04	0	0	0.63	0.04	0	10.88	7.12	4.64	0	0.15	0.14	0.12	1.72	5.02	0	0.06	0.3	0.04	0.05	0.04	lavenderblush3
GRMZM2G046163	1.04	4.66	1.65	0.63	7.41	12.22	2.08	1.99	1.21	0.66	7.58	0.45	4.47	3.08	3.87	2.96	8.48	5.18	0.83	0.24	0.18	lightcyan
GRMZM5G862355	0.35	0.1	0.7	0.63	0.51	0.51	8.84	14.75	18.62	0.44	0.26	0.06	0.51	0.14	0.64	0.19	0.2	0.14	0.15	0.28	0.07	lightsteelblue
GRMZM5G852663	0.72	0.68	0.59	0.63	1.63	0.31	6.07	8.89	4.95	0.4	14.94	6.12	16.68	4.28	17.06	4.05	42.09	41.15	0.58	0.16	0.39	palevioletred3
XLOC_015866	1.35	0.15	0.86	0.63	0.5	0.18	0.19	0.24	0.22	0.09	0.34	0.4	0.14	0.35	0.27	0.67	1.49	2.9	0.24	0	0.56	steelblue
GRMZM2G053711	0.38	0.71	7.35	0.63	0.26	11.53	1.09	0.86	0.98	0.63	0.44	1.25	0.81	7.44	6.14	0.7	0.42	0.75	0.8	0.8	0.41	thistle3
GRMZM2G075563	1.1	1.15	1.22	0.63	3.42	2.04	0.76	0.55	0.33	0.45	0.33	0.53	0.12	0.47	0.84	0.39	0.19	0.53	1.11	0.59	0.29	yellow4
[truncated: 6,171 more rows]

## Sheet: two co-expression
	Proline content	52.0174	56.4536	50.5994	47.7074	46.4318	48	78.5847	76.7034	84	48.7692	50.1265	49.0726	54.0058	52.0379	56.7875	54.8908	56.5475	55.7657	60.8452	58.1971	65.1442
Gene name	Gene identifier	CK0-1_fpkm	CK0-2_fpkm	CK0-3_fpkm	CK60-1_fpkm	CK60-2_fpkm	CK60-3_fpkm	T60-1_fpkm	T60-2_fpkm	T60-3_fpkm	CK96-1_fpkm	CK96-2_fpkm	CK96-3_fpkm	T96-1_fpkm	T96-2_fpkm	T96-3_fpkm	CKR3d-1_fpkm	CKR3d-2_fpkm	CKR3d-3_fpkm	TR3d-1_fpkm	TR3d-2_fpkm	TR3d-3_fpkm	module	Description	KEGG_A_class	KEGG_B_class	Pathway	K_ID	GO Component	GO Function	GO Process
ZmOSCA1.2	GRMZM2G456000	22.02	32.4	24.76	19.05	34.07	27.94	69.14	59.99	56.88	24.58	25.97	17.37	48.82	39.68	46.63	13.17	27.02	23.25	14.3	19.22	15.76	lavenderblush3	Calcium permeable stress-gated cation channel 1	-	-	-	-	GO:0044464//cell part;GO:0071944//cell periphery;GO:0005623//cell;GO:0016020//membrane;GO:0005886//plasma membrane	-	-
ZmOSCA2.4	GRMZM2G039186	1.11	1.44	1.35	11.02	14.68	12.92	15.45	18.69	18.5	14.3	12.77	12.18	16.61	15	17.25	11.59	12.88	12.4	11.36	11.64	11.43	lightsteelblue	CSC1-like protein HYP1	-	-		-	GO:0016020//membrane	GO:0016020//membrane	-
ZmOSCA2.1	GRMZM2G163059	9.25	12.71	9.52	13.34	17.8	14.81	24.55	20.12	17.77	7.26	11.32	6.3	14.71	9.6	10.93	6.63	7.62	9.66	6.7	6.5	8.09	lightsteelblue	CSC1-like protein RXW8	-	-	-	-	GO:0016020//membrane	GO:0016020//membrane	-
	GRMZM2G077401	0.68	1.69	0.86	1	5.8	2.97	14.78	10.63	9.41	1.34	1.51	0.78	4.14	9.12	3.22	1.05	2.44	2.66	1.02	1.73	0.92	lavenderblush3	-	-	-	-	-	GO:0016021//integral component of membrane;GO:0016020//membrane;GO:0031224//intrinsic component of membrane;GO:0044425//membrane part	GO:0016491//oxidoreductase activity;GO:0003824//catalytic activity;GO:0004497//monooxygenase activity	-
	GRMZM5G806839	0.65	0.36	0.36	1.03	2.94	0.93	8.26	9.44	6.33	0.44	1.91	0.88	3.56	4.69	2.16	0.64	2.08	4.57	0.47	0.22	0.48	lavenderblush3	-	-	-	-	-	-	GO:0003677//DNA binding;GO:1901363//heterocyclic compound binding;GO:0005488//binding;GO:0003676//nucleic acid binding;GO:0097159//organic cyclic compound binding;GO:0001071//nucleic acid binding transcription factor activity;GO:0003700//transcription factor activity, sequence-specific DNA binding	GO:0051252//regulation of RNA metabolic process;GO:0010556//regulation of macromolecule biosynthetic process;GO:2001141//regulation of RNA biosynthetic process;GO:2000112//regulation of cellular macromolecule biosynthetic process;GO:0080090//regulation of primary metabolic process;GO:0060255//regulation of macromolecule metabolic process;GO:0019222//regulation of metabolic process;GO:0031323//reg…
	GRMZM2G042323	1.8	1.91	1.03	1.05	1.01	1.28	2.23	2.53	2.23	0.84	1.35	1.51	2.13	2.76	2.54	1.19	1.49	1.63	1.02	1.78	1.35	lavenderblush3	-	-	-	-	-	-	-	-
	GRMZM2G068322	0.3	0.09	0.11	1.07	2.53	1.65	6.52	3.99	3.73	0.38	1.85	0.42	1.67	1.7	1.56	0.19	3.58	1.84	0.24	0.15	0.18	lavenderblush3	-	-	-	-	-	-	-	-
	GRMZM2G422670	0.39	0.96	0.46	1.08	1.25	1.73	24.69	17.48	14.83	0.73	3.06	0.92	10.08	7.45	17.45	0.25	3.28	7.11	0.99	0.37	0.17	lavenderblush3	-	-	-	-	-	-	GO:0003824//catalytic activity;GO:0016788//hydrolase activity, acting on ester bonds;GO:0016787//hydrolase activity	-
	GRMZM2G119759	1.62	2.31	2.08	1.1	2.79	1.5	5.16	4.22	3.24	1.5	2.35	1.75	4.72	3.57	3.57	2.07	3.6	4.27	1.43	2.89	2.44	lavenderblush3	-	-	-	-	-	GO:0031224//intrinsic component of membrane;GO:0016021//integral component of membrane;GO:0044425//membrane part;GO:0016020//membrane	GO:0032559//adenyl ribonucleotide binding;GO:0032550//purine ribonucleoside binding;GO:0016740//transferase activity;GO:0043167//ion binding;GO:0005524//ATP binding;GO:0016301//kinase activity;GO:0035639//purine ribonucleoside triphosphate binding;GO:0097159//organic cyclic compound binding;GO:0016773//phosphotransferase activity, alcohol group as acceptor;GO:0097367//carbohydrate derivative bind…	GO:0006796//phosphate-containing compound metabolic process;GO:0019538//protein metabolic process;GO:0006468//protein phosphorylation;GO:0071704//organic substance metabolic process;GO:0044238//primary metabolic process;GO:0006793//phosphorus metabolic process;GO:0044260//cellular macromolecule metabolic process;GO:0044267//cellular protein metabolic process;GO:0043170//macromolecule metabolic pr…
	GRMZM2G432631	1.25	1.54	1.26	1.12	2.37	1.5	2.58	2.17	2.89	1.04	0.98	1.19	0.9	1.47	1.41	1.11	1.49	2.04	0.74	0.65	0.65	lavenderblush3	-	-	-	-	-	GO:0005623//cell;GO:0044422//organelle part;GO:0043231//intracellular membrane-bounded organelle;GO:0005622//intracellular;GO:0005874//microtubule;GO:0043227//membrane-bounded organelle;GO:0044430//cytoskeletal part;GO:0043232//intracellular non-membrane-bounded organelle;GO:0043229//intracellular organelle;GO:0015630//microtubule cytoskeleton;GO:0043228//non-membrane-bounded organelle;GO:0005634…	GO:0032553//ribonucleotide binding;GO:0017076//purine nucleotide binding;GO:0097159//organic cyclic compound binding;GO:0035639//purine ribonucleoside triphosphate binding;GO:0032555//purine ribonucleotide binding;GO:0097367//carbohydrate derivative binding;GO:0016787//hydrolase activity;GO:0001883//purine nucleoside binding;GO:1901265//nucleoside phosphate binding;GO:0003777//microtubule motor a…	GO:0008152//metabolic process;GO:0006928//movement of cell or subcellular component;GO:0044763//single-organism cellular process;GO:0009987//cellular process;GO:0071704//organic substance metabolic process;GO:0007017//microtubule-based process;GO:0044699//single-organism process;GO:0007018//microtubule-based movement;GO:0006508//proteolysis;GO:0019538//protein metabolic process;GO:0043170//macrom…
	GRMZM2G099867	1.65	5.49	3.26	1.17	4.18	2.53	9.62	10.66	16.13	3.1	2.58	0.98	5.18	28.31	15.99	0.17	0.58	2.41	2.83	3.33	0.83	lavenderblush3	-	-	-	-	-	-	-	-
	GRMZM2G407181	0.08	0.06	0	1.17	4.44	0.31	8.66	5.67	4.74	0	0.02	0	0.64	0.42	0.14	0.05	0.02	0.11	0	0	0	lavenderblush3	-	-	-	-	-	-	-	-
	GRMZM2G114048	0.06	0.03	0.18	1.18	12.58	0.49	17.84	12.46	11.86	0.16	2.32	0.49	9.35	6.77	4.37	0.24	4.66	4.21	0.11	0.09	0.35	lavenderblush3	-	-	-	-	-	-	-	-
	GRMZM2G365298	0.59	0.52	1.05	1.18	6.15	1.79	5.83	5.34	4.09	0.35	2.78	0.62	3.96	4.51	1.78	2.62	3.7	5.2	0.59	0.44	0.85	lavenderblush3	-	-	-	-	-	-	-	-
	GRMZM2G345081	3.85	2.54	3.99	1.19	6.98	0.78	7.08	7.19	8.17	1	4.39	2.85	8.1	10.54	8.95	2.92	5.88	5.42	4.38	4.52	4.17	lavenderblush3	-	-	-	-	-	-	-	-
	GRMZM2G328341	1.57	1.18	1.55	1.19	5.52	2.06	6.95	6.48	4.18	1.39	2.29	1.34	5.09	7.72	4.75	1.54	3.78	3.66	0.7	0.95	0.93	lavenderblush3	-	-	-	-	-	-	-	-
	GRMZM2G166572	6.53	4.24	6.46	1.2	3.17	2.55	6.45	6.2	6.28	1.97	2.57	1.91	3.54	5.21	6.83	2.65	2.98	4.59	4.47	4.58	6.42	lavenderblush3	-	-	-	-	-	-	-	-
	GRMZM2G355316	0.51	1.13	1.58	1.22	9.82	0.63	4.05	2.9	1.98	1.33	5.76	1.41	5.2	5.3	2.11	1.66	2.73	4.53	0.68	1.2	1.11	lavenderblush3	-	-	-	-	-	-	-	-
	GRMZM2G156877	1.15	0.07	0.59	1.24	0.16	0.05	5.74	17.78	24.37	0.22	0.76	1.13	1.92	0.04	1.87	0.55	9.54	24.6	1.23	0.18	0.2	lightsteelblue	-	-	-	-	-	-	GO:0016740//transferase activity;GO:0005515//protein binding;GO:0004364//glutathione transferase activity;GO:0003824//catalytic activity;GO:0005488//binding;GO:0016765//transferase activity, transferring alkyl or aryl (other than methyl) groups	-
	GRMZM2G048192	1.42	0.84	0.99	1.24	2.81	4.11	4.34	3.7	4.37	0.67	0.42	0.11	3.54	2.61	1.63	0.1	1	1.44	0.13	0.05	0.47	lavenderblush3	-	-	-	-	-	-	GO:0005488//binding;GO:0005515//protein binding	-
	GRMZM2G329181	2.86	2.63	2.83	1.26	7.55	3.02	9.96	8.24	6.92	1.22	6.01	2.13	7.96	7.47	4.12	4.94	5.02	5.96	2.05	2.13	1.38	lavenderblush3	-	-	-	-	-	GO:0044444//cytoplasmic part;GO:0043227//membrane-bounded organelle;GO:0005622//intracellular;GO:0044424//intracellular part;GO:0044464//cell part;GO:0043229//intracellular organelle;GO:0043231//intracellular membrane-bounded organelle;GO:0005737//cytoplasm;GO:0005773//vacuole;GO:0043226//organelle;GO:0005623//cell	-	-
	AC206788.3_FG008	0.21	1.05	0.42	1.26	1.19	0.46	2.31	0.38	0.2	0.44	0.88	0	0.6	1.53	0.19	0	0	0	0.6	0.67	1.02	lavenderblush3	-	-	-	-	-	-	-	-
	GRMZM2G062121	0.68	0	0.5	1.28	0.39	1.46	1.6	4.29	5.19	0.61	0.35	0.14	1.66	1.21	1.31	0.92	0.56	0.51	0.87	0.18	0.49	lightsteelblue	-	-	-	-	-	-	-	-
	GRMZM2G002104	0.89	1.24	1.18	1.3	2.54	2.5	8.59	7.84	5.97	1.93	3.19	0.53	2.84	5.64	2.8	0.92	0.57	0.44	1.3	1.72	1.66	lavenderblush3	-	-	-	-	-	-	-	-
	GRMZM2G428386	0.45	0.48	0.43	1.33	8.35	1.36	35.24	31.03	26.58	0.8	1.51	0.55	10.38	21.53	10.05	0.36	1.05	5.39	0.4	0.3	0.3	lavenderblush3	-	-	-	-	-	-	GO:0001882//nucleoside binding;GO:0035639//purine ribonucleoside triphosphate binding;GO:0000166//nucleotide binding;GO:0017076//purine nucleotide binding;GO:0032555//purine ribonucleotide binding;GO:0097159//organic cyclic compound binding;GO:0016307//phosphatidylinositol phosphate kinase activity;GO:0005524//ATP binding;GO:0032559//adenyl ribonucleotide binding;GO:0016772//transferase activity,…	GO:0006796//phosphate-containing compound metabolic process;GO:0046488//phosphatidylinositol metabolic process;GO:0046486//glycerolipid metabolic process;GO:0008152//metabolic process;GO:0019637//organophosphate metabolic process;GO:0044238//primary metabolic process;GO:0044255//cellular lipid metabolic process;GO:0006793//phosphorus metabolic process;GO:0044237//cellular metabolic process;GO:004…
	GRMZM2G000453	0.69	0.57	0.89	1.34	1.73	0.45	5.05	3.08	2.94	0.99	2.29	0.11	4.39	2.84	1.01	1.85	1.07	1.38	0.06	1	0.2	lavenderblush3	-	-	-	-	-	-	-	-
	GRMZM2G106479	0.64	1.01	0.51	1.35	4.24	0.6	17.34	12	9.34	2.02	2.78	2.05	11.36	11.61	10.3	0.58	6.64	4.87	0.45	0.45	0.73	lavenderblush3	-	-	-	-	-	-	-	-
	GRMZM2G061695	2.44	1.5	2.65	1.35	2.36	1.47	4.63	4.54	3.98	1.55	1.48	1.1	4.15	2.22	2.38	0.98	1.9	1.32	1.47	1.21	1.6	lavenderblush3	-	-	-	-	-	-	-	-
	GRMZM2G115957	0.95	1.35	1.43	1.35	0.85	0.78	0.41	0.34	0.14	1.56	0.28	1.7	1.14	0.54	0.62	1.02	1.04	1.92	0.36	0.59	1.46	lavenderblush3	-	-	-	-	-	-	-	-
	GRMZM2G017522	1.49	1.83	1.22	1.37	12.32	1.86	23.41	16.03	12.89	1.75	2.4	1.29	13.94	15.71	10.11	1.28	2.95	2.86	1.54	1.97	1.85	lavenderblush3	-	-	-	-	-	-	GO:0016301//kinase activity;GO:0017076//purine nucleotide binding;GO:0097159//organic cyclic compound binding;GO:1901363//heterocyclic compound binding;GO:0043168//anion binding;GO:0016772//transferase activity, transferring phosphorus-containing groups;GO:0016773//phosphotransferase activity, alcohol group as acceptor;GO:0016740//transferase activity;GO:0001882//nucleoside binding;GO:0030554//ad…	GO:0071704//organic substance metabolic process;GO:0016310//phosphorylation;GO:0044237//cellular metabolic process;GO:0036211//protein modification process;GO:0044238//primary metabolic process;GO:0019538//protein metabolic process;GO:0008152//metabolic process;GO:0043412//macromolecule modification;GO:0009987//cellular process;GO:0006464//cellular protein modification process;GO:0044267//cellula…
	GRMZM2G009633	2.94	2.75	3.53	1.38	1.6	1.16	4.48	2.66	3.02	1.69	3.65	1.93	1.51	1.87	4.68	2.14	2.38	2.29	1.11	3.1	1.8	lavenderblush3	-	Metabolism	Energy metabolism	ko00910//Nitrogen metabolism	K01674	-	-	-
	GRMZM5G882378	1.17	1.44	1.63	1.43	7.58	3.41	9.15	8.62	11.65	2.24	2.79	0.64	11.35	6.47	3.97	3.84	2.03	3.69	1.56	2.08	1.29	lavenderblush3	-	Genetic Information Processing	Translation	ko03010//Ribosome	K02955	GO:0044464//cell part;GO:0044424//intracellular part;GO:0044444//cytoplasmic part;GO:0043226//organelle;GO:1990904//ribonucleoprotein complex;GO:0043228//non-membrane-bounded organelle;GO:0043232//intracellular non-membrane-bounded organelle;GO:0005623//cell;GO:0032991//macromolecular complex;GO:0030529//intracellular ribonucleoprotein complex;GO:0005737//cytoplasm;GO:0043229//intracellular organ…	GO:0003735//structural constituent of ribosome;GO:0005198//structural molecule activity	GO:0034645//cellular macromolecule biosynthetic process;GO:0071704//organic substance metabolic process;GO:1901564//organonitrogen compound metabolic process;GO:0009059//macromolecule biosynthetic process;GO:0006807//nitrogen compound metabolic process;GO:0006518//peptide metabolic process;GO:0034641//cellular nitrogen compound metabolic process;GO:0044267//cellular protein metabolic process;GO:0…
	GRMZM2G167649	0.54	1.25	0.75	1.43	1.62	2.28	13.49	8.84	7.73	0.39	1.8	0.69	4	6.38	9.84	0.69	0.74	2.18	0.63	0.49	0.69	lavenderblush3	-	-	-	-	-	-	-	-
	GRMZM5G879116	1.89	1.13	1.52	1.46	7.17	0.54	45.45	32.75	26.25	0.34	2.25	0.94	4.56	7.59	14.63	1.22	3.62	3.05	0.76	0.43	0.45	lavenderblush3	-	-	-	-	-	-	-	-
	GRMZM5G843914	1.47	1.02	1.02	1.46	3.08	1.34	6.25	5.37	4.93	0.96	3.86	1.11	1.63	2.51	2.62	1.37	1.76	2.92	1.38	0.61	0.83	lavenderblush3	-	-	-	-	-	-	-	-
	GRMZM2G405581	2.09	1.17	1.49	1.49	5.31	1.66	9.04	6.41	4.57	5.12	7.01	1.3	1.47	2.82	1.86	4.35	5.13	4.18	1.17	0.95	0.77	lavenderblush3	-	-	-	-	-	GO:0005576//extracellular region	GO:0097159//organic cyclic compound binding;GO:0016491//oxidoreductase activity;GO:0020037//heme binding;GO:0004601//peroxidase activity;GO:0016209//antioxidant activity;GO:0043169//cation binding;GO:0016684//oxidoreductase activity, acting on peroxide as acceptor;GO:0043167//ion binding;GO:0046906//tetrapyrrole binding;GO:0046872//metal ion binding;GO:0003824//catalytic activity;GO:1901363//hete…	GO:0055114//oxidation-reduction process;GO:0050896//response to stimulus;GO:0008152//metabolic process;GO:0006979//response to oxidative stress;GO:0044710//single-organism metabolic process;GO:0044699//single-organism process;GO:0006950//response to stress
	GRMZM2G446170	1.1	1.78	1.2	1.5	2.48	5.3	15.91	23.3	27.68	9.24	5.22	1.77	6.02	11.31	7.49	0.94	0.65	0.34	0.17	0.59	0.04	lightsteelblue	-	-	-	-	-	-	-	-
	GRMZM2G034453	1.1	0.62	1.42	1.54	1.44	2.22	3.88	3.23	2.37	0.89	1.98	1.51	2.1	1.71	1.99	1.62	1.62	2.66	1	0.73	0.89	lavenderblush3	-	-	-	-	-	-	-	-
	GRMZM2G137788	0.46	0.73	0.51	1.57	2.91	1.05	6.02	5.54	4.88	2.15	3.88	1.42	3.81	4.25	3.44	1.92	3.56	2.9	1.06	2.15	4.22	lavenderblush3	-	-	-	-	-	GO:0031224//intrinsic component of membrane;GO:0016021//integral component of membrane;GO:0044425//membrane part;GO:0016020//membrane	GO:0032559//adenyl ribonucleotide binding;GO:0036094//small molecule binding;GO:0032553//ribonucleotide binding;GO:0030554//adenyl nucleotide binding;GO:0035639//purine ribonucleoside triphosphate binding;GO:0032555//purine ribonucleotide binding;GO:0032549//ribonucleoside binding;GO:0097367//carbohydrate derivative binding;GO:0032550//purine ribonucleoside binding;GO:0003824//catalytic activity;…	GO:0071704//organic substance metabolic process;GO:0009987//cellular process;GO:0044260//cellular macromolecule metabolic process;GO:0044237//cellular metabolic process;GO:0043412//macromolecule modification;GO:0044238//primary metabolic process;GO:0016310//phosphorylation;GO:0019538//protein metabolic process;GO:0036211//protein modification process;GO:0006468//protein phosphorylation;GO:0006793…
	GRMZM2G018044	1.07	0.21	0.8	1.58	1.26	2.54	0	0.16	0.03	1.2	1.61	0.89	0.79	0.03	0.03	2.23	0.54	0.19	0.38	1.75	1.02	lavenderblush3	-	-	-	-	-	-	GO:0004175//endopeptidase activity;GO:0008233//peptidase activity;GO:0003824//catalytic activity;GO:0004190//aspartic-type endopeptidase activity;GO:0070001//aspartic-type peptidase activity;GO:0016787//hydrolase activity;GO:0070011//peptidase activity, acting on L-amino acid peptides	GO:0008152//metabolic process;GO:0044238//primary metabolic process;GO:0006508//proteolysis;GO:0071704//organic substance metabolic process;GO:0043170//macromolecule metabolic process;GO:0019538//protein metabolic process
	GRMZM2G135400	2.83	1.81	2.99	1.59	18.56	3.47	33.93	28.41	26.02	1.48	4.01	2.4	6.81	13.07	9.37	1.37	3.44	5.13	2.47	1.7	2.41	lavenderblush3	-	-	-	-	-	-	-	-
	GRMZM2G087150	1.13	1.75	0.83	1.59	2.75	1.57	13.9	11.62	8.1	6.55	2.98	2.99	10.1	9.06	11.54	1.67	3.1	4.46	2.17	2.31	1.08	lavenderblush3	-	-	-	-	-	-	GO:0016787//hydrolase activity;GO:0003824//catalytic activity;GO:0016788//hydrolase activity, acting on ester bonds	GO:0044238//primary metabolic process;GO:0071704//organic substance metabolic process;GO:0008152//metabolic process;GO:0006629//lipid metabolic process;GO:0044699//single-organism process;GO:0044710//single-organism metabolic process
	GRMZM2G092752	0.05	0.57	0.45	1.61	11.64	0.93	7.68	5.89	5.18	0.93	3.92	0.17	2.07	2.77	1.56	1	1.44	1.57	0.15	0.25	0.24	lavenderblush3	-	-	-	-	-	-	-	-
	GRMZM2G154936	1.2	1.6	2.53	1.69	7.43	2.22	7.59	4.24	3.92	1.08	1.58	0.69	6.45	5.81	2.85	1.24	1.37	2.35	0.47	0.73	1.06	lavenderblush3	-	-	-	-	-	-	-	-
	GRMZM2G118250	1.09	1.37	1.64	1.72	3.16	2.33	6.42	4.98	5.55	1.12	1.11	1.31	1.24	3.58	1.27	1.94	1.48	1.62	1.43	1.82	1.69	lavenderblush3	-	-	-	-	-	GO:0005634//nucleus;GO:0005622//intracellular;GO:0043231//intracellular membrane-bounded organelle;GO:0043227//membrane-bounded organelle;GO:0005623//cell;GO:0044464//cell part;GO:0043229//intracellular organelle;GO:0043226//organelle;GO:0044424//intracellular part	-	GO:0044699//single-organism process;GO:0032501//multicellular organismal process;GO:0007275//multicellular organism development;GO:0044767//single-organism developmental process;GO:0044707//single-multicellular organism process;GO:0032502//developmental process
	GRMZM2G443453	2.63	4.08	3.34	1.81	7.76	1.52	14.04	9.98	7.94	3.12	3.87	3.08	13.12	10.89	12.45	4.95	3.92	4.52	4.15	4.73	3.09	lavenderblush3	-	-	-	-	-	-	-	-
	GRMZM2G092669	0.75	1.21	0.94	1.85	1.56	0.71	2.14	4.38	6.39	0.96	3.94	1.13	4.08	3.18	2.79	0.67	2.07	1.94	0.73	0.65	0.83	lavenderblush3	-	-	-	-	-	-	-	-
	GRMZM2G069476	4.13	3.85	3.81	1.86	4.78	1.7	7	6.59	6.41	4.32	4.57	3.17	7.34	7.49	6.59	4.09	4.01	4.17	3.83	5.09	3.7	lavenderblush3	-	-	-	-	-	-	-	-
	GRMZM2G007053	1.27	0.84	1.42	1.95	7.07	3.78	6.92	4.21	4.8	0.72	1.1	0.28	5.17	4.39	2.89	0.5	0.77	1.08	1.16	0.35	0.27	lavenderblush3	-	-	-	-	-	-	GO:0005488//binding;GO:0050662//coenzyme binding;GO:0003824//catalytic activity;GO:0048037//cofactor binding	-
	GRMZM2G108523	19.4	17.06	18.75	1.97	25.22	4.24	53.93	35.85	24.31	6.72	25.42	4.28	33.65	29.63	27.36	16.57	30.39	19.39	8.38	31.79	4.62	lavenderblush3	-	-	-	-	-	-	-	-
	GRMZM2G097469	1.83	4.63	3.01	1.99	7.34	6.33	12.56	12.4	8.62	1.25	3.9	0.68	11.64	6.99	7.33	3.4	2.59	5.88	2.49	3.95	2.69	lavenderblush3	-	-	-	-	-	-	-	-
	GRMZM2G026203	5.62	2.18	5.12	2.01	9.05	2.87	9.92	12.93	13.97	2.6	4.55	3.99	5.5	5.38	4.03	7.55	6.25	8.7	1.98	3.45	1.77	lavenderblush3	-	-	-	-	-	-	GO:0003824//catalytic activity;GO:0005488//binding;GO:0004672//protein kinase activity;GO:0005524//ATP binding;GO:1901363//heterocyclic compound binding;GO:0032559//adenyl ribonucleotide binding;GO:0036094//small molecule binding;GO:0016740//transferase activity;GO:0016301//kinase activity;GO:0032550//purine ribonucleoside binding;GO:0000166//nucleotide binding;GO:0032553//ribonucleotide binding;…	GO:0016310//phosphorylation;GO:0009987//cellular process;GO:0044237//cellular metabolic process;GO:0006468//protein phosphorylation;GO:0071704//organic substance metabolic process;GO:0043170//macromolecule metabolic process;GO:0008152//metabolic process;GO:0006464//cellular protein modification process;GO:0006793//phosphorus metabolic process;GO:0036211//protein modification process;GO:0044260//c…
	GRMZM5G872502	2.38	2.27	3.24	2.08	8.31	2.97	17.23	11.43	7.89	0.83	2.97	1.71	10.24	12.85	7.33	2.18	3.61	4.05	2.66	3.99	2.62	lavenderblush3	-	-	-	-	-	-	-	-
	GRMZM6G205247	3.12	1.25	3.83	2.08	5.59	1.63	15.82	17.68	14.25	2.77	0.51	1.63	12.53	9.48	4.46	1.19	2.65	2.67	3.8	3.27	1.96	lavenderblush3	-	-	-	-	-	-	-	-
	GRMZM2G039477	0.44	0.87	0.44	2.15	28.74	2.19	87.93	45.3	31.08	0.45	0.58	0.14	57.36	42.62	27.31	0	0.23	0.92	0.08	0.37	0.25	lavenderblush3	-	-	-	-	-	-	-	-
	GRMZM2G148277	2.29	0.87	1.24	2.22	0.72	1.63	0	0.03	0.15	2.24	0.75	1.77	0.03	0.34	0.18	0.93	0.07	2.35	1.89	3.11	2.34	lavenderblush3	-	-	-	-	-	-	GO:0016758//transferase activity, transferring hexosyl groups;GO:0016757//transferase activity, transferring glycosyl groups;GO:0003824//catalytic activity;GO:0016740//transferase activity	GO:0008152//metabolic process
	GRMZM2G118951	1.78	2.34	2.31	2.23	8.28	5	32.53	22.07	18.76	1.23	5.45	2.11	23.52	23.69	22.25	3.07	5.53	6.76	1.92	4.34	1.12	lavenderblush3	-	-	-	-	-	-	-	-
	GRMZM2G314769	2.13	1.62	1.23	2.26	5	4.77	8.96	4.12	2.11	0.64	0.5	0.82	1.92	3.73	5.12	0.41	0.64	0.84	0.88	0.75	0.49	lavenderblush3	-	-	-	-	-	-	-	-
	GRMZM2G040161	1.08	2.51	0.27	2.27	2.33	1.16	0.32	0.4	0.76	1.74	0.67	2.62	0.42	1.36	0.41	1.16	1.32	2.26	1.67	1.21	0.77	lavenderblush3	-	-	-	-	-	-	-	-
	GRMZM2G012926	0.49	0.93	0.75	2.39	2.18	1.34	7.95	6.47	8.36	0.44	1.24	0.72	3.14	3.05	1.2	0.59	6.45	3.11	0.62	0.27	0.41	lavenderblush3	-	-	-	-	-	-	-	-
	GRMZM2G036980	1.19	1.43	1.02	2.47	0.75	1	0.15	0.1	0.2	0.55	0.85	0.66	0.1	0.29	0.2	2.64	0.56	1.88	1.57	1.24	0.88	lavenderblush3	-	-	-	-	-	-	-	-
	GRMZM2G165530	1.09	2.83	1.81	2.49	2.27	2.61	13.41	11.88	9.29	1.51	2.5	2.08	2.59	8.48	8.88	0.96	5.22	8.44	0.9	0.85	0.52	lavenderblush3	-	-	-	-	-	GO:0071944//cell periphery;GO:0044464//cell part;GO:0031224//intrinsic component of membrane;GO:0016021//integral component of membrane;GO:0005886//plasma membrane;GO:0005623//cell;GO:0016020//membrane;GO:0044425//membrane part	GO:0005215//transporter activity	GO:0051179//localization;GO:0055085//transmembrane transport;GO:0006810//transport;GO:1902578//single-organism localization;GO:0051234//establishment of localization;GO:0044763//single-organism cellular process;GO:0044699//single-organism process;GO:0044765//single-organism transport;GO:0009987//cellular process
	GRMZM2G005955	1.53	2.28	0.96	2.49	3.22	1.47	8.21	5.86	5.82	1.51	1.44	3.82	3.67	2	3.76	1.68	5.08	3.6	1.16	1.73	0.87	lavenderblush3	-	-	-	-	-	-	-	-
	GRMZM2G138003	3.45	2.02	2.45	2.66	4.86	3.13	9.9	7.35	6.71	3.13	2.69	3.06	4.52	5.95	3.73	2.36	2.65	2.49	4.25	3.34	4.94	lavenderblush3	-	-	-	-	-	-	-	-
	GRMZM2G120922	2.64	1.27	1.92	2.71	2.78	3.72	3.93	5.65	7.32	0.4	0.6	1.11	0.41	1.57	1.91	0.56	0.76	0.93	0.18	0.13	0.02	lavenderblush3	-	-	-	-	-	-	-	GO:0009987//cellular process;GO:0044765//single-organism transport;GO:0044763//single-organism cellular process;GO:0006810//transport;GO:0051179//localization;GO:0055085//transmembrane transport;GO:0044699//single-organism process;GO:0051234//establishment of localization;GO:1902578//single-organism localization
	GRMZM2G032878	3.72	2.64	2.94	2.8	1.82	1.74	6.85	5.42	3.89	1.39	2.73	3.26	6.09	10.14	4.57	3.17	3.71	4.18	2.61	2.57	2.44	lavenderblush3	-	-	-	-	-	-	-	GO:0009058//biosynthetic process;GO:0008152//metabolic process;GO:0044283//small molecule biosynthetic process;GO:0019752//carboxylic acid metabolic process;GO:0006633//fatty acid biosynthetic process;GO:0044699//single-organism process;GO:0008610//lipid biosynthetic process;GO:0006631//fatty acid metabolic process;GO:0032787//monocarboxylic acid metabolic process;GO:0046394//carboxylic acid bios…
	GRMZM2G347174	1.23	2.09	1.01	2.81	15.5	2.49	40.8	31.57	25.02	0.99	10.37	4.4	15.95	18.4	6.99	4.71	11.95	19.31	1	1.52	0.53	lavenderblush3	-	-	-	-	-	GO:0044425//membrane part;GO:0016020//membrane;GO:0031224//intrinsic component of membrane;GO:0016021//integral component of membrane	-	GO:0055085//transmembrane transport;GO:1902578//single-organism localization;GO:0044699//single-organism process;GO:0006810//transport;GO:0051234//establishment of localization;GO:0044765//single-organism transport;GO:0009987//cellular process;GO:0044763//single-organism cellular process;GO:0051179//localization
	GRMZM2G084947	2.05	4.87	3.44	2.82	16.63	1.93	54.82	50.57	41.86	4.7	5.83	4.95	45.46	93.04	33.22	2.52	7.12	20.63	5.2	5.23	2.6	lavenderblush3	-	-	-	-	-	-	-	-
	GRMZM5G816356	4.04	4.94	4.3	2.86	3.87	4.11	7.35	7.71	7.37	1.6	4.35	5.61	5.64	6.15	5.8	5.13	5.59	5.07	4.78	4.72	5.2	lavenderblush3	-	Metabolism	Energy metabolism	ko00920//Sulfur metabolism	K17725	-	GO:0016788//hydrolase activity, acting on ester bonds;GO:0016787//hydrolase activity;GO:0003824//catalytic activity	GO:0048608//reproductive structure development;GO:0009790//embryo development;GO:0000003//reproduction;GO:0048856//anatomical structure development;GO:0009628//response to abiotic stimulus;GO:0022414//reproductive process;GO:0003006//developmental process involved in reproduction;GO:0048316//seed development;GO:0006970//response to osmotic stress;GO:0009888//tissue development;GO:0009793//embryo …
	GRMZM2G359331	0.63	1.17	0.68	2.9	4.16	3.15	9.35	7.68	6.32	1.62	0.73	0.72	1.71	1.81	2.85	0.74	1.39	1.49	0.4	0.1	0.56	lavenderblush3	-	-	-	-	-	-	-	-
	GRMZM2G077708	3.02	2.36	2.46	2.93	4.48	2.85	5.52	3.83	4.63	1.54	2.19	0.8	3.59	4.04	2.88	3	2.12	3.47	1.13	1.1	0.94	lavenderblush3	-	-	-	-	-	-	-	-
	GRMZM5G817182	1.72	2.47	2.81	2.94	11.75	5.22	12.3	9.99	11.96	1.26	3.15	0.83	9.21	9.86	5.46	3.41	3.57	5.12	0.8	2.84	0.72	lavenderblush3	-	-	-	-	-	-	-	-
	GRMZM2G092749	3.94	4.78	3.78	2.95	7.56	3.63	17.51	10.42	6.42	3.78	7.25	3.26	11.05	9.82	7.46	2.9	5.48	7.32	3.72	4.7	2.83	lavenderblush3	-	-	-	-	-	-	GO:0005089//Rho guanyl-nucleotide exchange factor activity;GO:0098772//molecular function regulator;GO:0005085//guanyl-nucleotide exchange factor activity;GO:0005088//Ras guanyl-nucleotide exchange factor activity	-
	GRMZM2G007324	0.63	0.84	0.48	2.96	6.46	1.54	3.89	3.66	4.72	0.93	2.27	0.25	1.6	2.93	0.7	0.85	2.15	3.22	0.13	0.33	0.27	lavenderblush3	-	-	-	-	-	-	-	-
	GRMZM2G046359	3.92	5.1	4.06	3	8.55	3.45	14.65	12.03	13.78	4.67	4.6	3.18	12.17	13.26	9.61	3.81	4.58	4.51	4.6	4.64	4.36	lavenderblush3	-	-	-	-	-	-	-	-
	AC226227.2_FG005	2.09	2.19	1.37	3.08	2.34	1.15	7.99	7.3	6.13	1.81	4.19	2.99	5.29	8.73	6.02	2.39	4.43	5.72	1.92	3.9	2.31	lavenderblush3	-	-	-	-	-	-	-	-
	GRMZM2G358768	2.48	2.39	1.89	3.11	3.95	1.69	7.25	6.23	5.74	2.49	3.34	2.71	2.67	4.69	4.34	2.93	5.52	4.6	2.47	2.84	1.66	lavenderblush3	-	-	-	-	-	-	GO:0005515//protein binding;GO:0005488//binding	-
	GRMZM2G055704	1.63	1.5	2.21	3.19	21.14	17.69	53.92	31.21	22.79	5.43	7.56	1.6	3.63	9.19	7.62	2.53	10.83	7.14	1.23	2.16	2.51	lavenderblush3	-	-	-	-	-	-	GO:0043169//cation binding;GO:0005488//binding;GO:0043167//ion binding;GO:0046872//metal ion binding	GO:1902578//single-organism localization;GO:0006812//cation transport;GO:0006811//ion transport;GO:0051234//establishment of localization;GO:0044765//single-organism transport;GO:0030001//metal ion transport;GO:0006810//transport;GO:0044699//single-organism process;GO:0051179//localization
	GRMZM2G409976	4.07	4.08	4.62	3.19	8.69	7.66	12.34	11.27	9.4	3.34	3.57	2.65	9.63	15.61	12.73	6.49	4.9	6.01	5.8	10.16	5.16	lavenderblush3	-	-	-	-	-	-	GO:0036094//small molecule binding;GO:0097367//carbohydrate derivative binding;GO:0017076//purine nucleotide binding;GO:1901265//nucleoside phosphate binding;GO:0032555//purine ribonucleotide binding;GO:0001882//nucleoside binding;GO:0032559//adenyl ribonucleotide binding;GO:0005488//binding;GO:0043167//ion binding;GO:0043168//anion binding;GO:0032550//purine ribonucleoside binding;GO:0032553//ri…	GO:0006468//protein phosphorylation;GO:0043412//macromolecule modification;GO:0044267//cellular protein metabolic process;GO:0008152//metabolic process;GO:0006793//phosphorus metabolic process;GO:0044238//primary metabolic process;GO:0016310//phosphorylation;GO:0044260//cellular macromolecule metabolic process;GO:0071704//organic substance metabolic process;GO:0043170//macromolecule metabolic pro…
	GRMZM2G145840	4.04	3.12	4.21	3.19	6.15	3.85	7.7	10.25	12.13	1.78	5.6	2.17	5.93	7.29	5.77	5.44	6.12	8.87	2	2.95	1.91	lavenderblush3	-	-	-	-	-	-	-	-
	GRMZM2G034843	3.76	8.01	5.02	3.34	45.19	7.89	167.31	76.18	40.93	8.33	8.64	6.54	45.1	98.31	33.5	6.63	11.05	10.81	7.08	10.39	5.46	lavenderblush3	-	-	-	-	-	-	-	-
	GRMZM5G822237	2.09	1.72	2.48	3.43	21.37	3.95	36.73	31.88	25.84	3.63	10.25	3.3	34.38	24.28	21.02	6.95	15.2	22.32	2.24	3.14	1.4	lavenderblush3	-	-	-	-	-	-	-	-
	GRMZM2G044281	2.02	2.42	1.56	3.44	17.21	6.13	11.5	10.47	10.05	7.19	10.01	1.6	7.37	5.56	4.75	6.93	10.13	7.52	1.24	1.27	1.23	lavenderblush3	-	-	-	-	-	-	GO:0005488//binding;GO:0016836//hydro-lyase activity;GO:0050662//coenzyme binding;GO:0016829//lyase activity;GO:0003824//catalytic activity;GO:0016835//carbon-oxygen lyase activity;GO:0008460//dTDP-glucose 4,6-dehydratase activity;GO:0048037//cofactor binding	GO:0006725//cellular aromatic compound metabolic process;GO:0044237//cellular metabolic process;GO:0071704//organic substance metabolic process;GO:0008152//metabolic process;GO:0006807//nitrogen compound metabolic process;GO:1901135//carbohydrate derivative metabolic process;GO:0034641//cellular nitrogen compound metabolic process;GO:0006139//nucleobase-containing compound metabolic process;GO:00…
	GRMZM2G001592	3.75	3.71	3.71	3.45	5.08	2.52	6.94	7.61	7.81	2.04	4.09	2.39	6.39	6.46	5.57	3.38	2.6	3.96	3	3.5	3.66	lavenderblush3	-	-	-	-	-	-	-	-
	GRMZM2G313529	0.92	3.76	1.99	3.5	2.61	2.18	79.23	52.43	35.8	5.09	6.97	3.71	22.32	38.01	46.14	0.73	7.31	25.7	2.34	0.82	0.64	lavenderblush3	-	-	-	-	-	-	-	-
	XLOC_007568	3.56	1.3	5.67	3.5	0.5	2.7	0.14	0.33	0	3.1	2.2	1.73	0	0	0.13	2.31	2.07	2.7	3.49	2.55	3.11	lavenderblush3	-	-	-	-	-	-	-	-
	AC155434.2_FG001	2.79	2.5	3.5	3.56	7.55	7.04	12.77	10.84	12.26	1.52	2.11	0.6	11.18	6.26	6.66	0.8	4.27	2.96	1.33	0.58	1.01	lavenderblush3	-	-	-	-	-	-	-	-
	GRMZM2G144997	2.62	5.39	5.24	3.58	15.23	5.89	25.93	32.66	24.57	4.4	3.91	4.55	16.29	12.07	8.1	4.9	4.11	3.69	1.47	2.72	1.25	lavenderblush3	-	-	-	-	-	-	-	-
	GRMZM2G004909	3.35	2.18	4.01	3.61	11.06	6.14	28.12	18.89	17.29	4.7	3.1	2.15	9.01	24.05	9.42	2.17	1.27	2.44	3.06	9.54	3.5	lavenderblush3	-	-	-	-	-	-	-	-
	GRMZM2G034471	17.37	11.1	14.26	3.62	15.06	25.5	1.69	0.71	0.58	9.17	3.4	34.68	0.81	3.09	2.01	17.35	8.58	9.68	24.1	18.65	3.74	lavenderblush3	-	-	-	-	-	-	GO:0005506//iron ion binding;GO:1901363//heterocyclic compound binding;GO:0005488//binding;GO:0097159//organic cyclic compound binding;GO:0016705//oxidoreductase activity, acting on paired donors, with incorporation or reduction of molecular oxygen;GO:0043167//ion binding;GO:0043169//cation binding;GO:0046914//transition metal ion binding;GO:0003824//catalytic activity;GO:0046872//metal ion bindi…	GO:0055114//oxidation-reduction process;GO:0008152//metabolic process;GO:0044710//single-organism metabolic process;GO:0044699//single-organism process
	GRMZM2G468111	6.52	0.43	4.32	3.79	6.05	7.25	17.46	89.37	150	2	5.18	3.17	17.32	1.92	9.83	4.08	2.6	8.94	5.17	2.7	3.18	lightsteelblue	-	-	-	-	-	-	-	-
	GRMZM2G083526	0.85	1.13	1.33	3.88	20.34	5.73	21.72	17.46	15.15	4.02	3.62	0.99	43.85	10.3	11.53	1.64	3.93	6.4	1.02	1.41	1.69	lavenderblush3	-	-	-	-	-	GO:0016021//integral component of membrane;GO:0005886//plasma membrane;GO:0005623//cell;GO:0031224//intrinsic component of membrane;GO:0016020//membrane;GO:0044464//cell part;GO:0044425//membrane part;GO:0071944//cell periphery	GO:0005488//binding;GO:1901265//nucleoside phosphate binding;GO:0000166//nucleotide binding;GO:0046914//transition metal ion binding;GO:1901363//heterocyclic compound binding;GO:0043167//ion binding;GO:0036094//small molecule binding;GO:0016491//oxidoreductase activity;GO:0046872//metal ion binding;GO:0043169//cation binding;GO:0097159//organic cyclic compound binding;GO:0003824//catalytic activi…	GO:0019752//carboxylic acid metabolic process;GO:0003006//developmental process involved in reproduction;GO:0006633//fatty acid biosynthetic process;GO:0032787//monocarboxylic acid metabolic process;GO:0032501//multicellular organismal process;GO:0007275//multicellular organism development;GO:0022412//cellular process involved in reproduction in multicellular organism;GO:0044763//single-organism …
	GRMZM2G308752	3.7	3.55	3.86	3.88	2.42	3.18	12.6	13.24	11.41	4.56	3.3	4.11	5.73	11.23	7.28	1.56	4.79	3.72	6.39	8.44	5.37	lavenderblush3	-	-	-	-	-	-	GO:0004672//protein kinase activity;GO:0017076//purine nucleotide binding;GO:1901363//heterocyclic compound binding;GO:0032549//ribonucleoside binding;GO:0097159//organic cyclic compound binding;GO:0005488//binding;GO:0030554//adenyl nucleotide binding;GO:0032550//purine ribonucleoside binding;GO:0035639//purine ribonucleoside triphosphate binding;GO:0032553//ribonucleotide binding;GO:0005524//AT…	GO:0006468//protein phosphorylation;GO:0050794//regulation of cellular process;GO:0044699//single-organism process;GO:0051716//cellular response to stimulus;GO:0044260//cellular macromolecule metabolic process;GO:0043412//macromolecule modification;GO:0006796//phosphate-containing compound metabolic process;GO:0019538//protein metabolic process;GO:0050896//response to stimulus;GO:0050789//regulat…
	GRMZM2G411653	4.05	4.5	4.28	3.97	5.46	4.11	11.84	11.85	9.47	3.6	4.99	3.52	9.27	9.74	7.95	4.11	5.72	4.7	3.41	4.19	2.75	lavenderblush3	-	-	-	-	-	-	GO:0005515//protein binding;GO:0005488//binding	-
	GRMZM2G413717	5.29	3.43	4.41	3.99	3.1	1.05	13.81	7.69	8.67	6.26	13.82	3.5	8.05	8.56	10.11	5.53	5.96	7.25	6.49	1.88	4.13	lavenderblush3	-	-	-	-	-	-	-	-
	GRMZM2G428987	7.13	2.48	6.4	4.14	6.85	4.59	21.04	27.54	23.96	4.55	6.75	7.59	21.17	21.14	17.46	6.42	11.74	10.5	3.89	3.22	2.12	lavenderblush3	-	-	-	-	-	-	-	-
	GRMZM2G117410	3.52	4.03	3.76	4.27	7.92	5.88	17.96	12.03	8.6	2.46	2.72	2.36	9.6	8.72	6.68	2.66	3.76	5.93	2.36	3.1	2.21	lavenderblush3	-	-	-	-	-	-	-	GO:0065007//biological regulation;GO:0009894//regulation of catabolic process;GO:0050789//regulation of biological process;GO:0009896//positive regulation of catabolic process;GO:0031331//positive regulation of cellular catabolic process;GO:0031325//positive regulation of cellular metabolic process;GO:0019222//regulation of metabolic process;GO:0048522//positive regulation of cellular process;GO:…
	GRMZM2G066876	5.56	8.75	5.44	4.49	4.78	5.54	2.09	3.91	4.36	5.1	3.81	7.82	2.46	2.17	2.73	6.39	4.63	4.62	4.9	5.97	5.35	lavenderblush3	-	-	-	-	-	-	GO:0035639//purine ribonucleoside triphosphate binding;GO:0016307//phosphatidylinositol phosphate kinase activity;GO:0016772//transferase activity, transferring phosphorus-containing groups;GO:0016301//kinase activity;GO:0000166//nucleotide binding;GO:1901363//heterocyclic compound binding;GO:0005524//ATP binding;GO:0017076//purine nucleotide binding;GO:0003824//catalytic activity;GO:0016773//pho…	GO:0071704//organic substance metabolic process;GO:0006796//phosphate-containing compound metabolic process;GO:0046486//glycerolipid metabolic process;GO:0044238//primary metabolic process;GO:0046488//phosphatidylinositol metabolic process;GO:0044763//single-organism cellular process;GO:0044699//single-organism process;GO:0006644//phospholipid metabolic process;GO:0006793//phosphorus metabolic pr…
	GRMZM2G010000	3.79	3.92	4.66	4.71	9.16	6.4	22.32	14.72	8.33	1.77	9.69	2.17	5.01	4.4	3.15	2.34	5.59	6.28	2	2.14	1.84	lavenderblush3	-	-	-	-	-	-	GO:0005515//protein binding;GO:0005488//binding	-
	GRMZM2G316635	2.67	2.23	2.37	4.73	7.6	3.36	7.29	5.93	4.77	2.07	3.08	2.89	4	3.13	4.03	3.45	4.5	3.52	1.54	1.92	1.61	lavenderblush3	-	-	-	-	-	-	-	-
	GRMZM2G379780	4.58	2.19	4.28	4.78	1.38	1.88	0	0.03	0.03	2.21	2.6	3.09	0	0.03	0	5.99	0.6	2.07	0.63	0.87	0.67	lavenderblush3	-	-	-	-	-	-	GO:0035639//purine ribonucleoside triphosphate binding;GO:0000166//nucleotide binding;GO:0097367//carbohydrate derivative binding;GO:0036094//small molecule binding;GO:0097159//organic cyclic compound binding;GO:0016301//kinase activity;GO:0001883//purine nucleoside binding;GO:0032553//ribonucleotide binding;GO:1901363//heterocyclic compound binding;GO:0016773//phosphotransferase activity, alcoho…	GO:0036211//protein modification process;GO:0006796//phosphate-containing compound metabolic process;GO:0044237//cellular metabolic process;GO:0006464//cellular protein modification process;GO:0008152//metabolic process;GO:0016310//phosphorylation;GO:0009987//cellular process;GO:0044267//cellular protein metabolic process;GO:0006793//phosphorus metabolic process;GO:0006468//protein phosphorylatio…
	GRMZM2G169201	8.98	8.66	7.29	4.89	36.22	7.84	17.41	15.31	17.31	4.26	6.29	2.72	14.21	12.5	11.66	3.98	5.33	12.66	3.21	4.52	4.13	lavenderblush3	-	-	-	-	-	GO:0031224//intrinsic component of membrane;GO:0016020//membrane;GO:0044425//membrane part;GO:0016021//integral component of membrane	GO:0016491//oxidoreductase activity;GO:0003824//catalytic activity	GO:0044699//single-organism process;GO:0008152//metabolic process;GO:0044710//single-organism metabolic process;GO:0055114//oxidation-reduction process
	GRMZM2G179658	9.04	8.16	9.72	4.96	10.66	7.67	12.57	19.08	20.96	5.67	4.7	3.11	15.69	15.49	11.95	5.43	5	4.37	3.84	3.74	5.04	lavenderblush3	-	-	-	-	-	-	-	-
	GRMZM2G003718	3.39	3.6	3.35	4.96	5.56	4.73	12.78	10.03	10.96	2.98	8.3	4.72	8.43	10.72	7.68	4.76	9.41	6.33	2.81	2.13	2.69	lavenderblush3	-	-	-	-	-	-	-	-
	GRMZM2G057778	1.28	2.69	0.7	4.98	5.55	1.69	9.63	7.8	4.98	1.46	1.12	7.91	6.91	4.45	3.95	1.77	6.26	3.21	1.93	1.18	0.75	lavenderblush3	-	-	-	-	-	-	GO:0016740//transferase activity;GO:0016758//transferase activity, transferring hexosyl groups;GO:0016757//transferase activity, transferring glycosyl groups;GO:0046527//glucosyltransferase activity;GO:0003843//1,3-beta-D-glucan synthase activity;GO:0003824//catalytic activity;GO:0035251//UDP-glucosyltransferase activity;GO:0008194//UDP-glycosyltransferase activity	-
	GRMZM2G010363	17.72	10.98	14.37	5.03	19.71	6.17	34.76	31.06	31.25	11.79	21.5	14.94	34.62	23.5	22.93	20.58	19.74	33.2	13.77	16.41	9.7	lavenderblush3	-	-	-	-	-	-	-	-
	GRMZM6G699895	13.08	10.19	12.14	5.03	9.69	6.3	17.06	15.34	15.49	9.22	11.16	7.03	19.66	17.47	21.98	10.97	11.37	18	7.4	8.37	6.55	lavenderblush3	-	-	-	-	-	-	GO:0046914//transition metal ion binding;GO:0046872//metal ion binding;GO:0030170//pyridoxal phosphate binding;GO:0097159//organic cyclic compound binding;GO:0048037//cofactor binding;GO:1901363//heterocyclic compound binding;GO:0005488//binding;GO:0043168//anion binding;GO:0003824//catalytic activity;GO:0043169//cation binding;GO:0030151//molybdenum ion binding;GO:0043167//ion binding	-
	GRMZM2G022915	17.57	17.14	15.51	5.05	21.79	9.23	30.42	24.54	21.85	11.57	16.51	9.6	23.54	30.2	28.47	13.75	14.51	26.87	13.9	17.42	10.43	lavenderblush3	-	-	-	-	-	GO:0016020//membrane;GO:0016021//integral component of membrane;GO:0031224//intrinsic component of membrane;GO:0044425//membrane part	GO:0022892//substrate-specific transporter activity;GO:0022803//passive transmembrane transporter activity;GO:0022857//transmembrane transporter activity;GO:0005515//protein binding;GO:0005216//ion channel activity;GO:0005215//transporter activity;GO:0022838//substrate-specific channel activity;GO:0015267//channel activity;GO:0015075//ion transmembrane transporter activity;GO:0022891//substrate-s…	GO:0044763//single-organism cellular process;GO:0055085//transmembrane transport;GO:0051234//establishment of localization;GO:0006810//transport;GO:0051179//localization;GO:1902578//single-organism localization;GO:0009987//cellular process;GO:0044699//single-organism process;GO:0044765//single-organism transport;GO:0006811//ion transport
	GRMZM2G164704	11.79	8.65	9.24	5.12	5.02	3.28	11.63	12.02	12.95	7.13	7.36	8.29	12.79	15.21	8.55	7.22	9.47	5.66	8.37	5.92	8.23	lavenderblush3	-	-	-	-	-	-	-	-
	GRMZM2G061732	6.85	5.26	9.06	5.16	9.17	4.85	16.37	19.82	20.74	5.28	8.27	5.05	8.17	8.87	13.22	6.47	9.13	13.96	2.57	4.49	5.75	lightsteelblue	-	-	-	-	-	-	GO:0008987//quinolinate synthetase A activity;GO:0051539//4 iron, 4 sulfur cluster binding;GO:0005488//binding;GO:0051536//iron-sulfur cluster binding;GO:0051540//metal cluster binding;GO:0003824//catalytic activity	GO:0019438//aromatic compound biosynthetic process;GO:1901566//organonitrogen compound biosynthetic process;GO:0051188//cofactor biosynthetic process;GO:0006796//phosphate-containing compound metabolic process;GO:0006725//cellular aromatic compound metabolic process;GO:1901360//organic cyclic compound metabolic process;GO:0046483//heterocycle metabolic process;GO:0044271//cellular nitrogen compou…
	GRMZM2G062357	8.64	7.99	7.72	5.22	6.03	4.4	17.6	12.54	8.83	4.79	6.01	6.34	10.21	12.5	12.12	7.02	9.86	9.35	4.57	4.77	4.59	lavenderblush3	-	-	-	-	-	GO:0005777//peroxisome;GO:0044424//intracellular part;GO:0005737//cytoplasm;GO:0043229//intracellular organelle;GO:0044444//cytoplasmic part;GO:0044464//cell part;GO:0043227//membrane-bounded organelle;GO:0042579//microbody;GO:0043226//organelle;GO:0043231//intracellular membrane-bounded organelle;GO:0005623//cell;GO:0005622//intracellular	GO:0003824//catalytic activity	GO:0008152//metabolic process;GO:0042445//hormone metabolic process;GO:0044237//cellular metabolic process;GO:0009850//auxin metabolic process;GO:0010817//regulation of hormone levels;GO:0065007//biological regulation;GO:0065008//regulation of biological quality;GO:0009987//cellular process
	GRMZM2G080959	3.49	2.1	2.63	5.37	14.73	6.12	20.17	11.9	7.11	3.59	4.22	0.57	13.77	7.91	6.73	9.29	2.37	1.9	1.52	1.7	1.1	lavenderblush3	-	-	-	-	-	-	-	-
	GRMZM2G465806	2.48	4.32	3.55	5.46	5.52	7.13	15.09	13.81	15.1	3.02	2.67	2.01	4.2	6.1	3.69	2.04	2.89	2.05	2.91	3.17	2.29	lavenderblush3	-	-	-	-	-	-	GO:0003824//catalytic activity	GO:0008152//metabolic process
	GRMZM2G013630	2.44	5.18	2.73	5.48	15.33	9.97	22.46	18.09	18.45	2.83	2.96	2.2	11.18	8.66	10.61	2.89	4.23	5.92	3.68	4.04	4.04	lavenderblush3	-	-	-	-	-	-	-	-
	GRMZM2G013200	3.04	4.61	3.04	5.52	14.44	9.31	17.62	15.2	13.4	2.44	2.98	1.87	8.24	7.69	9.47	2.74	3.53	5.47	2.83	3.87	3.68	lavenderblush3	-	-	-	-	-	-	-	-
	GRMZM2G160927	7.7	5.83	6.15	5.54	10.96	7.59	20.69	17.03	12.02	5.42	8.14	3.72	10.03	10.46	9.39	5.25	7.39	7.38	4.43	5.76	3.92	lavenderblush3	-	-	-	-	-	-	-	-
	GRMZM2G035370	5.72	5.69	5.17	5.64	11.91	2.83	11.97	6.26	4.04	3.17	3.04	2.9	4.13	6.91	2.96	3.36	0.8	1.43	4.8	6.75	4.47	lavenderblush3	-	-	-	-	-	-	GO:0005488//binding;GO:1901363//heterocyclic compound binding;GO:0003682//chromatin binding;GO:0044877//macromolecular complex binding;GO:0003677//DNA binding;GO:0097159//organic cyclic compound binding;GO:0003676//nucleic acid binding	-
	GRMZM2G128922	6.05	7.55	6.4	5.72	15.17	8.51	37.48	19.04	6.38	6.02	4.14	4.06	20.19	22.69	16.03	6.91	8.74	11.39	4.76	6.1	3.06	lavenderblush3	-	-	-	-	-	-	GO:0008233//peptidase activity;GO:0070001//aspartic-type peptidase activity;GO:0004175//endopeptidase activity;GO:0004190//aspartic-type endopeptidase activity;GO:0070011//peptidase activity, acting on L-amino acid peptides;GO:0016787//hydrolase activity;GO:0003824//catalytic activity	GO:0008152//metabolic process;GO:0006508//proteolysis;GO:0043170//macromolecule metabolic process;GO:0071704//organic substance metabolic process;GO:0019538//protein metabolic process;GO:0044238//primary metabolic process
	GRMZM2G111224	3.83	2.38	3.87	5.77	19.74	7.48	32.73	25.82	21.68	2.89	6.44	3.55	8.87	8.84	12.33	4.61	9.19	10.87	3.26	2.71	2.59	lavenderblush3	-	-	-	-	-	-	-	-
	GRMZM2G154565	2.83	3.15	2.91	5.78	12.66	4.75	50.49	50.91	36.89	2.56	5.38	3.63	20.36	28.4	12.02	4.33	9.24	7.71	2.79	1.21	2.16	lavenderblush3	-	-	-	-	-	-	-	-
	XLOC_009471	0.81	0.12	0.84	5.78	0	0.24	8.8	8.39	11.32	0.07	2.72	0.95	4.26	5.03	5.03	1.24	2.13	4.19	0.34	0.23	0.38	lavenderblush3	-	-	-	-	-	-	-	-
	GRMZM2G165746	1.9	2.1	2.57	5.79	14.37	6.52	22	17.09	11.95	1.84	9.9	3.23	5.34	5.71	4.21	5.38	4.5	6.82	0.99	1.24	1.65	lavenderblush3	-	-	-	-	-	GO:0016020//membrane;GO:0044425//membrane part;GO:0016021//integral component of membrane;GO:0031224//intrinsic component of membrane	-	GO:0044765//single-organism transport;GO:0044763//single-organism cellular process;GO:0051179//localization;GO:0044699//single-organism process;GO:0051234//establishment of localization;GO:0009987//cellular process;GO:0006810//transport;GO:1902578//single-organism localization;GO:0055085//transmembrane transport
	GRMZM2G140651	5.39	5.25	5.66	5.81	3.69	4.89	11	5.58	4.44	4.36	4.85	1.01	8.04	15.38	1.27	6.06	8.21	9.23	3.59	4.36	1.52	lavenderblush3	-	-	-	-	-	-	GO:0043169//cation binding;GO:0005515//protein binding;GO:0005488//binding;GO:0008270//zinc ion binding;GO:0043167//ion binding;GO:0046872//metal ion binding;GO:0046914//transition metal ion binding	-
	GRMZM2G061700	3.97	4.19	2.81	5.82	16.67	3.87	27.13	21.83	15.29	2.96	4.83	4.45	17.71	25.74	15.42	4.14	4.34	4.51	5.87	4.73	6.04	lavenderblush3	-	-	-	-	-	-	-	-
	GRMZM2G451965	10.56	3.08	7.25	5.86	14.67	7.04	16.16	9.78	5.23	2.48	1.7	3.63	6.65	8.51	5.08	9.22	6.19	8.67	1.07	1.13	1.58	lavenderblush3	-	-	-	-	-	-	GO:0016787//hydrolase activity;GO:0004553//hydrolase activity, hydrolyzing O-glycosyl compounds;GO:0003824//catalytic activity;GO:0008810//cellulase activity;GO:0016798//hydrolase activity, acting on glycosyl bonds	GO:0044238//primary metabolic process;GO:0009251//glucan catabolic process;GO:0030243//cellulose metabolic process;GO:0008152//metabolic process;GO:0044275//cellular carbohydrate catabolic process;GO:1901575//organic substance catabolic process;GO:0006073//cellular glucan metabolic process;GO:0044237//cellular metabolic process;GO:0044260//cellular macromolecule metabolic process;GO:0030245//cell…
	GRMZM2G478417	3.55	4.87	3.72	5.96	16.84	5.73	18.26	17.04	15.29	3.2	7.49	4.45	13.28	16.22	13.87	6.53	12.71	10.26	4.57	5.01	2.82	lavenderblush3	-	-	-	-	-	-	GO:0003700//transcription factor activity, sequence-specific DNA binding;GO:0003677//DNA binding;GO:0003676//nucleic acid binding;GO:0001071//nucleic acid binding transcription factor activity;GO:0097159//organic cyclic compound binding;GO:0005488//binding;GO:1901363//heterocyclic compound binding;GO:0043565//sequence-specific DNA binding	GO:0031326//regulation of cellular biosynthetic process;GO:0051171//regulation of nitrogen compound metabolic process;GO:0050789//regulation of biological process;GO:0065007//biological regulation;GO:0019222//regulation of metabolic process;GO:0050794//regulation of cellular process;GO:0080090//regulation of primary metabolic process;GO:0010556//regulation of macromolecule biosynthetic process;GO…
	GRMZM2G101116	1	0.82	1.26	6	7.47	5.45	7.64	7.7	6.8	1.8	6.95	4.33	6.62	2.32	2.72	2.45	2.74	3.2	6.85	4.78	6.01	lavenderblush3	-	-	-	-	-	-	-	-
	GRMZM2G473976	2.07	2.67	2.37	6.14	10.41	5.07	21.64	23.9	21.54	2.78	9.3	4.14	19.9	12.29	18.47	2.49	9.81	9.71	2.04	3.7	3.64	lavenderblush3	-	-	-	-	-	GO:0016020//membrane	GO:0010296//prenylcysteine methylesterase activity;GO:0016787//hydrolase activity;GO:0051723//protein methylesterase activity;GO:0052689//carboxylic ester hydrolase activity;GO:0003824//catalytic activity;GO:0016788//hydrolase activity, acting on ester bonds	GO:0008152//metabolic process
	GRMZM2G424112	4.46	2.13	3.04	6.14	1.73	3.76	6.43	9.52	15.37	1.49	9.18	2.3	7.55	8.09	3.61	2.33	2.69	5.91	0.76	2.27	0.93	lavenderblush3	-	-	-	-	-	-	-	-
	GRMZM2G150928	5.27	3.96	3.6	6.19	33.17	5.05	27.69	16.35	7.94	3.19	3.89	3.49	12.37	9.6	11.9	3.47	2.26	6.87	4.04	4.98	3.64	lavenderblush3	-	-	-	-	-	-	-	-
	GRMZM2G127386	8.17	13.18	10.68	6.25	10.09	8.9	88.9	91.46	100.92	13.85	14.27	8.58	29.25	56.23	31.76	7.27	21.72	25.69	5.82	8.79	5.12	lightsteelblue	-	-	-	-	-	-	-	-
	GRMZM6G949474	4.05	7.5	4.74	6.27	24.92	9.55	28.36	26.98	20.32	3.97	15.7	6.32	8.44	26.73	13.16	4.3	22.79	15.36	4.32	4.62	2.67	lavenderblush3	-	-	-	-	-	-	-	-
	GRMZM2G162768	4.77	12.44	6.72	6.41	36.8	14.78	41.81	23.5	16.61	2.71	4.03	5.13	29.88	27.74	19.68	3.87	6.29	5.1	2.85	4.48	5.32	lavenderblush3	-	-	-	-	-	-	-	-
	GRMZM2G076796	4.51	3.28	5.43	6.42	9.01	5.05	14.02	14.46	16.25	1.98	11.19	5.7	12.6	12.89	12.22	7.23	11.01	13.06	3.04	4.63	1.89	lavenderblush3	-	-	-	-	-	-	GO:0015035//protein disulfide oxidoreductase activity;GO:0015036//disulfide oxidoreductase activity;GO:0016667//oxidoreductase activity, acting on a sulfur group of donors;GO:0009055//electron carrier activity;GO:0003824//catalytic activity;GO:0016491//oxidoreductase activity	GO:0045454//cell redox homeostasis;GO:0009987//cellular process;GO:0065007//biological regulation;GO:0050794//regulation of cellular process;GO:0042592//homeostatic process;GO:0044763//single-organism cellular process;GO:0019725//cellular homeostasis;GO:0050789//regulation of biological process;GO:0065008//regulation of biological quality;GO:0044699//single-organism process
	GRMZM2G161641	7.03	6.97	5.92	6.59	12.69	9.07	25.53	34.37	37.53	2.75	4.99	3.83	14.28	16.13	17.55	4.21	8.52	9.33	5.26	4.76	5.58	lightsteelblue	-	-	-	-	-	GO:0044425//membrane part;GO:0016021//integral component of membrane;GO:0016020//membrane;GO:0031224//intrinsic component of membrane	-	-
	GRMZM2G444029	7.57	6.84	7.07	6.73	17.11	13.25	27.1	19.62	16.34	9.4	7.32	4.73	21.72	24.94	15.14	4.06	6.63	8.75	3.68	4.3	5.03	lavenderblush3	-	-	-	-	-	GO:0071944//cell periphery;GO:0005886//plasma membrane;GO:0016020//membrane;GO:0005623//cell;GO:0044464//cell part	-	GO:0008150//biological_process
	GRMZM2G040115	0.74	0.89	1.12	6.73	11.45	3.73	8.24	7.66	6.55	0.66	0.98	0.39	6.22	3.79	3.61	0.88	0.5	1.36	0.98	1.1	1.06	lavenderblush3	-	-	-	-	-	-	GO:0005515//protein binding;GO:0005488//binding	-
	GRMZM2G060919	4.9	7.95	4.49	6.84	8.48	5.18	11.05	30.61	37.75	1.8	8.54	6.18	5.76	4.62	9.52	3.11	8.66	14.44	1.57	1.69	1.25	lightsteelblue	-	-	-	-	-	-	-	-
	GRMZM2G165069	12.73	12.76	9.85	6.85	3.42	5.45	2.66	1.32	1.19	8.69	16.67	4.47	1.62	2.82	6.46	10.12	4.15	8.58	10.75	14.44	15.02	lavenderblush3	-	-	-	-	-	-	-	-
	GRMZM2G020843	2.55	3.73	2.74	6.9	11.92	7.62	18.61	16.96	15.85	1.37	1.48	1.78	2.69	4.02	2.82	1.75	2.61	2.59	0.8	1.27	0.67	lavenderblush3	-	-	-	-	-	-	-	-
	GRMZM2G031991	5.17	2.63	3.95	6.94	8.77	6.65	73.89	43.19	25.18	2.79	6.93	1.6	39.08	40.19	16.1	6.49	12.58	20.37	5.09	3.81	2.7	lavenderblush3	-	-	-	-	-	-	-	-
	GRMZM2G036113	3.89	5.52	4.27	6.94	26.8	11.97	45.67	24.53	10.76	0.76	0.64	3.62	2.15	1.59	1.15	1.61	1.15	0.98	3.37	4.54	4.63	lavenderblush3	-	Cellular Processes;Environmental Information Processing;Metabolism	Signal transduction;Transport and catabolism;Carbohydrate metabolism	ko04144//Endocytosis;ko04070//Phosphatidylinositol signaling system;ko00562//Inositol phosphate metabolism	K00889	-	GO:0016773//phosphotransferase activity, alcohol group as acceptor;GO:0016301//kinase activity;GO:0016740//transferase activity;GO:0003824//catalytic activity;GO:0016772//transferase activity, transferring phosphorus-containing groups;GO:0016307//phosphatidylinositol phosphate kinase activity	GO:0030258//lipid modification;GO:0006796//phosphate-containing compound metabolic process;GO:0046854//phosphatidylinositol phosphorylation;GO:0006650//glycerophospholipid metabolic process;GO:0071704//organic substance metabolic process;GO:0016310//phosphorylation;GO:0006644//phospholipid metabolic process;GO:0019637//organophosphate metabolic process;GO:0009987//cellular process;GO:0044710//sin…
	GRMZM2G099622	3.56	3.11	3.53	7.01	9.62	4.1	10.78	14.09	13.32	4.24	6.03	6.02	5.5	6.21	5.77	8.92	6	8.17	3.75	4.76	2.58	lavenderblush3	-	-	-	-	-	-	GO:0046872//metal ion binding;GO:0005515//protein binding;GO:0043167//ion binding;GO:0043169//cation binding;GO:0005488//binding	-
	GRMZM2G479760	3.87	5.45	5.45	7.07	18.57	4.83	15.6	14.48	8.98	3.76	8.82	6.93	7.11	9.97	7.33	6.11	14.87	8.6	4.29	3.65	3.71	lavenderblush3	-	-	-	-	-	-	GO:0043565//sequence-specific DNA binding;GO:0003677//DNA binding;GO:0097159//organic cyclic compound binding;GO:1901363//heterocyclic compound binding;GO:0003676//nucleic acid binding;GO:0005488//binding;GO:0001071//nucleic acid binding transcription factor activity;GO:0003700//transcription factor activity, sequence-specific DNA binding	GO:0051171//regulation of nitrogen compound metabolic process;GO:0080090//regulation of primary metabolic process;GO:0010556//regulation of macromolecule biosynthetic process;GO:0031326//regulation of cellular biosynthetic process;GO:1903506//regulation of nucleic acid-templated transcription;GO:0006355//regulation of transcription, DNA-templated;GO:0060255//regulation of macromolecule metabolic …
	GRMZM2G006948	3.59	3.88	3.06	7.09	7.97	4.8	9.44	9.46	10.09	2.43	4.24	3.43	9.52	7.71	8.05	3.86	6.78	6.76	2.88	3.01	2.8	lavenderblush3	-	-	-	-	-	-	-	-
	GRMZM2G046407	3.13	4.2	4.38	7.24	5.55	4.8	13.52	28.95	40.99	4.03	7.36	3.44	9.84	5.82	7.95	6.5	6	5.37	3.53	5.41	3.32	lightsteelblue	-	-	-	-	-	-	-	-
	GRMZM2G008242	4.06	4.22	3.72	7.24	10.17	5.62	12.86	9.65	7.65	2.74	4.2	3.29	6.23	5.82	6.04	5.59	6.5	6.76	3.88	2.75	2.44	lavenderblush3	-	-	-	-	-	-	-	-
	GRMZM2G073034	9	7.95	7.84	7.38	11.79	5.93	21.58	15.92	14.53	3.92	8.76	3.93	8.99	11.6	12.24	3.24	5.36	5.1	7.15	7.42	7.21	lavenderblush3	-	-	-	-	-	-	-	-
	GRMZM2G151407	8.7	11.71	9.4	7.61	11.66	9.53	30.62	26.48	24.52	6.3	7.02	7.43	9.83	11.87	9.07	5.66	6.28	5.02	5.74	8.23	5.69	lavenderblush3	-	Organismal Systems	Environmental adaptation	ko04626//Plant-pathogen interaction	K18835	-	GO:0003700//transcription factor activity, sequence-specific DNA binding;GO:0003677//DNA binding;GO:0005488//binding;GO:0001071//nucleic acid binding transcription factor activity;GO:0003676//nucleic acid binding;GO:0043565//sequence-specific DNA binding;GO:1901363//heterocyclic compound binding;GO:0097159//organic cyclic compound binding	GO:0050794//regulation of cellular process;GO:1903506//regulation of nucleic acid-templated transcription;GO:0031323//regulation of cellular metabolic process;GO:0010556//regulation of macromolecule biosynthetic process;GO:0009889//regulation of biosynthetic process;GO:0051252//regulation of RNA metabolic process;GO:0019219//regulation of nucleobase-containing compound metabolic process;GO:003132…
	GRMZM2G129713	5.64	4.93	5.84	7.82	10.55	5.67	28.45	47.93	55.03	7.86	24.08	16.18	23.18	22.71	27.15	8.23	28.47	16.8	4.46	5.7	6.4	lavenderblush3	-	-	-	-	-	-	-	-
	GRMZM2G060712	3.04	3.61	4.51	7.83	2.19	5.47	0.3	0.6	0.64	9.33	3.21	2.19	0.63	1.66	1.23	8.39	1.87	3.37	3.47	6.48	2.42	lavenderblush3	-	-	-	-	-	-	-	-
	GRMZM2G094589	6.03	7.01	8.16	7.86	36.36	7.78	34.58	31.81	21.97	9.59	15.01	10.73	53.5	44.79	34.27	9.78	25.4	38.14	6.81	7.18	8.47	lavenderblush3	-	-	-	-	-	-	-	-
	GRMZM2G128515	6.4	8.11	6.42	7.86	15.4	7.97	25.8	26.95	25.9	7.12	7.31	6.86	22.46	28.81	17.52	7.21	11.74	11.14	5.78	7.6	4.75	lavenderblush3	-	-	-	-	-	-	-	-
	GRMZM2G067600	1.33	6	2.4	7.9	18.71	3.21	14.58	13.85	12.55	0.24	0.26	0.76	9.62	2.91	4.05	0.08	0.23	0.27	1.37	0.65	2.62	lavenderblush3	-	-	-	-	-	-	-	-
	GRMZM2G123122	10.92	14.7	9.88	8.01	22.54	11.03	51.85	48.81	47.84	9.54	7.44	8.53	21.85	38.77	18.17	7.62	11.6	9.39	10.92	11.72	9.83	lavenderblush3	-	-	-	-	-	-	GO:0005515//protein binding;GO:0005488//binding	-
	GRMZM2G475380	2.39	0.56	1.6	8.16	21.77	2.87	11.31	8.53	5.11	3.14	7.71	3.54	5.97	17.03	7.94	3.93	7.34	7.9	1.31	3.78	0.4	lavenderblush3	-	-	-	-	-	-	GO:0016706//oxidoreductase activity, acting on paired donors, with incorporation or reduction of molecular oxygen, 2-oxoglutarate as one donor, and incorporation of one atom each of oxygen into both donors;GO:0016491//oxidoreductase activity;GO:0043167//ion binding;GO:0051213//dioxygenase activity;GO:0016705//oxidoreductase activity, acting on paired donors, with incorporation or reduction of mol…	GO:0044699//single-organism process;GO:0044710//single-organism metabolic process;GO:0055114//oxidation-reduction process;GO:0008152//metabolic process
	GRMZM5G828630	3.26	17.49	8.28	8.25	11.32	7.15	14.46	20.35	28.54	15.82	7.04	23.23	14.82	12.02	18.69	6.2	10.69	5.17	13.51	8.1	8.01	lightsteelblue	-	-	-	-	-	-	-	-
	GRMZM2G054028	10.43	9.76	9.63	8.37	10.1	8.49	16.83	22.99	24.01	8.57	9.44	10.83	14.1	13.85	19.24	10.54	16	11.07	8.93	9.7	9.66	lavenderblush3	-	-	-	-	-	-	-	GO:0006605//protein targeting;GO:0006810//transport;GO:1902580//single-organism cellular localization;GO:0017038//protein import;GO:0006606//protein import into nucleus;GO:0051649//establishment of localization in cell;GO:0034504//protein localization to nucleus;GO:0071702//organic substance transport;GO:0051170//nuclear import;GO:0051179//localization;GO:0034613//cellular protein localization;GO…
	GRMZM5G863645	1.24	2.83	1.92	8.39	18.07	7.69	36.35	33.52	31.87	4.38	7.2	2.62	11.99	8.64	8.44	1.67	2.31	5.11	2.06	3.87	4.03	lavenderblush3	-	Metabolism	Lipid metabolism	ko00561//Glycerolipid metabolism	K01054	-	-	-
	GRMZM5G893864	5	5.13	6.14	8.57	15.92	8.3	24.96	23.36	23.82	3.81	8.27	4.72	11.31	12.63	12.46	5.99	7.25	10.38	4.41	6	6.23	lavenderblush3	-	-	-	-	-	GO:0044425//membrane part;GO:0016021//integral component of membrane;GO:0031224//intrinsic component of membrane;GO:0016020//membrane	GO:0003824//catalytic activity;GO:0016787//hydrolase activity	-
	GRMZM2G089952	9.41	10.3	7.85	8.87	23.9	3.2	41.31	38.07	39.85	8.06	9.89	9.21	29.64	34.39	27.57	13.29	23.64	21.62	8.44	5.92	6.53	lavenderblush3	-	-	-	-	-	-	-	-
	GRMZM2G062848	7.1	10.06	6.89	8.92	34.18	10.62	70.26	54.51	44.78	6.66	11.86	5.35	24.07	21.59	17.48	4.47	11.62	17.46	7.03	9.35	7.46	lavenderblush3	-	-	-	-	-	-	-	-
	GRMZM2G065557	13.05	10.38	14.52	9.51	20.39	10.12	37.08	54.62	30.31	7.5	27.61	9	37.8	35.9	36.15	5.68	14.59	16.58	21.47	25.73	21.83	lavenderblush3	-	-	-	-	-	-	-	-
	GRMZM2G060720	7.77	5.85	6.1	9.75	6.79	7.9	2.21	3.38	4.77	7.09	10.43	7.98	6.79	7	4.07	10.73	4.92	9.17	6.33	6.75	6.12	lavenderblush3	-	-	-	-	-	-	-	-
	GRMZM2G116881	7.08	10.86	9.79	9.85	8.13	5.99	99.62	155.43	185.33	7.24	12.15	9.12	22.5	77.35	28.96	9.14	12.29	9.06	9.61	9.33	6.8	lightsteelblue	-	-	-	-	-	-	-	-
	GRMZM2G045748	6.24	12.59	8.86	9.89	12.97	19.49	22.67	20.15	14.79	9.83	8.36	4.75	24.66	18.27	21.63	3.79	4.83	9.06	4.78	11.06	6.5	lavenderblush3	-	-	-	-	-	-	GO:0044877//macromolecular complex binding;GO:0003682//chromatin binding;GO:1901363//heterocyclic compound binding;GO:0003676//nucleic acid binding;GO:0003677//DNA binding;GO:0097159//organic cyclic compound binding;GO:0005488//binding	-
	GRMZM2G024708	11.07	7.39	10.74	10.42	24.05	14.71	71.76	55.8	43.44	6.15	25.37	5.62	5.43	9.67	6.61	12.44	14.45	13.82	3.69	5.94	1.87	lavenderblush3	-	-	-	-	-	GO:0031224//intrinsic component of membrane;GO:0016020//membrane;GO:0016021//integral component of membrane;GO:0044425//membrane part	GO:0005215//transporter activity;GO:0022857//transmembrane transporter activity;GO:0022891//substrate-specific transmembrane transporter activity;GO:0022892//substrate-specific transporter activity	GO:0044765//single-organism transport;GO:0051179//localization;GO:0051234//establishment of localization;GO:0006810//transport;GO:0044763//single-organism cellular process;GO:0009987//cellular process;GO:0044699//single-organism process;GO:0055085//transmembrane transport;GO:1902578//single-organism localization
	GRMZM2G026218	8.75	14.51	10.4	10.54	12.74	9.2	22.23	32.1	35.56	11.67	9.34	14.49	27.58	23.25	26.6	10.6	28.66	18.46	7.97	11.11	10.23	lavenderblush3	-	-	-	-	-	GO:0099513//polymeric cytoskeletal fiber;GO:0043232//intracellular non-membrane-bounded organelle;GO:0005856//cytoskeleton;GO:0005875//microtubule associated complex;GO:0043228//non-membrane-bounded organelle;GO:0015630//microtubule cytoskeleton;GO:0044424//intracellular part;GO:0005622//intracellular;GO:0032991//macromolecular complex;GO:0043229//intracellular organelle;GO:0005871//kinesin compl…	GO:0097159//organic cyclic compound binding;GO:0032559//adenyl ribonucleotide binding;GO:0032549//ribonucleoside binding;GO:0044877//macromolecular complex binding;GO:0003824//catalytic activity;GO:0017111//nucleoside-triphosphatase activity;GO:0032403//protein complex binding;GO:0043168//anion binding;GO:0003774//motor activity;GO:0016817//hydrolase activity, acting on acid anhydrides;GO:0015631…	GO:0044763//single-organism cellular process;GO:0007018//microtubule-based movement;GO:0006928//movement of cell or subcellular component;GO:0007017//microtubule-based process;GO:0009987//cellular process;GO:0044699//single-organism process
	GRMZM2G018950	11.91	9.03	11.37	10.59	13.97	8.4	29.36	27.15	24.6	15.29	9.09	17.81	23.98	23.14	22.38	10.72	16.63	12.35	9.51	8.96	8.34	lavenderblush3	-	-	-	-	-	-	GO:0008236//serine-type peptidase activity;GO:0008238//exopeptidase activity;GO:0004185//serine-type carboxypeptidase activity;GO:0017171//serine hydrolase activity;GO:0070008//serine-type exopeptidase activity;GO:0003824//catalytic activity;GO:0016787//hydrolase activity;GO:0070011//peptidase activity, acting on L-amino acid peptides;GO:0008233//peptidase activity;GO:0004180//carboxypeptidase ac…	GO:0044238//primary metabolic process;GO:0019538//protein metabolic process;GO:0008152//metabolic process;GO:0006508//proteolysis;GO:0043170//macromolecule metabolic process;GO:0071704//organic substance metabolic process
	GRMZM2G104833	8.71	11.32	9.75	10.77	19.9	8.1	30.95	31.37	27.83	10.27	13.4	9.99	26.57	26.23	22.18	9.75	15.73	14.68	8.73	10.4	9.88	lavenderblush3	-	-	-	-	-	GO:0031224//intrinsic component of membrane;GO:0016020//membrane;GO:0044425//membrane part;GO:0071944//cell periphery;GO:0044464//cell part;GO:0005886//plasma membrane;GO:0005623//cell;GO:0016021//integral component of membrane	GO:0004553//hydrolase activity, hydrolyzing O-glycosyl compounds;GO:0003824//catalytic activity;GO:0004348//glucosylceramidase activity;GO:0016787//hydrolase activity;GO:0016798//hydrolase activity, acting on glycosyl bonds	GO:1901575//organic substance catabolic process;GO:0006672//ceramide metabolic process;GO:0006678//glucosylceramide metabolic process;GO:0008152//metabolic process;GO:0009056//catabolic process;GO:0006665//sphingolipid metabolic process;GO:0019377//glycolipid catabolic process;GO:1903509//liposaccharide metabolic process;GO:0046514//ceramide catabolic process;GO:0006629//lipid metabolic process;G…
	GRMZM2G096153	23.94	27.88	26.9	10.83	13.08	17.05	8.55	5.51	4.39	37.18	16.5	42.64	10.93	12.52	10.92	35.78	29.8	21.48	37.73	31.98	33.98	lavenderblush3	-	-	-	-	-	-	GO:0005488//binding;GO:0005515//protein binding;GO:0003824//catalytic activity;GO:0016740//transferase activity	-
	GRMZM2G078806	3.05	7.58	5	10.9	585.31	7.86	458.69	267.93	166.47	2.46	7.89	5.21	289.35	282.28	183.64	5.08	9.11	44.62	8.84	6.22	6.28	lavenderblush3	-	-	-	-	-	-	GO:0005515//protein binding;GO:0005488//binding	-
	GRMZM2G003057	15.44	14.5	17.67	10.95	19.26	11.71	18.13	16.09	16.27	11.73	7.82	9.57	24.65	22.92	22.53	12.03	14.68	14.86	12.92	13.62	11.79	lavenderblush3	-	-	-	-	-	-	-	GO:0072330//monocarboxylic acid biosynthetic process;GO:0044249//cellular biosynthetic process;GO:1901362//organic cyclic compound biosynthetic process;GO:0030654//beta-lactam antibiotic biosynthetic process;GO:0043603//cellular amide metabolic process;GO:1901564//organonitrogen compound metabolic process;GO:0019748//secondary metabolic process;GO:0017000//antibiotic biosynthetic process;GO:00169…
	GRMZM2G127379	11.06	13.18	9.19	11.34	16.11	3.87	76.62	53.44	39.22	6.95	37.04	15.85	44.05	44.13	48.71	6.51	32.13	35.85	15.24	13.08	16.87	lavenderblush3	-	-	-	-	-	GO:0043226//organelle;GO:0043227//membrane-bounded organelle;GO:0043229//intracellular organelle;GO:0044424//intracellular part;GO:0043231//intracellular membrane-bounded organelle;GO:0005622//intracellular;GO:0044464//cell part;GO:0005634//nucleus;GO:0005623//cell	GO:0005488//binding;GO:0003676//nucleic acid binding;GO:0097159//organic cyclic compound binding;GO:0003677//DNA binding;GO:1901363//heterocyclic compound binding	GO:1901362//organic cyclic compound biosynthetic process;GO:0080090//regulation of primary metabolic process;GO:0009058//biosynthetic process;GO:0034641//cellular nitrogen compound metabolic process;GO:1901360//organic cyclic compound metabolic process;GO:0010556//regulation of macromolecule biosynthetic process;GO:0009059//macromolecule biosynthetic process;GO:0034654//nucleobase-containing comp…
	GRMZM2G001288	9.19	8.82	10.22	11.37	46.18	11.09	68.6	50.11	32.45	17.04	41.48	10.73	56.05	59.5	38.38	9.54	20.75	31.32	8.23	10.32	8.73	lavenderblush3	-	-	-	-	-	-	GO:0003824//catalytic activity;GO:0004553//hydrolase activity, hydrolyzing O-glycosyl compounds;GO:0016787//hydrolase activity;GO:0016798//hydrolase activity, acting on glycosyl bonds	GO:0044238//primary metabolic process;GO:0008152//metabolic process;GO:0005975//carbohydrate metabolic process;GO:0071704//organic substance metabolic process
	GRMZM5G812555	2.68	3.79	2.56	11.42	12.78	8.78	31.3	22.85	20.88	1.1	9.98	3.32	10.01	12.4	8.32	4.5	8.5	5.5	0.91	0.61	0.33	lavenderblush3	-	-	-	-	-	GO:0016020//membrane	GO:0005215//transporter activity	GO:0006810//transport;GO:0044699//single-organism process;GO:0051179//localization;GO:0044763//single-organism cellular process;GO:0051234//establishment of localization;GO:0009987//cellular process;GO:0044765//single-organism transport;GO:1902578//single-organism localization;GO:0055085//transmembrane transport
	GRMZM2G155323	8.23	11.1	7.2	11.67	4.87	6.12	3.44	3.82	3.62	11.06	6	9.93	3.85	5.21	5.06	10.96	8.12	8.31	9.03	9.78	7.22	lavenderblush3	-	-	-	-	-	-	GO:0097159//organic cyclic compound binding;GO:0016840//carbon-nitrogen lyase activity;GO:0048037//cofactor binding;GO:0005488//binding;GO:1901363//heterocyclic compound binding;GO:0016841//ammonia-lyase activity;GO:0043167//ion binding;GO:0016829//lyase activity;GO:0043168//anion binding;GO:0003824//catalytic activity;GO:0004794//L-threonine ammonia-lyase activity;GO:0030170//pyridoxal phosphate…	GO:0071704//organic substance metabolic process;GO:0044763//single-organism cellular process;GO:0009081//branched-chain amino acid metabolic process;GO:0044699//single-organism process;GO:0044281//small molecule metabolic process;GO:0008152//metabolic process;GO:1901605//alpha-amino acid metabolic process;GO:0006807//nitrogen compound metabolic process;GO:1901576//organic substance biosynthetic p…
	GRMZM2G016439	21.12	19.24	23.17	11.74	22.24	15.52	43.68	31.18	29.42	13.74	22.69	16.49	25.06	29.11	28.25	19.88	19.81	23.28	18.07	23.04	15.06	lavenderblush3	-	Environmental Information Processing	Signal transduction	ko04075//Plant hormone signal transduction	K14490	-	GO:0004871//signal transducer activity	GO:0044763//single-organism cellular process;GO:0000160//phosphorelay signal transduction system;GO:0009987//cellular process;GO:0050789//regulation of biological process;GO:0007165//signal transduction;GO:0065007//biological regulation;GO:0050896//response to stimulus;GO:0044700//single organism signaling;GO:0044699//single-organism process;GO:0023052//signaling;GO:0050794//regulation of cellula…
	GRMZM2G476762	61.27	18.01	47.51	11.98	2.01	10.66	48.58	31.32	27.97	2.83	3.16	0.97	4.74	32.1	15.56	3.27	0.83	2.08	5.03	2.41	4.29	lavenderblush3	-	-	-	-	-	-	-	-
	GRMZM2G103841	2.71	2.98	2.2	12.1	20.53	9.16	37.18	30.03	27.88	2.95	3.47	2.78	5.4	4.83	3.14	1.79	2.62	2.39	2.24	1.84	1.74	lavenderblush3	-	-	-	-	-	-	-	-
	XLOC_023683	17.57	13.85	9.5	12.3	4.4	8.81	1.05	0.33	1.39	7.8	6.01	18.41	2.48	5.32	7.88	7.78	4.67	3.85	13.38	12.29	19.49	lavenderblush3	-	-	-	-	-	-	-	-
	GRMZM2G134264	6.54	51.52	17.79	12.37	18.79	10.2	36.22	48.72	55.35	7.81	9.98	9.98	11.78	19.49	22.6	1.92	4.88	22.79	11.24	17.88	19.13	lightsteelblue	-	-	-	-	-	-	-	-
	GRMZM2G017815	8.07	4.8	7.59	12.54	29.27	20.67	61.74	58.82	57.3	3.06	15.6	6.46	20.95	16.88	14.43	8.1	20.42	12.48	3.37	3.53	2.9	lavenderblush3	-	-	-	-	-	-	GO:0005488//binding;GO:0005515//protein binding	-
	GRMZM2G155532	3.05	3.34	2.33	12.61	21	11.41	43.18	41.03	34.46	4.52	6.5	3.31	13.91	20.68	11.99	5.33	8.35	12.66	2.18	4.22	2.49	lavenderblush3	-	-	-	-	-	-	-	-
	GRMZM2G424241	13.4	14.04	14.25	12.71	33.88	15.77	70.16	50.47	41.16	11.68	19.65	14.55	40.27	38.66	28.65	14.94	19.99	20.67	14.61	17.98	17.29	lavenderblush3	-	-	-	-	-	-	GO:0005515//protein binding;GO:0005488//binding	-
	GRMZM6G397851	14.28	13.31	13.42	12.77	16.28	19.56	70.65	49.03	33.29	47.56	28.05	38.72	7.44	35.5	10.36	29.94	25.1	39.95	24.42	20.27	11.75	lavenderblush3	-	-	-	-	-	-	-	-
	GRMZM5G866269	9.16	9.82	8.63	12.99	12.81	15.11	27.69	28.12	28.7	11.14	18.23	14.95	24.19	24.46	26.31	16.17	23.46	18.8	14.21	11.11	10.24	lavenderblush3	-	-	-	-	-	-	-	-
	GRMZM2G181000	5.75	4.6	5.75	13.08	18.69	10.65	30.91	43.63	52.93	34.56	9.54	2.48	19.21	6.31	15.09	3.15	2.93	6.7	5.31	4.96	9.17	lightsteelblue	-	Metabolism	Lipid metabolism	ko00561//Glycerolipid metabolism	K01054	-	-	-
	GRMZM2G416156	9.77	7.07	11.63	13.21	25.49	7.69	47.54	38.62	37.04	8.22	12.25	9.77	24.39	30.86	19.69	4.35	13.38	18.19	11.59	6.44	12.41	lavenderblush3	-	-	-	-	-	-	-	-
	AC213612.3_FG001	21.66	16.65	23.55	13.23	27.26	6.16	85.1	56.41	51.42	36.26	42.23	35.3	53.27	80.55	100.77	38.49	36.39	48.47	32.39	22.2	25.44	lavenderblush3	-	-	-	-	-	-	-	-
	GRMZM2G342243	15.08	19.55	17.17	13.62	47	18.95	63.94	48.33	43.53	13.17	13.22	14.17	31.09	45.96	36.58	12.45	14.6	17.55	17.47	17.49	15.62	lavenderblush3	-	-	-	-	-	-	-	-
	GRMZM2G078723	26.47	18.44	27.36	13.81	100.89	11.09	83.14	75.98	75.78	21.85	59.67	24.43	122.82	75.44	108.85	34.25	54.89	93.65	37.17	34.79	40.14	lavenderblush3	-	-	-	-	-	-	-	-
	GRMZM5G869299	9.64	8.55	9.67	13.92	15.24	15	27.25	26.47	26.47	9.02	12.44	6.59	25.9	19.61	20.09	7.09	24.16	16.82	10.2	11.16	11.3	lavenderblush3	-	-	-	-	-	-	-	-
	GRMZM2G311182	10.4	14.38	13.44	14.34	62.96	10.17	57.14	54.65	51.49	9.71	19.59	14.27	67.85	69.59	42.28	11.38	18.19	5.22	12.32	18.52	13.79	lavenderblush3	-	-	-	-	-	-	GO:0016740//transferase activity;GO:0046527//glucosyltransferase activity;GO:0016758//transferase activity, transferring hexosyl groups;GO:0008194//UDP-glycosyltransferase activity;GO:0003824//catalytic activity;GO:0016157//sucrose synthase activity;GO:0035251//UDP-glucosyltransferase activity;GO:0016757//transferase activity, transferring glycosyl groups	GO:0044723//single-organism carbohydrate metabolic process;GO:0044262//cellular carbohydrate metabolic process;GO:0009058//biosynthetic process;GO:0044710//single-organism metabolic process;GO:0044237//cellular metabolic process;GO:0044238//primary metabolic process;GO:0005984//disaccharide metabolic process;GO:0044763//single-organism cellular process;GO:0009987//cellular process;GO:0009311//oli…
	GRMZM2G143244	7.58	5.51	7.23	14.51	15.8	12.01	25.54	23.5	25.25	8.47	11.3	11.41	17.76	17.72	22.48	11.72	13.96	13.04	6.51	6.55	5.31	lavenderblush3	-	-	-	-	-	-	-	-
	GRMZM2G113135	9.96	9.56	9.99	14.65	13.17	11.49	22.27	41	49.04	10.3	11.8	4.77	21.64	17.59	18.56	6.92	5.87	7.22	8.34	10.67	8.35	lightsteelblue	-	Environmental Information Processing	Signal transduction	ko04075//Plant hormone signal transduction	K14488	-	-	-
	GRMZM2G024996	8.83	3	8.27	14.98	24.39	15.19	48.8	41.79	43.5	5.68	17.77	6	42.76	25.19	42.18	11.82	13.79	19.09	3.7	5.87	3.79	lavenderblush3	-	-	-	-	-	-	-	-
	GRMZM2G137696	28.53	38.02	32.16	15.26	45.1	34.78	72.73	69.65	67.91	15.83	30.12	16.19	61.35	56.62	59.58	20.4	24.08	37.36	25.27	30.71	29.44	lavenderblush3	-	Genetic Information Processing	Folding, sorting and degradation	ko04141//Protein processing in endoplasmic reticulum	K09486	-	-	-
	GRMZM2G442387	5.98	3.81	3.92	16.18	11.96	8.62	28.38	27.06	25.97	7.19	10.44	6.67	18.33	18.29	17.28	12.41	15.35	8.69	4.58	6.31	4.09	lavenderblush3	-	-	-	-	-	-	GO:0005488//binding;GO:0005515//protein binding	-
	GRMZM2G102196	13.78	17.69	15.39	16.7	29.83	21.44	32.87	33.43	34.41	11.06	12.62	12.33	30.58	21.84	29.61	11.8	14.79	14.74	16.4	20.74	22.49	lavenderblush3	-	-	-	-	-	-	-	-
	GRMZM2G163178	32.55	27.65	35.32	16.81	16.47	17.84	42.92	65.1	72.97	25.67	30.92	21.43	43.53	41.93	59.39	28.35	21.19	34.34	34.7	42.38	49.22	lavenderblush3	-	-	-	-	-	-	-	-
	GRMZM2G085530	9.57	11.64	8.42	17.11	32.72	16.12	64.66	56.13	43.84	10.44	10.51	13.06	23.01	26.82	21.72	10.47	15.26	16.66	7.8	10.43	8.19	lavenderblush3	-	-	-	-	-	-	GO:0016787//hydrolase activity;GO:0042578//phosphoric ester hydrolase activity;GO:0003824//catalytic activity;GO:0016788//hydrolase activity, acting on ester bonds	GO:0006796//phosphate-containing compound metabolic process;GO:0044249//cellular biosynthetic process;GO:0046488//phosphatidylinositol metabolic process;GO:0008152//metabolic process;GO:0071840//cellular component organization or biogenesis;GO:0046474//glycerophospholipid biosynthetic process;GO:0044237//cellular metabolic process;GO:1901576//organic substance biosynthetic process;GO:0044238//pri…
	GRMZM2G063262	21.33	22.06	21.6	17.39	35.05	15.79	77.83	62.13	51.8	18.21	24.52	15.75	52.35	52.82	44.36	15.71	27.27	24.36	17.11	22	17.2	lavenderblush3	-	-	-	-	-	-	-	-
	GRMZM2G024196	14.84	8.03	12.56	17.68	5.74	10.6	3.62	5.49	4.91	11.36	7.05	22.94	5.45	3.95	9.57	10.7	16.15	12.09	14.59	22.56	10.58	lavenderblush3	-	-	-	-	-	-	-	GO:0051234//establishment of localization;GO:0044763//single-organism cellular process;GO:0055085//transmembrane transport;GO:0009987//cellular process;GO:0006810//transport;GO:1902578//single-organism localization;GO:0044699//single-organism process;GO:0044765//single-organism transport;GO:0051179//localization
	GRMZM2G046474	28.57	36.99	36.29	17.72	40.81	34.41	65.63	52.43	46.36	21.27	44.02	10.44	47.24	49.34	43.65	15.46	10.66	15.58	28.14	29.88	29.56	lavenderblush3	-	-	-	-	-	-	-	-
	GRMZM2G118534	13.9	13.37	14.38	17.74	16.66	16.75	26.5	25.45	23.75	6.37	10.99	9.1	22.58	19.82	23.17	12.35	11.46	17.9	11.4	12.87	11.11	lavenderblush3	-	-	-	-	-	-	-	-
	GRMZM5G829304	24.63	19.36	23.48	17.82	16.09	16.61	38.26	47.78	50.69	15.36	13.83	16.37	29.97	29.86	29.84	8.66	9.48	13.31	17.52	18.04	17.62	lavenderblush3	-	-	-	-	-	-	-	-
	GRMZM2G158197	14.51	12.87	14.03	17.83	44.25	20.3	58.11	53.15	53.89	12.81	35.84	16.96	25.61	36.11	26.04	16.7	43.33	35.59	7.14	9.45	7.03	lavenderblush3	-	-	-	-	-	-	-	-
	GRMZM2G104955	11.97	10.85	9.66	18.29	11.93	12.12	24.51	30.63	30.67	11.47	14.41	15.3	20.8	19.91	21.68	11.27	17.79	13.68	9.06	10.31	9.64	lavenderblush3	-	-	-	-	-	-	-	-
	GRMZM5G873681	17.43	18.69	19.57	18.39	53.31	18.02	50.11	47.18	48.2	11.55	24.06	11.39	50.58	48.76	46.24	18.19	24.47	28.55	14.6	23.34	16.72	lavenderblush3	-	-	-	-	-	-	-	-
	GRMZM2G077488	11.29	14.5	8.42	19.42	18.94	13.98	19.81	21.77	23.71	10.3	8.11	15.36	25.62	27.94	22.87	13.46	15.9	11.56	7.32	9.99	8.63	lavenderblush3	-	-	-	-	-	-	-	-
	GRMZM5G804976	19.93	12	17.88	19.42	14.9	14.73	6.27	7.76	7.27	10.12	19.07	11.76	11.98	7.53	11.27	16.21	12.8	18.97	11.82	12.23	14.22	lavenderblush3	-	-	-	-	-	-	-	-
	GRMZM2G175089	8.68	9.56	10.78	19.63	39.55	20.02	56.31	44.24	39.45	10.87	14.82	10.25	39.29	43.39	35.29	14.38	16.89	21.69	9.81	10.09	7.84	lavenderblush3	-	-	-	-	-	-	-	-
	GRMZM2G332495	23.23	22.61	19.3	20.11	20.27	17.22	33.27	46.92	58.53	22.55	17.41	17.7	24.41	30.34	26.46	20.18	19.57	20.04	22.13	28.9	20.54	lightsteelblue	-	-	-	-	-	-	-	-
	GRMZM2G171367	13.74	11.2	13.52	20.15	10.69	14.87	2.47	3.33	4.24	14.26	14.32	7.08	4.46	3.63	2.79	15.31	6.29	7.02	3.23	3.66	5.04	lavenderblush3	-	-	-	-	-	-	-	-
	GRMZM2G346263	23.85	28.8	21.86	20.4	27.42	23.32	42.12	51.19	49.3	13.79	20.54	20.49	25.86	19.68	31.98	18.26	21.08	17.04	12.49	11.57	15.4	lavenderblush3	-	-	-	-	-	-	GO:0005515//protein binding;GO:0005488//binding	-
	GRMZM6G559102	11.4	5.54	7.13	21.24	48.76	18.87	148.26	121.61	99.5	4.91	67.1	17.73	39.49	30.34	32.04	22.98	58.33	45.38	8.22	13.56	6.19	lavenderblush3	-	-	-	-	-	-	GO:0016740//transferase activity;GO:0008168//methyltransferase activity;GO:0003824//catalytic activity;GO:0016741//transferase activity, transferring one-carbon groups	-
	GRMZM2G341658	16.37	7.61	11.59	21.33	44.23	30.38	42.64	59.81	74.48	10.16	14.02	7.16	31.59	16.35	26.23	5.68	10.87	10.57	8.34	5.03	9.71	lavenderblush3	-	-	-	-	-	-	-	-
	GRMZM2G174990	36.23	38.33	37.92	21.34	37.48	19.21	112.56	104.18	100.62	58.96	40.4	46.76	106.23	123.65	93.96	49.65	98.53	67.8	47.8	55.03	49.26	lavenderblush3	-	-	-	-	-	GO:0016020//membrane;GO:0005886//plasma membrane;GO:0005622//intracellular;GO:0044464//cell part;GO:0071944//cell periphery;GO:0005623//cell	GO:0005215//transporter activity	GO:0051234//establishment of localization;GO:0006810//transport;GO:0051179//localization
	GRMZM2G047310	23.94	22.45	25.66	21.36	53.84	23.39	65.14	50.49	42.92	15.26	29.15	15.04	44.14	53.08	44.35	24.25	24.1	27.21	17.72	24.13	15.88	lavenderblush3	-	-	-	-	-	-	GO:0003779//actin binding;GO:0032403//protein complex binding;GO:0005488//binding;GO:0005515//protein binding;GO:0044877//macromolecular complex binding;GO:0051015//actin filament binding;GO:0008092//cytoskeletal protein binding	GO:0007010//cytoskeleton organization;GO:0044763//single-organism cellular process;GO:0030036//actin cytoskeleton organization;GO:1902589//single-organism organelle organization;GO:0016043//cellular component organization;GO:0044085//cellular component biogenesis;GO:0009987//cellular process;GO:0051017//actin filament bundle assembly;GO:0022607//cellular component assembly;GO:0043933//macromolecu…
	GRMZM2G095689	6.29	10.05	8	21.5	30.48	11.43	24.85	19.48	20.18	24.77	16.03	5.62	21.27	17.05	16.14	4.16	10.45	9.75	3.73	3.16	4.11	lavenderblush3	-	-	-	-	-	-	-	-
	GRMZM2G344630	6.25	12.02	10.15	21.82	44.72	20.07	62.94	74.52	83.22	5.13	12.4	8.7	43.13	35.89	22.61	6.33	13.73	20.12	5.4	3.43	6.66	lavenderblush3	-	-	-	-	-	-	-	-
	GRMZM2G043291	28.6	45.05	31.31	22.15	122.42	27.23	158.59	113.58	95.79	33.49	45.99	33.58	80.76	98.84	66.38	38.73	74.13	113.19	27.86	30.03	18.6	lavenderblush3	-	Metabolism	Metabolism of other amino acids	ko00480//Glutathione metabolism	K00799	GO:0005737//cytoplasm;GO:0043227//membrane-bounded organelle;GO:0043229//intracellular organelle;GO:0009570//chloroplast stroma;GO:0043231//intracellular membrane-bounded organelle;GO:0009507//chloroplast;GO:0009536//plastid;GO:0009532//plastid stroma;GO:0044464//cell part;GO:0044444//cytoplasmic part;GO:0044446//intracellular organelle part;GO:0005623//cell;GO:0044422//organelle part;GO:0043226/…	GO:0016740//transferase activity;GO:0004364//glutathione transferase activity;GO:0005515//protein binding;GO:0003824//catalytic activity;GO:0005488//binding;GO:0016765//transferase activity, transferring alkyl or aryl (other than methyl) groups	GO:0044238//primary metabolic process;GO:0010731//protein glutathionylation;GO:0006464//cellular protein modification process;GO:0050896//response to stimulus;GO:0044267//cellular protein metabolic process;GO:0009987//cellular process;GO:0043170//macromolecule metabolic process;GO:0036211//protein modification process;GO:0042221//response to chemical;GO:0019538//protein metabolic process;GO:00466…
	GRMZM2G066291	35.75	21.87	35.18	24.3	21.45	26.25	28.71	54.77	69	14.84	9.75	7.93	18.98	23.15	20.44	6.06	7.01	7.4	10	8.6	9.44	lightsteelblue	-	-	-	-	-	-	-	-
	GRMZM2G111922	17.34	30.28	23.88	24.6	27.19	23.03	30.31	47.28	57.19	12.24	13.02	6.85	39.23	37.66	22.41	8.45	8.6	12.28	8.09	9.1	8.8	lavenderblush3	-	-	-	-	-	-	-	-
	GRMZM2G002748	39.97	28.26	29.43	24.64	32.67	40.88	53.12	52.65	45.6	13.12	21.93	8.72	37.69	32.85	32.47	25.54	15.97	33.14	31.64	39.03	27.95	lavenderblush3	-	-	-	-	-	-	GO:0032550//purine ribonucleoside binding;GO:0032553//ribonucleotide binding;GO:0043167//ion binding;GO:0017076//purine nucleotide binding;GO:0001883//purine nucleoside binding;GO:0032555//purine ribonucleotide binding;GO:0032559//adenyl ribonucleotide binding;GO:0097159//organic cyclic compound binding;GO:1901265//nucleoside phosphate binding;GO:0043168//anion binding;GO:0030554//adenyl nucleoti…	GO:0006793//phosphorus metabolic process;GO:0008152//metabolic process;GO:0009987//cellular process;GO:0043412//macromolecule modification;GO:0019538//protein metabolic process;GO:0044260//cellular macromolecule metabolic process;GO:0006796//phosphate-containing compound metabolic process;GO:0043170//macromolecule metabolic process;GO:0036211//protein modification process;GO:0044237//cellular met…
	GRMZM2G157505	44.48	28.34	44.34	24.74	79.49	44.34	107.2	101.74	110.68	47.58	53.73	26.12	52.71	120.36	104.11	42.2	36.65	47.03	25.54	39.89	43.07	lavenderblush3	-	-	-	-	-	-	-	-
	GRMZM2G033746	29.37	18.86	26.35	25.02	39.88	30.1	72.63	68.31	66.7	27.34	42.63	16.56	51.18	45.29	40.05	29.49	33.8	29.67	18.46	16.74	14.93	lavenderblush3	-	-	-	-	-	-	-	-
	GRMZM5G847982	18.7	20.89	19.14	26.41	41.28	28.15	84.42	91.24	95.52	42.81	61.72	35.17	87.95	92.51	92.98	40.53	41.75	31.41	35.82	29.15	32.43	lavenderblush3	-	-	-	-	-	-	-	-
	GRMZM2G058612	26.53	23.81	23.52	26.59	17.81	18.67	35.1	70.57	85.52	22.62	17.36	21.9	23.54	35.69	46.59	15.46	18.65	25.93	18.77	28.05	20.19	lightsteelblue	-	-	-	-	-	-	-	-
	GRMZM2G129238	36.46	47.87	37.62	27.03	69.13	38.25	144.62	103.99	83.31	37.63	41.41	26.97	86.71	98.5	81.57	29.44	43.73	37.08	34.29	41.1	37.39	lavenderblush3	-	-	-	-	-	-	GO:0004435//phosphatidylinositol phospholipase C activity;GO:0016298//lipase activity;GO:0003824//catalytic activity;GO:0004629//phospholipase C activity;GO:0016787//hydrolase activity;GO:0008081//phosphoric diester hydrolase activity;GO:0004620//phospholipase activity;GO:0004871//signal transducer activity;GO:0005488//binding;GO:0016788//hydrolase activity, acting on ester bonds;GO:0042578//phos…	GO:0050896//response to stimulus;GO:0016042//lipid catabolic process;GO:0009987//cellular process;GO:0008152//metabolic process;GO:0044700//single organism signaling;GO:0065007//biological regulation;GO:0006629//lipid metabolic process;GO:0050789//regulation of biological process;GO:0009056//catabolic process;GO:0035556//intracellular signal transduction;GO:0044238//primary metabolic process;GO:0…
	GRMZM5G806387	24.94	22.58	22.04	27.15	58.47	36.66	116.5	82.34	78.02	43.31	43.98	41.07	99.57	88.57	130.12	29.6	55.07	38.95	33.24	31.82	33.43	lavenderblush3	-	-	-	-	-	GO:0044464//cell part;GO:0071944//cell periphery;GO:0005886//plasma membrane;GO:0016021//integral component of membrane;GO:0016020//membrane;GO:0005623//cell;GO:0044425//membrane part;GO:0031224//intrinsic component of membrane	-	-
	GRMZM2G160136	7.59	8.37	8.26	27.94	42.89	14.83	54.55	28.34	19.6	7.54	15.21	4.95	34.27	28.47	29.54	5.59	5.98	8.3	6.05	6.69	8.18	lavenderblush3	-	-	-	-	-	-	GO:0003676//nucleic acid binding;GO:1901363//heterocyclic compound binding;GO:0005488//binding;GO:0097159//organic cyclic compound binding;GO:0003677//DNA binding;GO:0003700//transcription factor activity, sequence-specific DNA binding;GO:0043565//sequence-specific DNA binding;GO:0001071//nucleic acid binding transcription factor activity	GO:0080090//regulation of primary metabolic process;GO:0050794//regulation of cellular process;GO:0051252//regulation of RNA metabolic process;GO:0009889//regulation of biosynthetic process;GO:0050789//regulation of biological process;GO:0031323//regulation of cellular metabolic process;GO:0051171//regulation of nitrogen compound metabolic process;GO:0019219//regulation of nucleobase-containing c…
	GRMZM2G131969	14.76	11.97	12.04	29.3	73.84	26.36	118.92	92.24	77.38	17.79	62.93	25.52	180.93	147.06	124.07	23.71	89.83	93.77	13.5	10.39	17.7	lavenderblush3	-	-	-	-	-	-	-	-
	GRMZM2G092137	43.39	54.15	45.38	30.42	85.64	33.48	105.94	90.47	79.69	43.06	46.07	27.17	134.67	96.55	75.57	27.03	19.92	32.58	27.58	45.75	34.11	lavenderblush3	-	-	-	-	-	-	GO:0003677//DNA binding;GO:0003676//nucleic acid binding;GO:0005488//binding;GO:0043565//sequence-specific DNA binding;GO:0001071//nucleic acid binding transcription factor activity;GO:0097159//organic cyclic compound binding;GO:0003700//transcription factor activity, sequence-specific DNA binding;GO:1901363//heterocyclic compound binding	GO:0065007//biological regulation;GO:0006355//regulation of transcription, DNA-templated;GO:0080090//regulation of primary metabolic process;GO:0010468//regulation of gene expression;GO:0010556//regulation of macromolecule biosynthetic process;GO:0050794//regulation of cellular process;GO:0031323//regulation of cellular metabolic process;GO:0060255//regulation of macromolecule metabolic process;G…
	AC226235.2_FG003	43.78	47.38	43	31.58	87.36	55.74	95.12	58.15	43.03	20.47	37.92	13.86	61.35	58.5	53.81	21.81	10.51	26.53	20.5	57.52	14.01	lavenderblush3	-	-	-	-	-	-	-	-
	GRMZM2G137329	33.11	82.01	58.95	31.66	356.51	151.88	635.9	471.56	333.61	40.46	52.87	57.59	612.43	118.89	119.62	38.34	62.34	42.44	87.92	66.77	62.26	lavenderblush3	-	-	-	-	-	-	-	-
	GRMZM6G423719	48.03	40.91	41.84	32.68	19.13	28.97	2.22	2.82	3.87	27.55	31.41	41.96	20.1	16.4	26.28	61.08	30.89	36.8	41.76	41.8	52.89	lavenderblush3	-	-	-	-	-	-	-	-
	GRMZM2G138809	34.16	27.52	33.85	32.8	32.36	29.98	64.22	63.38	59.78	27.09	33.65	28.27	61.28	53.24	79.37	19.18	25.32	36.56	37.68	46.2	41.91	lavenderblush3	-	-	-	-	-	-	-	-
	GRMZM2G067277	16.01	13.78	14.74	34.54	89.16	33.7	79.96	49.47	34.58	12.41	13.6	20.48	44.38	67.97	30.67	12.59	6.4	7.98	22.83	22.32	19.65	lavenderblush3	-	-	-	-	-	-	-	-
	GRMZM2G043348	18.05	14.57	13.84	34.55	48.46	28.95	70.44	71.65	73.23	16.13	35.09	20.86	56.07	51.6	49.96	25.12	39.55	32.29	11	10.12	11.72	lavenderblush3	-	-	-	-	-	-	-	-
	GRMZM2G003090	49.1	60.23	52.7	34.58	97.52	34.37	201.75	123.55	74.63	36.19	69.42	31.08	215.74	148.89	156.25	33.15	132.02	156.31	25.98	30.78	28.14	lavenderblush3	-	-	-	-	-	-	-	-
	GRMZM2G363554	37.72	50.09	46.71	35.18	37.97	75.2	46.66	75.15	91.48	12.84	21.45	26.6	69.7	121.66	86.44	18.05	56.67	53.32	15.85	11.12	17	lavenderblush3	-	-	-	-	-	-	GO:0016757//transferase activity, transferring glycosyl groups;GO:0003824//catalytic activity;GO:0016740//transferase activity;GO:0016758//transferase activity, transferring hexosyl groups	GO:0008152//metabolic process
	XLOC_042591	27.25	33.27	32.08	35.85	100.01	55.6	92.26	66.14	82.08	16.74	46.34	11.59	106.94	50.94	72.95	13.84	11.38	30.68	21.84	25	41.37	lavenderblush3	-	-	-	-	-	-	-	-
	GRMZM2G120304	93.38	74.81	106.06	36.58	390.96	62.18	440.12	354.92	341.65	57.83	105.93	91.38	418.2	410.75	280.24	90.23	159.48	214.39	86.77	118.75	91.47	lavenderblush3	-	-	-	-	-	-	-	-
	GRMZM2G023328	34.62	36.63	38.64	37.71	66.85	56.87	64.14	53.98	52.53	20.9	39.8	16.22	71.36	47.45	65.43	29	27.97	48.43	30.29	30.21	38.93	lavenderblush3	-	-	-	-	-	-	-	-
	GRMZM2G080940	12.27	12.01	11.6	37.89	86.6	35.3	124.33	112.29	89.8	21.06	58.18	18.79	45.89	41.3	35.68	27.1	36.39	35.17	9.06	10.74	9.21	lavenderblush3	-	-	-	-	-	-	-	-
	GRMZM2G338160	11.37	19.06	14.44	40.26	39	17.86	93.92	112.43	120.91	10.31	41.13	25.1	41.44	69.55	53.02	47.34	58.54	59.77	9.03	18.64	9.79	lightsteelblue	-	-	-	-	-	-	-	-
	GRMZM2G163578	41.25	50.78	46.94	40.9	47.04	60.34	54.76	67.06	68.23	27.76	22.74	34.63	54.12	55.93	61.35	20.4	32.03	26.81	21.93	18.83	32.87	lavenderblush3	-	-	-	-	-	-	-	-
	GRMZM2G091124	32.15	26.65	25.8	41.48	46.72	38.05	135.13	235.49	290.49	43.88	62.46	43.65	78.31	108.44	147.25	32.35	38.6	33.91	39.96	37.08	53.93	lightsteelblue	-	-	-	-	-	-	-	-
	AC207342.3_FG008	26.32	12.5	16.1	42.1	88.53	30.55	73.25	63.9	59.83	27.32	40.12	13.55	43.75	46.56	39.76	45.98	53.52	39.11	10.32	11	11.17	lavenderblush3	-	-	-	-	-	-	-	-
	GRMZM5G883813	34.1	20.55	27.46	45.33	12.96	13.31	2.91	3.69	3.57	25.65	17.69	46.71	13.16	11.12	12.16	37.43	14.17	23.01	36.69	36.67	38.51	lavenderblush3	-	-	-	-	-	-	-	-
	GRMZM2G003526	13.59	9.95	10.08	48.72	8.29	13.67	12.45	55.21	79.06	19.95	46.15	13.5	4.14	10.9	6.77	37.71	24.93	25.63	13.3	14.44	14.52	lightsteelblue	-	-	-	-	-	GO:0016020//membrane;GO:0044425//membrane part;GO:0031224//intrinsic component of membrane;GO:0016021//integral component of membrane	GO:0043167//ion binding;GO:0016491//oxidoreductase activity;GO:0005488//binding;GO:0046872//metal ion binding;GO:0046914//transition metal ion binding;GO:0003824//catalytic activity;GO:0005506//iron ion binding;GO:0043169//cation binding	GO:0055114//oxidation-reduction process;GO:0016053//organic acid biosynthetic process;GO:0009987//cellular process;GO:0044711//single-organism biosynthetic process;GO:0044249//cellular biosynthetic process;GO:0044238//primary metabolic process;GO:0044763//single-organism cellular process;GO:0006631//fatty acid metabolic process;GO:0043436//oxoacid metabolic process;GO:0032787//monocarboxylic acid…
	GRMZM2G171569	27.48	32.76	30.73	49.14	57.98	39.96	43.11	54.16	57.51	20.85	28.24	14.98	88.29	44.34	46.38	17.68	19.39	29.9	17.81	22.43	20.76	lavenderblush3	-	-	-	-	-	-	GO:0003700//transcription factor activity, sequence-specific DNA binding;GO:0003676//nucleic acid binding;GO:0005488//binding;GO:1901363//heterocyclic compound binding;GO:0097159//organic cyclic compound binding;GO:0003677//DNA binding;GO:0001071//nucleic acid binding transcription factor activity	GO:0065007//biological regulation;GO:0031326//regulation of cellular biosynthetic process;GO:0009889//regulation of biosynthetic process;GO:0051252//regulation of RNA metabolic process;GO:0080090//regulation of primary metabolic process;GO:0006355//regulation of transcription, DNA-templated;GO:0031323//regulation of cellular metabolic process;GO:0019219//regulation of nucleobase-containing compou…
	GRMZM2G013248	47.06	59.54	55.55	49.87	34.23	23.49	9.81	13.89	14.56	45.84	74.7	66.08	63.41	53.18	56.59	39.65	34.69	37.98	64.3	72.94	59.76	lavenderblush3	-	-	-	-	-	-	-	-
	GRMZM2G095968	21.01	18.37	19.93	50.6	70.34	31.21	217.44	179.48	152.12	23.82	20.42	18.75	36.37	124.85	82.01	22.18	16.14	24.53	42.28	67.66	24.31	lavenderblush3	-	-	-	-	-	GO:0005576//extracellular region	-	-
	GRMZM2G048129	36.88	29.94	34.16	52.67	55.34	48.39	73	91.71	105.09	31.39	33.8	40.87	107.28	80.09	78.18	28.99	41.75	39.15	31.25	27.08	29.45	lavenderblush3	-	-	-	-	-	GO:0043229//intracellular organelle;GO:0044424//intracellular part;GO:0005623//cell;GO:0043227//membrane-bounded organelle;GO:0044464//cell part;GO:0043226//organelle;GO:0005737//cytoplasm;GO:0005773//vacuole;GO:0043231//intracellular membrane-bounded organelle;GO:0044444//cytoplasmic part;GO:0005622//intracellular	-	GO:0009072//aromatic amino acid family metabolic process;GO:0032870//cellular response to hormone stimulus;GO:0071704//organic substance metabolic process;GO:0008150//biological_process;GO:0009755//hormone-mediated signaling pathway;GO:1901700//response to oxygen-containing compound;GO:0050794//regulation of cellular process;GO:0006725//cellular aromatic compound metabolic process;GO:0043207//res…
	GRMZM2G319781	10.96	9.4	11.17	54.21	55.88	57.53	153.29	104	96.38	4.24	43.65	21.93	92.34	29.45	70.55	8.47	52.13	23.82	3.96	1.63	2.14	lavenderblush3	-	-	-	-	-	GO:0005623//cell;GO:0044464//cell part;GO:0005622//intracellular	-	GO:0051234//establishment of localization;GO:0051179//localization;GO:0006810//transport
	GRMZM2G032807	18.95	15.99	18.8	54.31	325.65	26.21	398.99	455.38	497.62	9.31	26.52	28.8	488.6	374.99	416.8	16.37	145.61	276.35	17.41	17.46	17.52	lavenderblush3	-	-	-	-	-	-	-	-
	GRMZM2G150683	47.8	45.59	46.13	54.76	89.54	79.41	140.44	129.49	131.87	20.58	49.47	28.58	78.16	102.44	88.57	50.35	72.27	66.64	27.2	23.52	29.66	lavenderblush3	-	-	-	-	-	-	-	-
	GRMZM2G150758	49.58	51.22	58.32	57.8	98.45	114.81	175.32	206.41	217.48	20.74	62.79	31.88	128.22	109.02	66.48	33.91	48.56	42.71	23.66	33.86	44.41	lavenderblush3	-	-	-	-	-	-	-	-
	GRMZM2G127776	18.19	13.51	22.37	61.23	74.94	23.86	110.85	126.33	166.12	11.24	50.59	8.83	151.6	112.47	70.29	8.37	20.42	69.12	10.93	13.75	15.33	lavenderblush3	-	-	-	-	-	-	-	-
	GRMZM2G119219	27.42	35.92	33.17	65.09	14.57	24.7	6.91	7.08	7.04	20.83	27.33	19.56	30.11	38.12	18.26	32.94	18.86	21.67	32.46	46.61	13.37	lavenderblush3	-	-	-	-	-	-	-	-
	GRMZM2G701082	47.62	43.41	50.35	65.32	137.81	51.2	157.78	134.19	126.62	51.1	83.18	53.5	149.99	153.79	112.72	78.31	106.67	95.53	36.7	40.63	39.24	lavenderblush3	-	-	-	-	-	-	-	-
	GRMZM2G132690	11.87	11.8	12.67	67.15	88.62	29.99	270.48	182.91	144.03	14.54	36.3	56.64	57.48	64.02	55.81	10.46	58.32	39.41	7.51	4.45	6.87	lavenderblush3	-	-	-	-	-	-	GO:0043169//cation binding;GO:0005488//binding;GO:0046872//metal ion binding;GO:0043167//ion binding	GO:0006810//transport;GO:0006811//ion transport;GO:0044699//single-organism process;GO:1902578//single-organism localization;GO:0051179//localization;GO:0006812//cation transport;GO:0051234//establishment of localization;GO:0030001//metal ion transport;GO:0044765//single-organism transport
	GRMZM2G040095	138.16	318.35	205.61	69.19	357.24	164.61	594.65	447.76	372.75	326.79	164.24	204.36	277.09	631.09	410.06	201.62	191.72	263.64	388.97	616.14	364.77	lavenderblush3	-	-	-	-	-	GO:0043231//intracellular membrane-bounded organelle;GO:0005737//cytoplasm;GO:0005622//intracellular;GO:0044464//cell part;GO:0044444//cytoplasmic part;GO:0005623//cell;GO:0043229//intracellular organelle;GO:0009507//chloroplast;GO:0043226//organelle;GO:0044424//intracellular part;GO:0043227//membrane-bounded organelle;GO:0009536//plastid	GO:0005506//iron ion binding;GO:0016491//oxidoreductase activity;GO:0046872//metal ion binding;GO:0043167//ion binding;GO:0016702//oxidoreductase activity, acting on single donors with incorporation of molecular oxygen, incorporation of two atoms of oxygen;GO:0016165//linoleate 13S-lipoxygenase activity;GO:0051213//dioxygenase activity;GO:0005488//binding;GO:0046914//transition metal ion binding;…	GO:0009605//response to external stimulus;GO:0042221//response to chemical;GO:0048856//anatomical structure development;GO:0044283//small molecule biosynthetic process;GO:0009814//defense response, incompatible interaction;GO:0043207//response to external biotic stimulus;GO:0097305//response to alcohol;GO:0048364//root development;GO:0051704//multi-organism process;GO:0044281//small molecule meta…
	GRMZM2G009189	63.1	93.1	83.35	71.72	83.73	173.68	21.32	10.9	11.01	185.04	109.74	60.09	5.53	12.54	5.85	233.81	48.38	157.32	115.21	117.31	98.15	lavenderblush3	-	-	-	-	-	-	-	-
	GRMZM2G455122	113.09	68.41	95.02	78.74	11.96	17.42	2.71	7.25	10.67	141.5	93.53	137.47	31	31.38	68.85	74.26	45.61	38.8	63.55	75.71	60.74	lavenderblush3	-	-	-	-	-	-	-	-
	GRMZM2G139374	65.68	68.81	62.98	87.58	77.45	64.65	156.95	166.77	164.4	64.42	62.13	124.11	140.39	139.07	158.01	67.51	159.67	77.42	63.02	57.48	56.01	lavenderblush3	-	-	-	-	-	GO:0005623//cell;GO:0005773//vacuole;GO:0044424//intracellular part;GO:0043226//organelle;GO:0005737//cytoplasm;GO:0044444//cytoplasmic part;GO:0044464//cell part;GO:0043231//intracellular membrane-bounded organelle;GO:0005622//intracellular;GO:0043229//intracellular organelle;GO:0043227//membrane-bounded organelle	-	-
	GRMZM2G092256	53.66	48.6	46.03	95.18	103.07	97.29	171.55	167.52	180.37	57.63	87.67	70.35	128.11	110.16	134.16	41.32	113.13	64.35	39.58	29.06	39.9	lavenderblush3	-	-	-	-	-	GO:0043231//intracellular membrane-bounded organelle;GO:0044444//cytoplasmic part;GO:0005622//intracellular;GO:0005623//cell;GO:0043226//organelle;GO:0005773//vacuole;GO:0005737//cytoplasm;GO:0044424//intracellular part;GO:0043229//intracellular organelle;GO:0044464//cell part;GO:0043227//membrane-bounded organelle	-	GO:0008150//biological_process
	GRMZM2G038898	47.5	76.8	59.83	107.44	103.03	182.13	324.84	170.09	87.92	42.15	98.86	65.69	86.82	286.59	290.25	75.65	106.37	120.26	50.91	26.06	59.38	lavenderblush3	-	-	-	-	-	GO:0016020//membrane	GO:0008194//UDP-glycosyltransferase activity;GO:0003824//catalytic activity;GO:0016757//transferase activity, transferring glycosyl groups;GO:0008375//acetylglucosaminyltransferase activity;GO:0016740//transferase activity;GO:0016758//transferase activity, transferring hexosyl groups	GO:0003006//developmental process involved in reproduction;GO:0009566//fertilization;GO:0048868//pollen tube development;GO:0032501//multicellular organismal process;GO:0044699//single-organism process;GO:0009856//pollination;GO:0044706//multi-multicellular organism process;GO:0048856//anatomical structure development;GO:0000003//reproduction;GO:0051704//multi-organism process;GO:0044703//multi-o…
	GRMZM2G162868	42.99	66.43	59.01	109.99	152.16	105.54	303.83	329.08	338.73	30.83	93.21	65.29	302.89	229.74	292.19	55.36	152.95	139.88	53.13	58.53	56.78	lavenderblush3	-	-	-	-	-	-	-	-
	GRMZM2G155321	66.17	58.66	58.38	118.71	45.4	68.57	16.54	23.64	29.76	70.46	98.38	84.93	24.51	19.52	26.6	62.43	51.59	41.42	55.29	102.32	76.57	lavenderblush3	-	-	-	-	-	-	-	-
	GRMZM2G021416	166.73	128.61	173.47	119.47	201.12	188.48	427.56	500.6	518	85.91	210.44	108.74	160.41	212.17	165.29	123.7	129.64	160.13	122.08	139.77	152.12	lightsteelblue	-	-	-	-	-	-	GO:0032559//adenyl ribonucleotide binding;GO:0001882//nucleoside binding;GO:0043167//ion binding;GO:0005524//ATP binding;GO:0032553//ribonucleotide binding;GO:0004672//protein kinase activity;GO:0001883//purine nucleoside binding;GO:0000166//nucleotide binding;GO:0016773//phosphotransferase activity, alcohol group as acceptor;GO:0003824//catalytic activity;GO:0016740//transferase activity;GO:1901…	GO:0036211//protein modification process;GO:0019538//protein metabolic process;GO:0043412//macromolecule modification;GO:0044260//cellular macromolecule metabolic process;GO:0044238//primary metabolic process;GO:0006468//protein phosphorylation;GO:0006793//phosphorus metabolic process;GO:0009987//cellular process;GO:0006796//phosphate-containing compound metabolic process;GO:0008152//metabolic pr…
	GRMZM2G110681	135.82	123.14	133.1	124.08	167.23	126.97	223.66	319.73	397.77	100.28	103.43	62.26	89.17	137.22	111.79	55.52	49.68	42.43	97.84	122.99	102.52	lightsteelblue	-	-	-	-	-	-	-	-
	GRMZM2G074401	155.3	204.96	174.57	125.29	106.69	159.97	31.02	35.83	41.08	70.99	174.24	85.74	26.54	16.14	27.54	114.08	78.99	102.48	83.6	51.04	75.01	lavenderblush3	-	-	-	-	-	-	-	GO:0044699//single-organism process;GO:0044238//primary metabolic process;GO:0006629//lipid metabolic process;GO:0044710//single-organism metabolic process;GO:0071704//organic substance metabolic process;GO:0008152//metabolic process
	GRMZM2G043338	130.86	79.1	116.69	133.98	65.1	59.6	23.92	22.66	22.57	174.55	123.5	153.1	74.32	80.44	91.32	121.03	66.77	84.6	136.97	157.83	130.01	lavenderblush3	-	-	-	-	-	-	-	-
	GRMZM2G066801	21.7	35.49	31.18	135.6	318.03	165.09	816.64	668.52	605.84	33.8	60	32.39	249.4	230.3	160.31	23.85	57.62	73.27	21.23	30.8	34.59	lavenderblush3	-	-	-	-	-	GO:0044425//membrane part;GO:0031224//intrinsic component of membrane;GO:0016021//integral component of membrane;GO:0016020//membrane	GO:0005215//transporter activity;GO:0022857//transmembrane transporter activity	GO:0044765//single-organism transport;GO:0044763//single-organism cellular process;GO:0051234//establishment of localization;GO:0055085//transmembrane transport;GO:0051179//localization;GO:0044699//single-organism process;GO:0006810//transport;GO:1902578//single-organism localization;GO:0009987//cellular process
	GRMZM2G120918	75.19	157.86	87.95	142.32	79.49	65.32	36.44	32.09	45.64	82.89	66.59	109.47	76.58	75.17	47.5	70.15	56.27	63.03	100.17	93.07	78.32	lavenderblush3	-	-	-	-	-	-	-	-
	GRMZM2G088469	110.18	95.7	112.35	199.42	179.99	174.77	267.48	300.43	331.55	110.5	119.19	109.54	220.39	273.39	180.32	112.82	162.44	143.05	64.73	60.28	58	lavenderblush3	-	-	-	-	-	-	-	-
	GRMZM2G410766	629.49	434.08	596.27	380.69	664.1	298.65	1486.08	1533.76	1671.57	311.93	1037.86	503.31	1191.14	1151.79	990.98	656.45	626.71	1058.17	484.54	650.09	338.52	lavenderblush3	-	-	-	-	-	-	-	-
	GRMZM2G348125	776.12	541.15	736.92	385.81	781.2	361.74	1449.15	1361.9	1428.06	394.18	1017.84	539.58	1113.65	1272.05	994.88	713.67	650.58	986.79	566.75	769.19	363.32	lavenderblush3	-	-	-	-	-	-	-	-
	GRMZM5G878139	14.63	15.69	15.97	22.1	30.31	18.34	56.03	60.6	67.93	23.83	26.79	27.3	48.19	45.61	50.79	23.29	48.5	34.72	12.75	16.84	14.81	lavenderblush3	1-acyl-sn-glycerol-3-phosphate acyltransferase PLS1; Uncharacterized protein [Source:UniProtKB/TrEMBL;Acc:C0P537]	Metabolism	Lipid metabolism	ko00564//Glycerophospholipid metabolism;ko00561//Glycerolipid metabolism	K13523	GO:0043227//membrane-bounded organelle;GO:0043229//intracellular organelle;GO:0005623//cell;GO:0005622//intracellular;GO:0005737//cytoplasm;GO:0044424//intracellular part;GO:0043226//organelle;GO:0044444//cytoplasmic part;GO:0043231//intracellular membrane-bounded organelle;GO:0005783//endoplasmic reticulum;GO:0044464//cell part;GO:0012505//endomembrane system	GO:0003824//catalytic activity;GO:0016740//transferase activity;GO:0016746//transferase activity, transferring acyl groups	GO:0008152//metabolic process
	GRMZM2G427564	2.62	10.18	1.83	7.42	4.7	0	0.9	0.07	0.63	6.84	4.18	4.06	1.66	0	0.3	6.34	2.79	4.26	3.8	3.05	4.23	lavenderblush3	30S ribosomal protein S11, chloroplastic [Source:UniProtKB/Swiss-Prot;Acc:P09561]	Genetic Information Processing	Translation	ko03010//Ribosome	K02948	GO:0032991//macromolecular complex;GO:1990904//ribonucleoprotein complex;GO:0009507//chloroplast;GO:0005623//cell;GO:0043232//intracellular non-membrane-bounded organelle;GO:0030529//intracellular ribonucleoprotein complex;GO:0044444//cytoplasmic part;GO:0005840//ribosome;GO:0005622//intracellular;GO:0009536//plastid;GO:0043228//non-membrane-bounded organelle;GO:0044424//intracellular part;GO:004…	GO:0005198//structural molecule activity;GO:0019843//rRNA binding;GO:0003676//nucleic acid binding;GO:0003723//RNA binding;GO:0003735//structural constituent of ribosome;GO:1901363//heterocyclic compound binding;GO:0097159//organic cyclic compound binding;GO:0005488//binding	GO:0071704//organic substance metabolic process;GO:0034641//cellular nitrogen compound metabolic process;GO:0044249//cellular biosynthetic process;GO:0019538//protein metabolic process;GO:0009058//biosynthetic process;GO:0006412//translation;GO:0043603//cellular amide metabolic process;GO:1901564//organonitrogen compound metabolic process;GO:0043604//amide biosynthetic process;GO:0044271//cellula…
	GRMZM2G106250	44.05	48.81	40.93	64.65	88.49	64.23	156.61	136.68	139.92	42.4	61.16	47.99	119.05	112.44	94.54	46.82	69.12	54.2	37.65	40.86	36.2	lavenderblush3	3-hydroxyacyl-CoA dehydrogenase family protein [Source:Projected from Arabidopsis thaliana (AT3G15290) TAIR;Acc:AT3G15290]	Metabolism	Amino acid metabolism;Carbohydrate metabolism	ko00360//Phenylalanine metabolism;ko00650//Butanoate metabolism	K00074	GO:0042579//microbody;GO:0044444//cytoplasmic part;GO:0005622//intracellular;GO:0005777//peroxisome;GO:0044424//intracellular part;GO:0005623//cell;GO:0043226//organelle;GO:0043231//intracellular membrane-bounded organelle;GO:0043229//intracellular organelle;GO:0043227//membrane-bounded organelle;GO:0005737//cytoplasm;GO:0044464//cell part	GO:0051287//NAD binding;GO:0005488//binding;GO:0016614//oxidoreductase activity, acting on CH-OH group of donors;GO:0097159//organic cyclic compound binding;GO:0043167//ion binding;GO:1901363//heterocyclic compound binding;GO:0003824//catalytic activity;GO:0003857//3-hydroxyacyl-CoA dehydrogenase activity;GO:0050662//coenzyme binding;GO:0036094//small molecule binding;GO:0048037//cofactor binding…	GO:0044255//cellular lipid metabolic process;GO:0046907//intracellular transport;GO:0044763//single-organism cellular process;GO:0006629//lipid metabolic process;GO:0043094//cellular metabolic compound salvage;GO:0048193//Golgi vesicle transport;GO:0006810//transport;GO:0032787//monocarboxylic acid metabolic process;GO:0006082//organic acid metabolic process;GO:0009987//cellular process;GO:004469…
	GRMZM2G393897	6.97	3.67	4.37	5.08	6.65	6.32	15.48	15.87	14.76	1.79	4.39	4.04	6.17	8.95	6.19	6.4	8.48	8.19	4.33	4.79	3.52	lavenderblush3	3-ketoacyl-CoA synthase [Source:UniProtKB/TrEMBL;Acc:K7VT98]	-	-	-	-	GO:0016020//membrane;GO:0012505//endomembrane system;GO:0005622//intracellular;GO:0005783//endoplasmic reticulum;GO:0005623//cell;GO:0043231//intracellular membrane-bounded organelle;GO:0043227//membrane-bounded organelle;GO:0043226//organelle;GO:0005737//cytoplasm;GO:0044444//cytoplasmic part;GO:0044424//intracellular part;GO:0043229//intracellular organelle;GO:0044464//cell part	GO:0016740//transferase activity;GO:0016747//transferase activity, transferring acyl groups other than amino-acyl groups;GO:0009922//fatty acid elongase activity;GO:0016746//transferase activity, transferring acyl groups;GO:0003824//catalytic activity;GO:0004312//fatty acid synthase activity	GO:0050896//response to stimulus;GO:0009266//response to temperature stimulus;GO:0032787//monocarboxylic acid metabolic process;GO:0072330//monocarboxylic acid biosynthetic process;GO:0016053//organic acid biosynthetic process;GO:0042335//cuticle development;GO:0044699//single-organism process;GO:0006950//response to stress;GO:0044255//cellular lipid metabolic process;GO:0032502//developmental pr…
	GRMZM2G440208	19.7	10.86	17.95	8.76	13.29	4.77	2.33	3.16	4.74	7.49	18.26	16.55	6.39	4.61	3.22	22.79	7.32	11.34	22.28	12.59	17.98	lavenderblush3	6-phosphogluconate dehydrogenase, decarboxylating [Source:UniProtKB/TrEMBL;Acc:K7TVZ1]	Metabolism	Global and Overview;Carbohydrate metabolism;Metabolism of other amino acids	ko01200//Carbon metabolism;ko00480//Glutathione metabolism;ko00030//Pentose phosphate pathway	K00033	GO:0005622//intracellular;GO:0009507//chloroplast;GO:0044424//intracellular part;GO:0016020//membrane;GO:0009536//plastid;GO:0005623//cell;GO:0005739//mitochondrion;GO:0044464//cell part;GO:0043227//membrane-bounded organelle;GO:0043229//intracellular organelle;GO:0043226//organelle;GO:0005737//cytoplasm;GO:0043231//intracellular membrane-bounded organelle;GO:0044444//cytoplasmic part	GO:0003824//catalytic activity;GO:0005488//binding;GO:0016614//oxidoreductase activity, acting on CH-OH group of donors;GO:0048037//cofactor binding;GO:0000166//nucleotide binding;GO:0004616//phosphogluconate dehydrogenase (decarboxylating) activity;GO:0050662//coenzyme binding;GO:0050661//NADP binding;GO:0097159//organic cyclic compound binding;GO:0016616//oxidoreductase activity, acting on the …	GO:0006807//nitrogen compound metabolic process;GO:0044281//small molecule metabolic process;GO:0006081//cellular aldehyde metabolic process;GO:0006732//coenzyme metabolic process;GO:0019637//organophosphate metabolic process;GO:0009744//response to sucrose;GO:0046483//heterocycle metabolic process;GO:0044710//single-organism metabolic process;GO:0051186//cofactor metabolic process;GO:0072524//py…
	GRMZM2G173597	74.22	76.15	64.77	113.17	189.77	100.38	371.98	377.41	375.33	38.75	126.76	56.48	272.62	198.87	164.85	51.39	197.37	184.51	54.88	61.98	58.18	lavenderblush3	AAP7; Uncharacterized protein [Source:UniProtKB/TrEMBL;Acc:C0PD92]	-	-	-	-	GO:0031224//intrinsic component of membrane;GO:0044425//membrane part;GO:0016021//integral component of membrane;GO:0016020//membrane	-	-
	GRMZM2G106622	4.39	4.74	4.89	8.09	43.22	9.03	48.27	28.58	24.17	6.55	7.41	3.95	31.14	18.08	21.21	6.85	6.98	9.92	3.53	2.1	3.12	lavenderblush3	ABA-responsive protein [Source:UniProtKB/TrEMBL;Acc:K7TFB6]	-	-	-	-	-	-	GO:0010286//heat acclimation;GO:0006950//response to stress;GO:0008150//biological_process;GO:0009408//response to heat;GO:0050896//response to stimulus;GO:0009628//response to abiotic stimulus;GO:0009266//response to temperature stimulus
	GRMZM2G177812	8.38	16.9	11.09	14.34	53.53	31.66	71.54	61.93	46.32	13.67	13.56	11.36	54.59	38.06	40.98	12.9	17.59	18.61	13.16	22.7	12.52	lavenderblush3	ABC transporter C05D10.3 in chromosome III; Uncharacterized protein [Source:UniProtKB/TrEMBL;Acc:B6SVU3]	-	-	-	-	GO:0044425//membrane part;GO:0005623//cell;GO:0071944//cell periphery;GO:0005886//plasma membrane;GO:0016020//membrane;GO:0044459//plasma membrane part;GO:0098552//side of membrane;GO:0009897//external side of plasma membrane;GO:0009986//cell surface;GO:0044464//cell part	GO:0032559//adenyl ribonucleotide binding;GO:0016787//hydrolase activity;GO:0005488//binding;GO:0016462//pyrophosphatase activity;GO:0017076//purine nucleotide binding;GO:0001883//purine nucleoside binding;GO:0032550//purine ribonucleoside binding;GO:0030554//adenyl nucleotide binding;GO:1901363//heterocyclic compound binding;GO:1901265//nucleoside phosphate binding;GO:0017111//nucleoside-triphos…	GO:0071702//organic substance transport;GO:0051179//localization;GO:1902578//single-organism localization;GO:0044699//single-organism process;GO:0006810//transport;GO:0044765//single-organism transport;GO:0080051//cutin transport;GO:0051234//establishment of localization
	GRMZM2G030169	1.14	1.64	1.43	1.4	3.01	1.68	4.37	2.74	1.9	0.64	2.02	0.95	1.72	1.72	1.06	1.72	1.97	2.39	0.89	0.88	0.67	lavenderblush3	Actin-2 [Source:UniProtKB/TrEMBL;Acc:B6SI11]	-	-	-	-	GO:0044424//intracellular part;GO:0005737//cytoplasm;GO:0005623//cell;GO:0043229//intracellular organelle;GO:0005856//cytoskeleton;GO:0043232//intracellular non-membrane-bounded organelle;GO:0043228//non-membrane-bounded organelle;GO:0043226//organelle;GO:0005622//intracellular;GO:0044464//cell part	GO:0030554//adenyl nucleotide binding;GO:1901363//heterocyclic compound binding;GO:0032555//purine ribonucleotide binding;GO:0005524//ATP binding;GO:0032550//purine ribonucleoside binding;GO:0017076//purine nucleotide binding;GO:0035639//purine ribonucleoside triphosphate binding;GO:0032559//adenyl ribonucleotide binding;GO:0001883//purine nucleoside binding;GO:0005488//binding;GO:0001882//nucleo…	-
	GRMZM2G472376	18.82	17.5	14.09	31.26	42.57	28.33	65.46	57.83	55.17	32.03	37.13	25.39	49.26	50.65	43.23	20.23	43.67	32.53	14.34	19.39	13.97	lavenderblush3	acyl-activating enzyme 17 [Source:Projected from Arabidopsis thaliana (AT5G23050) TAIR;Acc:AT5G23050]	-	-	-	-	-	GO:0003824//catalytic activity;GO:0016874//ligase activity	GO:0008152//metabolic process
	GRMZM2G088064	6.12	12.04	7.46	11.19	68.4	11.35	89.24	120.79	137.62	11.76	16.93	10.85	110.81	53.3	78.48	7.61	18.62	37.44	12.7	15.82	14.09	lavenderblush3	Alanine aminotransferase 2 [Source:UniProtKB/TrEMBL;Acc:B6TBZ8]	-	-	-	-	GO:0009536//plastid;GO:0044444//cytoplasmic part;GO:0044424//intracellular part;GO:0044464//cell part;GO:0005739//mitochondrion;GO:0043226//organelle;GO:0043227//membrane-bounded organelle;GO:0043231//intracellular membrane-bounded organelle;GO:0005622//intracellular;GO:0005737//cytoplasm;GO:0005623//cell;GO:0043229//intracellular organelle;GO:0009507//chloroplast	GO:0043169//cation binding;GO:0035639//purine ribonucleoside triphosphate binding;GO:0032549//ribonucleoside binding;GO:0016769//transferase activity, transferring nitrogenous groups;GO:0001883//purine nucleoside binding;GO:0030554//adenyl nucleotide binding;GO:0046872//metal ion binding;GO:0008483//transaminase activity;GO:0097367//carbohydrate derivative binding;GO:0000166//nucleotide binding;G…	GO:0010038//response to metal ion;GO:0044238//primary metabolic process;GO:0044281//small molecule metabolic process;GO:1901565//organonitrogen compound catabolic process;GO:0009987//cellular process;GO:0006807//nitrogen compound metabolic process;GO:0009078//pyruvate family amino acid metabolic process;GO:0006522//alanine metabolic process;GO:1901564//organonitrogen compound metabolic process;GO…
	GRMZM2G090087	30.23	31.66	32.97	60.09	87.26	38.18	184.69	181.46	165.89	21.33	79.52	57.64	161.51	134.89	133.42	55.05	135.8	116.92	35.63	35.71	38.76	lavenderblush3	aldehyde dehydrogenase 12A1 [Source:Projected from Arabidopsis thaliana (AT5G62530) TAIR;Acc:AT5G62530]	-	-	-	-	GO:0009536//plastid;GO:0005737//cytoplasm;GO:0043229//intracellular organelle;GO:0043226//organelle;GO:0043231//intracellular membrane-bounded organelle;GO:0044464//cell part;GO:0005739//mitochondrion;GO:0005623//cell;GO:0044444//cytoplasmic part;GO:0009507//chloroplast;GO:0043227//membrane-bounded organelle;GO:0005622//intracellular;GO:0044424//intracellular part	GO:0046914//transition metal ion binding;GO:0050897//cobalt ion binding;GO:0008270//zinc ion binding;GO:0016491//oxidoreductase activity;GO:0005488//binding;GO:0016645//oxidoreductase activity, acting on the CH-NH group of donors;GO:0003824//catalytic activity;GO:0016620//oxidoreductase activity, acting on the aldehyde or oxo group of donors, NAD or NADP as acceptor;GO:0003842//1-pyrroline-5-carb…	GO:0072593//reactive oxygen species metabolic process;GO:0006560//proline metabolic process;GO:0008152//metabolic process;GO:0006807//nitrogen compound metabolic process;GO:0044712//single-organism catabolic process;GO:0044763//single-organism cellular process;GO:0043436//oxoacid metabolic process;GO:0009063//cellular amino acid catabolic process;GO:0010133//proline catabolic process to glutamate…
	GRMZM2G074517	3.96	7.23	4.61	1.44	5.45	3.42	4.01	5.02	5.45	2.38	2.07	1.38	7.78	7.69	5.84	3.66	2.31	3.53	3.73	3.32	2.73	lavenderblush3	Alpha-L-fucosidase 2 [Source:UniProtKB/TrEMBL;Acc:B6SUA8]	-	-	-	-	GO:0009536//plastid;GO:0005737//cytoplasm;GO:0044422//organelle part;GO:0005623//cell;GO:0044424//intracellular part;GO:0043227//membrane-bounded organelle;GO:0044446//intracellular organelle part;GO:0009570//chloroplast stroma;GO:0005622//intracellular;GO:0009507//chloroplast;GO:0044435//plastid part;GO:0043226//organelle;GO:0009532//plastid stroma;GO:0044464//cell part;GO:0044444//cytoplasmic p…	GO:0016787//hydrolase activity;GO:0016788//hydrolase activity, acting on ester bonds;GO:0003824//catalytic activity	GO:0044238//primary metabolic process;GO:0044699//single-organism process;GO:0071704//organic substance metabolic process;GO:0044710//single-organism metabolic process;GO:0006629//lipid metabolic process;GO:0008152//metabolic process
	GRMZM2G117754	34.03	36.32	32.25	8.46	15.65	17.73	22.07	35.47	44.59	16.52	9.59	10.14	10.87	14.19	13.21	10.71	8.78	10.35	19.44	16.75	14.08	lightsteelblue	Alpha-L-fucosidase 2; Uncharacterized protein [Source:UniProtKB/TrEMBL;Acc:B8A026]	-	-	-	-	-	GO:0016788//hydrolase activity, acting on ester bonds;GO:0016298//lipase activity;GO:0016787//hydrolase activity;GO:0003824//catalytic activity	GO:0044699//single-organism process;GO:0071704//organic substance metabolic process;GO:0008152//metabolic process;GO:0044238//primary metabolic process;GO:0006629//lipid metabolic process;GO:0044710//single-organism metabolic process
	GRMZM2G164814	20.98	15.91	16.6	14.38	6.27	17.28	63.82	47.17	39.92	22.19	29.33	22.8	8.37	32.01	15.42	43.58	18.24	21.13	16.11	16.63	10.21	lavenderblush3	Amino acid carrier [Source:UniProtKB/TrEMBL;Acc:K7VV86]	-	-	-	-	GO:0016021//integral component of membrane;GO:0044425//membrane part;GO:0016020//membrane;GO:0031224//intrinsic component of membrane	-	-
	GRMZM2G177659	68.37	53.36	57.26	90.85	170.47	114.19	350.17	334.13	322.72	29.62	98.08	65.86	172.95	168.64	168.98	56.2	120.65	93.81	26.91	19.94	21.35	lavenderblush3	Amino acid transporter-like protein; Amino acid transporter-like protein isoform 1; Amino acid transporter-like protein isoform 2 [Source:UniProtKB/TrEMBL;Acc:B6TE03]	-	-	-	-	GO:0031224//intrinsic component of membrane;GO:0005623//cell;GO:0043226//organelle;GO:0016021//integral component of membrane;GO:0043229//intracellular organelle;GO:0043231//intracellular membrane-bounded organelle;GO:0044444//cytoplasmic part;GO:0005886//plasma membrane;GO:0044424//intracellular part;GO:0005622//intracellular;GO:0043227//membrane-bounded organelle;GO:0005773//vacuole;GO:0016020/…	-	-
	GRMZM2G108416	9.47	10.04	10.16	7.38	8.8	7.24	12.95	14.1	13.16	5.28	6.67	5.84	9.92	16.27	12.08	7.8	9.34	7.88	7.6	8.42	6.01	lavenderblush3	Aminotransferase, class IV family protein [Source:UniProtKB/TrEMBL;Acc:B6TME5]	-	-	-	-	-	GO:0016769//transferase activity, transferring nitrogenous groups;GO:0008483//transaminase activity;GO:0016740//transferase activity;GO:0003824//catalytic activity	GO:0008152//metabolic process
	GRMZM2G101875	7.48	7.62	8.11	7.81	10.33	9.43	18.67	16	15.5	2.78	6.01	5.3	12.41	10.14	12.62	7.08	7.89	9.18	3.48	4.36	3.91	lavenderblush3	AMP-dependent synthetase and ligase family protein [Source:Projected from Arabidopsis thaliana (AT2G47240) TAIR;Acc:AT2G47240]	-	-	-	-	-	GO:0031957//very long-chain fatty acid-CoA ligase activity;GO:0003824//catalytic activity;GO:0016877//ligase activity, forming carbon-sulfur bonds;GO:0015645//fatty acid ligase activity;GO:0016874//ligase activity	GO:0009888//tissue development;GO:0098542//defense response to other organism;GO:0010025//wax biosynthetic process;GO:0007275//multicellular organism development;GO:0044707//single-multicellular organism process;GO:0032502//developmental process;GO:0006950//response to stress;GO:0002376//immune system process;GO:0071704//organic substance metabolic process;GO:0044767//single-organism developmenta…
	GRMZM2G061950	7.62	3.37	5.84	24.81	47.61	20.22	130.12	92.05	77.12	4.84	33.76	14.06	53.14	65.44	35.38	23.97	34.57	27.16	3.17	6.48	3.85	lavenderblush3	Annexin [Source:UniProtKB/TrEMBL;Acc:B4FHT1]	-	-	-	-	-	GO:0043169//cation binding;GO:0046872//metal ion binding;GO:0043168//anion binding;GO:0043167//ion binding;GO:0005509//calcium ion binding;GO:0005544//calcium-dependent phospholipid binding;GO:0005543//phospholipid binding;GO:0005488//binding;GO:0008289//lipid binding	GO:0009266//response to temperature stimulus;GO:0001101//response to acid chemical;GO:0010035//response to inorganic substance;GO:0006950//response to stress;GO:0009651//response to salt stress;GO:0050896//response to stimulus;GO:1901700//response to oxygen-containing compound;GO:0042221//response to chemical;GO:0009415//response to water;GO:0009639//response to red or far red light;GO:0009408//r…
	AC209208.3_FG002	28.55	21.98	20.16	12.81	110.56	16.5	259.54	193.28	159.3	33.54	61.08	76.33	117.49	155.13	131.12	60.72	157.11	106.87	31.41	29.26	30.61	lavenderblush3	Aquaporin PIP1-2 [Source:UniProtKB/Swiss-Prot;Acc:Q9XF59]	-	-	-	-	GO:0009526//plastid envelope;GO:0044425//membrane part;GO:0009941//chloroplast envelope;GO:0005886//plasma membrane;GO:0043227//membrane-bounded organelle;GO:0005773//vacuole;GO:0009507//chloroplast;GO:0044435//plastid part;GO:0044434//chloroplast part;GO:0016021//integral component of membrane;GO:0005737//cytoplasm;GO:0031226//intrinsic component of plasma membrane;GO:0044459//plasma membrane pa…	GO:0005215//transporter activity	GO:0001101//response to acid chemical;GO:0042044//fluid transport;GO:0009651//response to salt stress;GO:0006950//response to stress;GO:0009414//response to water deprivation;GO:0006833//water transport;GO:0006970//response to osmotic stress;GO:0051234//establishment of localization;GO:0051179//localization;GO:0042221//response to chemical;GO:0009415//response to water;GO:0010035//response to ino…
	GRMZM2G392975	30.08	30.52	21.71	135.54	128.03	92.17	217.79	198.02	195.77	63.6	39.74	56.72	58.18	104.18	95.9	34.13	73.75	64.77	31.3	29.16	21.12	lavenderblush3	Aquaporin PIP1-3/PIP1-4 [Source:UniProtKB/Swiss-Prot;Acc:Q9AQU5]	-	-	-	-	GO:0044459//plasma membrane part;GO:0044435//plastid part;GO:0005886//plasma membrane;GO:0016021//integral component of membrane;GO:0009526//plastid envelope;GO:0044444//cytoplasmic part;GO:0009536//plastid;GO:0044446//intracellular organelle part;GO:0031967//organelle envelope;GO:0005737//cytoplasm;GO:0009941//chloroplast envelope;GO:0005622//intracellular;GO:0031224//intrinsic component of memb…	GO:0005215//transporter activity	GO:0051234//establishment of localization;GO:0006950//response to stress;GO:1902578//single-organism localization;GO:0001101//response to acid chemical;GO:0009651//response to salt stress;GO:0042044//fluid transport;GO:0006833//water transport;GO:0044699//single-organism process;GO:0009628//response to abiotic stimulus;GO:0006970//response to osmotic stress;GO:0042221//response to chemical;GO:190…
	GRMZM2G081192	3.65	5.03	2.89	25.84	41.67	19.68	162.9	158.86	161.99	10.99	36.39	17.61	31.71	77.15	53.12	6.35	47.59	67.86	8.73	10.46	9.78	lightsteelblue	Aquaporin PIP2-3 [Source:UniProtKB/Swiss-Prot;Acc:Q9ATM7]	-	-	-	-	GO:0043227//membrane-bounded organelle;GO:0071944//cell periphery;GO:0044425//membrane part;GO:0005737//cytoplasm;GO:0005623//cell;GO:0044464//cell part;GO:0016020//membrane;GO:0016021//integral component of membrane;GO:0005886//plasma membrane;GO:0009536//plastid;GO:0043231//intracellular membrane-bounded organelle;GO:0005622//intracellular;GO:0005773//vacuole;GO:0031224//intrinsic component of …	GO:0005215//transporter activity	GO:0009414//response to water deprivation;GO:0010035//response to inorganic substance;GO:0051234//establishment of localization;GO:0055085//transmembrane transport;GO:1901700//response to oxygen-containing compound;GO:0044765//single-organism transport;GO:0080170//hydrogen peroxide transmembrane transport;GO:0051707//response to other organism;GO:0006810//transport;GO:0009607//response to biotic …
	GRMZM2G154628	0.54	2.12	0.84	2.92	34.64	8.14	114.56	83.1	74.99	2.52	6.46	1.62	4.41	9.65	5.03	1.07	1.42	7.62	0.86	1.08	2.25	lavenderblush3	Aquaporin PIP2-4 [Source:UniProtKB/Swiss-Prot;Acc:Q9ATM6]	-	-	-	-	GO:0043231//intracellular membrane-bounded organelle;GO:0044464//cell part;GO:0005623//cell;GO:0044425//membrane part;GO:0016020//membrane;GO:0005886//plasma membrane;GO:0009507//chloroplast;GO:0043226//organelle;GO:0005737//cytoplasm;GO:0044424//intracellular part;GO:0044444//cytoplasmic part;GO:0043227//membrane-bounded organelle;GO:0005773//vacuole;GO:0005622//intracellular;GO:0009536//plastid…	GO:0005215//transporter activity	GO:0009737//response to abscisic acid;GO:0010035//response to inorganic substance;GO:1902578//single-organism localization;GO:0009269//response to desiccation;GO:0044699//single-organism process;GO:0009607//response to biotic stimulus;GO:0051234//establishment of localization;GO:0080170//hydrogen peroxide transmembrane transport;GO:0097305//response to alcohol;GO:0006950//response to stress;GO:00…
	GRMZM2G396553	102.14	160.56	112.82	224.95	367.57	283.75	266.88	396.44	472.6	120.33	205.64	77.78	206.04	160.72	171.9	118.25	191.5	184.44	46.32	70.01	81.08	lavenderblush3	Arginine decarboxylase [Source:UniProtKB/TrEMBL;Acc:K7W734]	-	-	-	-	-	GO:0016830//carbon-carbon lyase activity;GO:0016829//lyase activity;GO:0016831//carboxy-lyase activity;GO:0008792//arginine decarboxylase activity;GO:0003824//catalytic activity	GO:0009064//glutamine family amino acid metabolic process;GO:0009987//cellular process;GO:0019752//carboxylic acid metabolic process;GO:0006527//arginine catabolic process;GO:0044712//single-organism catabolic process;GO:0006576//cellular biogenic amine metabolic process;GO:0034641//cellular nitrogen compound metabolic process;GO:0006520//cellular amino acid metabolic process;GO:0006525//arginine…
	GRMZM2G094599	5.54	4.65	5.25	6.09	4.22	3.36	2.46	1.91	1.94	3.82	3.7	6.36	3.14	5.17	4.09	7.74	4.81	5.45	4.35	5.43	4.35	lavenderblush3	Armadillo/beta-catenin-like repeat family protein [Source:UniProtKB/TrEMBL;Acc:B6ST20]	-	-	-	-	GO:0051286//cell tip;GO:0071944//cell periphery;GO:0005886//plasma membrane;GO:0030427//site of polarized growth;GO:0005737//cytoplasm;GO:0044424//intracellular part;GO:0016020//membrane;GO:0005622//intracellular;GO:0090406//pollen tube;GO:0043226//organelle;GO:0042995//cell projection;GO:0044464//cell part;GO:0044463//cell projection part;GO:0043231//intracellular membrane-bounded organelle;GO:0…	GO:0005515//protein binding;GO:0005488//binding	GO:0048869//cellular developmental process;GO:0044702//single organism reproductive process;GO:0030036//actin cytoskeleton organization;GO:0009932//cell tip growth;GO:0009987//cellular process;GO:0048468//cell development;GO:0040007//growth;GO:0071840//cellular component organization or biogenesis;GO:0030029//actin filament-based process;GO:0030154//cell differentiation;GO:0032502//developmental …
	GRMZM2G063069	3.27	3.09	3.21	4.75	5.41	3.54	7.65	10.34	13.86	3.35	3.62	3.78	7.04	5.17	6.54	2.77	3.97	4.86	3.84	4.57	3.97	lightsteelblue	ATP binding protein; Uncharacterized protein [Source:UniProtKB/TrEMBL;Acc:B6U656]	-	-	-	-	GO:0016020//membrane;GO:0071944//cell periphery;GO:0005886//plasma membrane;GO:0005623//cell;GO:0044464//cell part	GO:0004674//protein serine/threonine kinase activity;GO:0016773//phosphotransferase activity, alcohol group as acceptor;GO:0097367//carbohydrate derivative binding;GO:0016301//kinase activity;GO:0001882//nucleoside binding;GO:0097159//organic cyclic compound binding;GO:0032550//purine ribonucleoside binding;GO:0030554//adenyl nucleotide binding;GO:0003824//catalytic activity;GO:0016772//transfera…	GO:0071704//organic substance metabolic process;GO:0006464//cellular protein modification process;GO:0008152//metabolic process;GO:0009987//cellular process;GO:0044267//cellular protein metabolic process;GO:0044260//cellular macromolecule metabolic process;GO:0006796//phosphate-containing compound metabolic process;GO:0006468//protein phosphorylation;GO:0043412//macromolecule modification;GO:0043…
	GRMZM2G046024	3.92	5.94	4.75	7.32	23.66	6.68	22.71	15.92	12.33	3.5	7.09	3.1	7.75	11.86	6.36	2.66	10.09	9.27	2.82	3.84	2.4	lavenderblush3	ATPase, coupled to transmembrane movement of substance; ATPase, coupled to transmembrane movement of substances [Source:UniProtKB/TrEMBL;Acc:B6SWU8]	-	-	-	-	GO:0044425//membrane part;GO:0016020//membrane;GO:0031224//intrinsic component of membrane;GO:0005623//cell;GO:0071944//cell periphery;GO:0016021//integral component of membrane;GO:0005886//plasma membrane;GO:0044464//cell part	GO:0016462//pyrophosphatase activity;GO:0016787//hydrolase activity;GO:0003824//catalytic activity;GO:0001882//nucleoside binding;GO:0035639//purine ribonucleoside triphosphate binding;GO:0097367//carbohydrate derivative binding;GO:0043168//anion binding;GO:0005524//ATP binding;GO:0016817//hydrolase activity, acting on acid anhydrides;GO:0097159//organic cyclic compound binding;GO:0032553//ribonu…	GO:0044699//single-organism process;GO:0033036//macromolecule localization;GO:1901700//response to oxygen-containing compound;GO:0006869//lipid transport;GO:0033993//response to lipid;GO:0015849//organic acid transport;GO:0010033//response to organic substance;GO:0071702//organic substance transport;GO:0001101//response to acid chemical;GO:0044765//single-organism transport;GO:0006820//anion tran…
	GRMZM2G165757	12.33	8.36	9.73	32.4	20.63	26.52	80.5	52.21	32.12	34.02	49.96	18.32	1.71	30.47	11.72	16.17	9.77	14.94	11.81	14.14	7.92	lavenderblush3	ATP-binding cassette 14 [Source:Projected from Arabidopsis thaliana (AT1G31770) TAIR;Acc:AT1G31770]	-	-	-	-	GO:0016020//membrane	GO:0001882//nucleoside binding;GO:0030554//adenyl nucleotide binding;GO:0032550//purine ribonucleoside binding;GO:0016818//hydrolase activity, acting on acid anhydrides, in phosphorus-containing anhydrides;GO:0005488//binding;GO:1901363//heterocyclic compound binding;GO:0016817//hydrolase activity, acting on acid anhydrides;GO:0097367//carbohydrate derivative binding;GO:0016887//ATPase activity;G…	-
	GRMZM2G023110	1.85	1.76	1.33	2.25	3.12	1.73	4.84	5.38	5.3	0.9	2.61	1.6	3.94	3.83	4.49	1.34	3.59	3.52	1.2	0.83	0.83	lavenderblush3	Atypical receptor-like kinase MARK [Source:UniProtKB/TrEMBL;Acc:Q6Y2W9]	-	-	-	-	GO:0016020//membrane;GO:0016021//integral component of membrane;GO:0044425//membrane part;GO:0031224//intrinsic component of membrane	GO:0004672//protein kinase activity;GO:0017076//purine nucleotide binding;GO:0032553//ribonucleotide binding;GO:0032550//purine ribonucleoside binding;GO:0032559//adenyl ribonucleotide binding;GO:0043168//anion binding;GO:0032555//purine ribonucleotide binding;GO:0000166//nucleotide binding;GO:0016740//transferase activity;GO:0016773//phosphotransferase activity, alcohol group as acceptor;GO:0016…	GO:0036211//protein modification process;GO:0008152//metabolic process;GO:0006464//cellular protein modification process;GO:0019538//protein metabolic process;GO:0071704//organic substance metabolic process;GO:0044267//cellular protein metabolic process;GO:0009987//cellular process;GO:0006796//phosphate-containing compound metabolic process;GO:0006793//phosphorus metabolic process;GO:0044260//cel…
	GRMZM2G050089	24.99	21.46	20.2	46.24	65.38	32.52	89.7	84.28	80.27	16.85	28.75	23.22	69.95	69.69	53.03	24.25	45.53	42.24	19.68	15.99	16.21	lavenderblush3	Auxin efflux carrier family protein [Source:Projected from Arabidopsis thaliana (AT5G01990) TAIR;Acc:AT5G01990]	-	-	-	-	GO:0031224//intrinsic component of membrane;GO:0044425//membrane part;GO:0016020//membrane;GO:0016021//integral component of membrane	-	GO:0044699//single-organism process;GO:0051179//localization;GO:0006810//transport;GO:0051234//establishment of localization;GO:1902578//single-organism localization;GO:0055085//transmembrane transport;GO:0044765//single-organism transport;GO:0044763//single-organism cellular process;GO:0009987//cellular process
	GRMZM2G035405	38.98	33.32	30.06	20.75	26.65	18.65	54.87	47.87	42.26	16.05	35.81	24.09	53	68.26	50.64	40.84	38.94	51.97	36.9	41.65	28.29	lavenderblush3	Auxin response factor 18 [Source:UniProtKB/TrEMBL;Acc:D9HNU5]	-	-	-	-	GO:0005634//nucleus;GO:0043231//intracellular membrane-bounded organelle;GO:0044424//intracellular part;GO:0043226//organelle;GO:0005622//intracellular;GO:0044464//cell part;GO:0043227//membrane-bounded organelle;GO:0043229//intracellular organelle;GO:0005623//cell	GO:0005488//binding;GO:0005515//protein binding;GO:0046983//protein dimerization activity;GO:0097159//organic cyclic compound binding;GO:1901363//heterocyclic compound binding;GO:0003677//DNA binding;GO:0003676//nucleic acid binding	GO:0080090//regulation of primary metabolic process;GO:1901362//organic cyclic compound biosynthetic process;GO:0022414//reproductive process;GO:0009733//response to auxin;GO:0006807//nitrogen compound metabolic process;GO:0042221//response to chemical;GO:0034654//nucleobase-containing compound biosynthetic process;GO:0031323//regulation of cellular metabolic process;GO:0044699//single-organism p…
	GRMZM2G142664	3.21	2.33	2.26	1.67	4.11	0.93	13.54	11.09	9.77	2.16	3.51	3.57	5.72	10.01	5.84	3.72	7.34	7.49	2.55	3.1	1.77	lavenderblush3	Auxin-independent growth promoter; Uncharacterized protein [Source:UniProtKB/TrEMBL;Acc:B6SVC7]	-	-	-	-	GO:0044424//intracellular part;GO:0043226//organelle;GO:0043229//intracellular organelle;GO:0005623//cell;GO:0043227//membrane-bounded organelle;GO:0005737//cytoplasm;GO:0005794//Golgi apparatus;GO:0043231//intracellular membrane-bounded organelle;GO:0044464//cell part;GO:0005622//intracellular;GO:0012505//endomembrane system;GO:0044444//cytoplasmic part	-	-
	GRMZM2G085218	0.11	0.04	0.16	6.21	17.03	3.92	18.41	23.01	17.83	0.86	1.44	0.26	1.67	0.8	0.96	0.47	0.54	1	0.25	0	0.1	lavenderblush3	B-box zinc finger family protein; Putative B-box type zinc finger family protein [Source:UniProtKB/TrEMBL;Acc:B6SSC0]	-	-	-	-	GO:0005622//intracellular;GO:0044464//cell part;GO:0005623//cell	GO:0005488//binding;GO:0046872//metal ion binding;GO:0043167//ion binding;GO:0046914//transition metal ion binding;GO:0008270//zinc ion binding;GO:0043169//cation binding	-
	GRMZM2G089836	7.44	17.63	9.49	112.22	657.81	190.03	1717.55	1314.17	918.05	2.99	2.75	1.96	12.97	105.68	16.57	4.02	9.06	11.19	0.97	3.72	1.04	lavenderblush3	Beta-fructofuranosidase 1; Invertase [Source:UniProtKB/TrEMBL;Acc:B6T0A9]	-	-	-	-	GO:0043231//intracellular membrane-bounded organelle;GO:0044424//intracellular part;GO:0005618//cell wall;GO:0043226//organelle;GO:0000325//plant-type vacuole;GO:0043229//intracellular organelle;GO:0043227//membrane-bounded organelle;GO:0071944//cell periphery;GO:0005623//cell;GO:0005737//cytoplasm;GO:0005773//vacuole;GO:0044464//cell part;GO:0005622//intracellular;GO:0030312//external encapsulat…	GO:0003824//catalytic activity;GO:0016758//transferase activity, transferring hexosyl groups;GO:0050306//sucrose 1F-fructosyltransferase activity;GO:0004564//beta-fructofuranosidase activity;GO:0050738//fructosyltransferase activity;GO:0016757//transferase activity, transferring glycosyl groups;GO:0004575//sucrose alpha-glucosidase activity;GO:0016740//transferase activity;GO:0016798//hydrolase a…	GO:0008152//metabolic process;GO:0044238//primary metabolic process;GO:0005975//carbohydrate metabolic process;GO:0071704//organic substance metabolic process
	GRMZM2G139300	66.77	47.32	58.52	61.68	69.16	61.38	3.69	9.37	12.04	19.08	33.05	53.32	7.76	4.36	5.72	29.23	21.9	25.01	36.07	23.7	34.07	lavenderblush3	Beta-fructofuranosidase, cell wall isozyme [Source:UniProtKB/Swiss-Prot;Acc:P49174]	-	-	-	-	GO:0005622//intracellular;GO:0043226//organelle;GO:0071944//cell periphery;GO:0005737//cytoplasm;GO:0005773//vacuole;GO:0005618//cell wall;GO:0005623//cell;GO:0043229//intracellular organelle;GO:0044444//cytoplasmic part;GO:0030312//external encapsulating structure;GO:0043227//membrane-bounded organelle;GO:0043231//intracellular membrane-bounded organelle;GO:0044464//cell part;GO:0044424//intrace…	GO:0015926//glucosidase activity;GO:0016787//hydrolase activity;GO:0031219//levanase activity;GO:0004575//sucrose alpha-glucosidase activity;GO:0016798//hydrolase activity, acting on glycosyl bonds;GO:0004564//beta-fructofuranosidase activity;GO:0004553//hydrolase activity, hydrolyzing O-glycosyl compounds;GO:0090599//alpha-glucosidase activity;GO:0003824//catalytic activity;GO:0051670//inulinase…	GO:0044765//single-organism transport;GO:0071704//organic substance metabolic process;GO:1902578//single-organism localization;GO:0071836//nectar secretion;GO:0005975//carbohydrate metabolic process;GO:0044262//cellular carbohydrate metabolic process;GO:0043170//macromolecule metabolic process;GO:0046903//secretion;GO:0008152//metabolic process;GO:0044260//cellular macromolecule metabolic process…
	AC217401.3_FG002	10.74	7.46	9.6	12.64	20.58	9.02	35.1	55.97	67.88	11.98	20.62	16.61	17.41	21.18	31.02	11.75	22.63	28.54	8.4	8.64	9.09	lightsteelblue	Beta-glucosidase [Source:UniProtKB/TrEMBL;Acc:B6TW65]	-	-	-	-	GO:0005622//intracellular;GO:0071944//cell periphery;GO:0043226//organelle;GO:0044424//intracellular part;GO:0030312//external encapsulating structure;GO:0030529//intracellular ribonucleoprotein complex;GO:0005840//ribosome;GO:0032991//macromolecular complex;GO:0044444//cytoplasmic part;GO:0005737//cytoplasm;GO:0005829//cytosol;GO:0044464//cell part;GO:0044445//cytosolic part;GO:0005618//cell wal…	GO:0080081//4-methylumbelliferyl-beta-D-glucopyranoside beta-glucosidase activity;GO:0080083//beta-gentiobiose beta-glucosidase activity;GO:0080079//cellobiose glucosidase activity;GO:0047668//amygdalin beta-glucosidase activity;GO:0004553//hydrolase activity, hydrolyzing O-glycosyl compounds;GO:0016787//hydrolase activity;GO:0008422//beta-glucosidase activity;GO:0015926//glucosidase activity;GO:…	GO:0005975//carbohydrate metabolic process;GO:0044238//primary metabolic process;GO:0008152//metabolic process;GO:0071704//organic substance metabolic process
	GRMZM2G031660	3.41	3.29	2.61	4.28	13.49	3.58	41.19	35.74	35.7	3.1	2.89	3.25	2.32	10.3	8.87	3.09	3.11	6.16	2.69	5.23	2.95	lavenderblush3	Beta-glucosidase; Uncharacterized protein [Source:UniProtKB/TrEMBL;Acc:B4FQQ6]	Metabolism	Carbohydrate metabolism;Metabolism of other amino acids;Biosynthesis of other secondary metabolites	ko00500//Starch and sucrose metabolism;ko00940//Phenylpropanoid biosynthesis;ko00460//Cyanoamino acid metabolism	K05350	-	GO:0004553//hydrolase activity, hydrolyzing O-glycosyl compounds;GO:0003824//catalytic activity;GO:0016798//hydrolase activity, acting on glycosyl bonds;GO:0016787//hydrolase activity	GO:0005975//carbohydrate metabolic process;GO:0044550//secondary metabolite biosynthetic process;GO:1901576//organic substance biosynthetic process;GO:0044711//single-organism biosynthetic process;GO:0009808//lignin metabolic process;GO:0044238//primary metabolic process;GO:0006725//cellular aromatic compound metabolic process;GO:0044237//cellular metabolic process;GO:0044763//single-organism cel…
	GRMZM2G034598	26.74	17.53	25.25	18.62	29.24	23.57	53.5	45.29	45.95	18.61	33.14	21.26	46.51	47.01	46.85	24.83	24.88	30.78	19.93	20.73	18.64	lavenderblush3	Beta-hexosaminidase beta chain [Source:UniProtKB/TrEMBL;Acc:B6ST04]	Metabolism	Carbohydrate metabolism;Glycan biosynthesis and metabolism	ko00520//Amino sugar and nucleotide sugar metabolism;ko00511//Other glycan degradation;ko00531//Glycosaminoglycan degradation;ko00603//Glycosphingolipid biosynthesis - globo series;ko00604//Glycosphingolipid biosynthesis - ganglio series	K12373	GO:0043231//intracellular membrane-bounded organelle;GO:0005773//vacuole;GO:0005737//cytoplasm;GO:0044464//cell part;GO:0030312//external encapsulating structure;GO:0005622//intracellular;GO:0005623//cell;GO:0005829//cytosol;GO:0043226//organelle;GO:0009505//plant-type cell wall;GO:0044424//intracellular part;GO:0005618//cell wall;GO:0044444//cytoplasmic part;GO:0043229//intracellular organelle;G…	GO:0004553//hydrolase activity, hydrolyzing O-glycosyl compounds;GO:0003824//catalytic activity;GO:0016798//hydrolase activity, acting on glycosyl bonds;GO:0016787//hydrolase activity;GO:0015929//hexosaminidase activity;GO:0004563//beta-N-acetylhexosaminidase activity	GO:0008152//metabolic process;GO:0044238//primary metabolic process;GO:0005975//carbohydrate metabolic process;GO:0071704//organic substance metabolic process
	GRMZM2G034855	4.56	4.51	5.32	4.85	9.4	5.74	15.57	13.51	10.1	3.02	7.39	4.96	12.24	13.88	12.47	8.55	8.99	9.98	4.46	5.75	4.13	lavenderblush3	BRASSINOSTEROID INSENSITIVE 1-associated receptor kinase 1; Uncharacterized protein [Source:UniProtKB/TrEMBL;Acc:B4FAE7]	-	-	-	-	GO:0005623//cell;GO:0044464//cell part;GO:0071944//cell periphery;GO:0005886//plasma membrane;GO:0016020//membrane	GO:0043167//ion binding;GO:0032555//purine ribonucleotide binding;GO:0000166//nucleotide binding;GO:1901363//heterocyclic compound binding;GO:0097367//carbohydrate derivative binding;GO:0004674//protein serine/threonine kinase activity;GO:0035639//purine ribonucleoside triphosphate binding;GO:0032549//ribonucleoside binding;GO:0032550//purine ribonucleoside binding;GO:0016772//transferase activit…	GO:0006793//phosphorus metabolic process;GO:0006468//protein phosphorylation;GO:0044267//cellular protein metabolic process;GO:0006464//cellular protein modification process;GO:0043412//macromolecule modification;GO:0019538//protein metabolic process;GO:0043170//macromolecule metabolic process;GO:0009987//cellular process;GO:0006796//phosphate-containing compound metabolic process;GO:0044238//pri…
	GRMZM5G826714	2.22	2.58	1.62	3.81	7.75	3.3	18.61	14.57	12.45	2.27	4.25	2.14	5.83	13.47	7.77	4.55	4.23	4.87	1.48	2.68	1.41	lavenderblush3	Brittle stalk-2-like protein 3 [Source:UniProtKB/TrEMBL;Acc:A1DZD4]	-	-	-	-	GO:0030312//external encapsulating structure;GO:0044459//plasma membrane part;GO:0009986//cell surface;GO:0005886//plasma membrane;GO:0044425//membrane part;GO:0031224//intrinsic component of membrane;GO:0044464//cell part;GO:0016020//membrane;GO:0046658//anchored component of plasma membrane;GO:0005623//cell;GO:0009930//longitudinal side of cell surface;GO:0031226//intrinsic component of plasma …	-	GO:0043062//extracellular structure organization;GO:0071555//cell wall organization;GO:0009825//multidimensional cell growth;GO:0009832//plant-type cell wall biogenesis;GO:0006970//response to osmotic stress;GO:0071840//cellular component organization or biogenesis;GO:0009987//cellular process;GO:0070726//cell wall assembly;GO:0040007//growth;GO:0045229//external encapsulating structure organizat…
	GRMZM2G071970	3.45	5.6	3.95	5.21	12.87	5.41	19.12	14.33	12.35	6.85	4.6	4.32	10.05	14.47	7.7	7.42	8.85	6.41	2.99	3.49	3.06	lavenderblush3	Brittle stalk-2-like protein 4 [Source:UniProtKB/TrEMBL;Acc:A1DZD5]	-	-	-	-	GO:0031224//intrinsic component of membrane;GO:0044464//cell part;GO:0005623//cell;GO:0016020//membrane;GO:0005886//plasma membrane;GO:0031226//intrinsic component of plasma membrane;GO:0009986//cell surface;GO:0030312//external encapsulating structure;GO:0031225//anchored component of membrane;GO:0005618//cell wall;GO:0046658//anchored component of plasma membrane;GO:0044425//membrane part;GO:00…	-	GO:0071669//plant-type cell wall organization or biogenesis;GO:0016043//cellular component organization;GO:0045229//external encapsulating structure organization;GO:0006970//response to osmotic stress;GO:0070726//cell wall assembly;GO:0009832//plant-type cell wall biogenesis;GO:0010215//cellulose microfibril organization;GO:0042546//cell wall biogenesis;GO:0043062//extracellular structure organiz…
	GRMZM5G800598	0.86	1.32	1.04	2.25	5.23	1.76	6.56	5.81	4.54	0.98	0.53	0.51	3.62	3.1	2.1	0.41	0.58	1.24	1.26	1.01	0.6	lavenderblush3	C2 calcium/lipid-binding plant phosphoribosyltransferase family protein [Source:Projected from Arabidopsis thaliana (AT1G04150) TAIR;Acc:AT1G04150]	-	-	-	-	-	GO:0003674//molecular_function;GO:0005488//binding;GO:0005515//protein binding	GO:0008150//biological_process
	GRMZM5G852378	9.88	7.02	9.27	8.2	12.17	8.04	17.36	20.52	15	7.79	12.21	5.87	23.99	16.59	16.67	8.77	6.72	13.17	8.06	11.93	8.35	lavenderblush3	C2 calcium/lipid-binding plant phosphoribosyltransferase family protein [Source:Projected from Arabidopsis thaliana (AT1G74720) TAIR;Acc:AT1G74720]	-	-	-	-	GO:0005623//cell;GO:0044464//cell part;GO:0005911//cell-cell junction;GO:0005886//plasma membrane;GO:0016020//membrane;GO:0055044//symplast;GO:0071944//cell periphery;GO:0009506//plasmodesma;GO:0030054//cell junction	GO:0005515//protein binding;GO:0003674//molecular_function;GO:0005488//binding	GO:0032502//developmental process;GO:0042221//response to chemical;GO:0009793//embryo development ending in seed dormancy;GO:0044238//primary metabolic process;GO:0008152//metabolic process;GO:0051239//regulation of multicellular organismal process;GO:0048609//multicellular organismal reproductive process;GO:0009639//response to red or far red light;GO:2000241//regulation of reproductive process;…
	GRMZM2G127067	5.58	7.16	4.87	4.31	11.07	5.9	24.73	20.29	17.37	5.07	6.28	8.25	13.58	18.69	11.05	6.54	11.07	6.72	4.74	4.5	3.74	lavenderblush3	C-4 methylsterol oxidase; Uncharacterized protein [Source:UniProtKB/TrEMBL;Acc:B4FN64]	Metabolism	Lipid metabolism	ko00100//Steroid biosynthesis	K14423	GO:0016021//integral component of membrane;GO:0016020//membrane;GO:0044425//membrane part;GO:0031224//intrinsic component of membrane	GO:0016709//oxidoreductase activity, acting on paired donors, with incorporation or reduction of molecular oxygen, NAD(P)H as one donor, and incorporation of one atom of oxygen;GO:0000254//C-4 methylsterol oxidase activity;GO:0005488//binding;GO:0016491//oxidoreductase activity;GO:0043169//cation binding;GO:0016705//oxidoreductase activity, acting on paired donors, with incorporation or reduction…	GO:0044283//small molecule biosynthetic process;GO:1901576//organic substance biosynthetic process;GO:0055114//oxidation-reduction process;GO:0008152//metabolic process;GO:0009058//biosynthetic process;GO:0016125//sterol metabolic process;GO:0071704//organic substance metabolic process;GO:0008202//steroid metabolic process;GO:0006631//fatty acid metabolic process;GO:1901360//organic cyclic compou…
	GRMZM2G125838	9.77	18.38	14.46	15.28	16.34	15.78	32.95	33.33	35.16	13.14	12.46	9.49	30.79	25.21	29.51	8.74	17.04	11.92	8.55	6.39	7.58	lavenderblush3	Calcineurin subunit B [Source:UniProtKB/TrEMBL;Acc:B6U4N5]	-	-	-	-	GO:0043227//membrane-bounded organelle;GO:0005623//cell;GO:0044464//cell part;GO:0043231//intracellular membrane-bounded organelle;GO:0043229//intracellular organelle;GO:0044424//intracellular part;GO:0044444//cytoplasmic part;GO:0005773//vacuole;GO:0005622//intracellular;GO:0005737//cytoplasm;GO:0043226//organelle	GO:0005509//calcium ion binding;GO:0043169//cation binding;GO:0046872//metal ion binding;GO:0005488//binding;GO:0043167//ion binding	GO:0044763//single-organism cellular process;GO:0006928//movement of cell or subcellular component;GO:0051641//cellular localization;GO:0051645//Golgi localization;GO:0051179//localization;GO:0044699//single-organism process;GO:0030048//actin filament-based movement;GO:0009987//cellular process;GO:0051640//organelle localization;GO:0030029//actin filament-based process;GO:0060151//peroxisome loca…
	GRMZM2G414528	45.5	47.05	47.48	132.71	175.66	96.5	249.71	225.29	209.19	28.24	76.13	37.3	168.19	132.53	124.6	28.39	85.71	78.41	16.06	23.19	21.68	lavenderblush3	Carbonic anhydrase [Source:UniProtKB/TrEMBL;Acc:B4FNM0]	Metabolism	Energy metabolism	ko00910//Nitrogen metabolism	K01673	GO:0044424//intracellular part;GO:0043229//intracellular organelle;GO:0043231//intracellular membrane-bounded organelle;GO:0005623//cell;GO:0044444//cytoplasmic part;GO:0043227//membrane-bounded organelle;GO:0009507//chloroplast;GO:0009536//plastid;GO:0005622//intracellular;GO:0005737//cytoplasm;GO:0043226//organelle;GO:0044464//cell part	GO:0016836//hydro-lyase activity;GO:0043169//cation binding;GO:0046872//metal ion binding;GO:0016829//lyase activity;GO:0004089//carbonate dehydratase activity;GO:0043167//ion binding;GO:0016835//carbon-oxygen lyase activity;GO:0046914//transition metal ion binding;GO:0005488//binding;GO:0008270//zinc ion binding;GO:0003824//catalytic activity	GO:0015976//carbon utilization;GO:0044699//single-organism process
	GRMZM2G316136	5.66	7.99	6.34	12.41	19.72	11.48	69.99	72.16	69.71	5.55	2.3	5.7	7.59	21.11	11.26	3.05	9.19	9.57	3.72	4.44	2.11	lavenderblush3	CBL-interacting serine/threonine-protein kinase 15 [Source:UniProtKB/TrEMBL;Acc:B6SXL5]	Cellular Processes	Transport and catabolism	ko04140//Regulation of autophagy	K07198	-	GO:0016772//transferase activity, transferring phosphorus-containing groups;GO:0032549//ribonucleoside binding;GO:0043167//ion binding;GO:0001882//nucleoside binding;GO:0000166//nucleotide binding;GO:1901363//heterocyclic compound binding;GO:1901265//nucleoside phosphate binding;GO:0001883//purine nucleoside binding;GO:0032550//purine ribonucleoside binding;GO:0016301//kinase activity;GO:0032559/…	GO:0044267//cellular protein metabolic process;GO:0044237//cellular metabolic process;GO:0016310//phosphorylation;GO:0036211//protein modification process;GO:0006793//phosphorus metabolic process;GO:0044763//single-organism cellular process;GO:0007154//cell communication;GO:0006464//cellular protein modification process;GO:0009987//cellular process;GO:0065007//biological regulation;GO:0019538//pr…
	GRMZM2G004795	4.38	4.54	4.62	2.35	4.41	2.16	5.45	7.18	9.82	2.09	5.71	2.3	10.79	4.28	6.81	1.01	3.48	3.55	1.66	3.21	3	lavenderblush3	CCCH transcription factor; CCCH transcription factor isoform 1; CCCH transcription factor isoform 2 [Source:UniProtKB/TrEMBL;Acc:B6SLI7]	-	-	-	-	-	GO:0043169//cation binding;GO:0097159//organic cyclic compound binding;GO:0046872//metal ion binding;GO:1901363//heterocyclic compound binding;GO:0003676//nucleic acid binding;GO:0008270//zinc ion binding;GO:0046914//transition metal ion binding;GO:0005488//binding;GO:0043167//ion binding	-
	GRMZM2G112336	0.96	0.86	0.69	1.33	2.81	1.49	5.37	3.89	2.97	1.03	1.6	1.34	2.01	3.62	2.35	1.48	2.84	2.82	0.53	1.13	0.45	lavenderblush3	Cellulose synthase1 [Source:UniProtKB/TrEMBL;Acc:K7UU42]	-	-	-	-	GO:0071944//cell periphery;GO:0012505//endomembrane system;GO:0044464//cell part;GO:0016020//membrane;GO:0044444//cytoplasmic part;GO:0005623//cell;GO:0031224//intrinsic component of membrane;GO:0043229//intracellular organelle;GO:0005622//intracellular;GO:0005886//plasma membrane;GO:0005737//cytoplasm;GO:0043231//intracellular membrane-bounded organelle;GO:0043226//organelle;GO:0016021//integral…	GO:0046872//metal ion binding;GO:0005488//binding;GO:0046527//glucosyltransferase activity;GO:0046914//transition metal ion binding;GO:0008194//UDP-glycosyltransferase activity;GO:0043167//ion binding;GO:0035251//UDP-glucosyltransferase activity;GO:0016758//transferase activity, transferring hexosyl groups;GO:0016757//transferase activity, transferring glycosyl groups;GO:0043169//cation binding;G…	GO:0044711//single-organism biosynthetic process;GO:0000271//polysaccharide biosynthetic process;GO:0016043//cellular component organization;GO:0022402//cell cycle process;GO:0030243//cellulose metabolic process;GO:0061640//cytoskeleton-dependent cytokinesis;GO:0044085//cellular component biogenesis;GO:0000281//mitotic cytokinesis;GO:0044260//cellular macromolecule metabolic process;GO:0009651//r…
	GRMZM2G424832	2.28	3.35	2.51	3.78	12.39	3.74	33.34	22.98	17.55	2.78	10.59	5.02	8.33	20.91	10.26	5.01	16.36	8.04	1.61	3.21	1.44	lavenderblush3	Cellulose synthase-4 [Source:UniProtKB/TrEMBL;Acc:Q9LLI6]	-	-	-	-	GO:0005886//plasma membrane;GO:0071944//cell periphery;GO:0005737//cytoplasm;GO:0044425//membrane part;GO:0005794//Golgi apparatus;GO:0012505//endomembrane system;GO:0043229//intracellular organelle;GO:0031224//intrinsic component of membrane;GO:0005622//intracellular;GO:0044444//cytoplasmic part;GO:0043231//intracellular membrane-bounded organelle;GO:0016021//integral component of membrane;GO:00…	GO:0043169//cation binding;GO:0043167//ion binding;GO:0008194//UDP-glycosyltransferase activity;GO:0008270//zinc ion binding;GO:0035251//UDP-glucosyltransferase activity;GO:0005488//binding;GO:0016760//cellulose synthase (UDP-forming) activity;GO:0003824//catalytic activity;GO:0016757//transferase activity, transferring glycosyl groups;GO:0046527//glucosyltransferase activity;GO:0016758//transfer…	GO:0005976//polysaccharide metabolic process;GO:0006073//cellular glucan metabolic process;GO:0008152//metabolic process;GO:0044237//cellular metabolic process;GO:0007049//cell cycle;GO:0000271//polysaccharide biosynthetic process;GO:0044699//single-organism process;GO:0009058//biosynthetic process;GO:0044262//cellular carbohydrate metabolic process;GO:0071669//plant-type cell wall organization o…
	GRMZM2G025231	2.74	4.46	1.75	6.41	18.97	6.05	33.66	26.84	23.1	3.32	3.06	4.37	7.63	17.21	8.94	4.47	6.13	6.36	3.42	4.53	2.01	lavenderblush3	Cellulose synthase-7 [Source:UniProtKB/TrEMBL;Acc:Q9LLI3]	-	-	-	-	GO:0016020//membrane;GO:0005886//plasma membrane;GO:0044464//cell part;GO:0071944//cell periphery;GO:0005623//cell;GO:0044425//membrane part;GO:0031224//intrinsic component of membrane;GO:0016021//integral component of membrane	GO:0046527//glucosyltransferase activity;GO:0005488//binding;GO:0003824//catalytic activity;GO:0016757//transferase activity, transferring glycosyl groups;GO:0005515//protein binding;GO:0016759//cellulose synthase activity;GO:0016760//cellulose synthase (UDP-forming) activity;GO:0016758//transferase activity, transferring hexosyl groups;GO:0016740//transferase activity;GO:0043169//cation binding;…	GO:0005976//polysaccharide metabolic process;GO:0006073//cellular glucan metabolic process;GO:0030243//cellulose metabolic process;GO:0044264//cellular polysaccharide metabolic process;GO:0000271//polysaccharide biosynthetic process;GO:0033692//cellular polysaccharide biosynthetic process;GO:0030244//cellulose biosynthetic process;GO:0009058//biosynthetic process;GO:0034637//cellular carbohydrate…
	GRMZM2G177631	0.85	1.12	0.8	1.03	2.16	0.68	3.87	3.11	1.66	0.94	0.72	0.54	1.28	1.43	1.24	0.69	1.65	1.49	0.21	0.11	0.23	lavenderblush3	Cellulose synthase-8 [Source:UniProtKB/TrEMBL;Acc:Q9LLI2]	-	-	-	-	GO:0016020//membrane;GO:0031224//intrinsic component of membrane;GO:0071944//cell periphery;GO:0005623//cell;GO:0044464//cell part;GO:0005886//plasma membrane;GO:0016021//integral component of membrane;GO:0044425//membrane part	GO:0016757//transferase activity, transferring glycosyl groups;GO:0005515//protein binding;GO:0003824//catalytic activity;GO:0016759//cellulose synthase activity;GO:0046872//metal ion binding;GO:0046914//transition metal ion binding;GO:0046527//glucosyltransferase activity;GO:0008194//UDP-glycosyltransferase activity;GO:0043169//cation binding;GO:0005488//binding;GO:0035251//UDP-glucosyltransfera…	GO:0044260//cellular macromolecule metabolic process;GO:0045229//external encapsulating structure organization;GO:0005975//carbohydrate metabolic process;GO:0009059//macromolecule biosynthetic process;GO:0051273//beta-glucan metabolic process;GO:0034637//cellular carbohydrate biosynthetic process;GO:0005976//polysaccharide metabolic process;GO:0030243//cellulose metabolic process;GO:0044238//prim…
	GRMZM2G422750	29.28	26.15	26.9	30.48	41.48	33.5	401.78	185.81	68.86	17.3	33.07	27.32	108.49	240.27	190.11	33.65	43.65	81.08	26.72	31.22	25.01	lavenderblush3	Chalcone synthase C2 [Source:UniProtKB/Swiss-Prot;Acc:P24825]	Organismal Systems;Metabolism	Environmental adaptation;Biosynthesis of other secondary metabolites	ko04712//Circadian rhythm - plant;ko00941//Flavonoid biosynthesis	K00660	-	GO:0016747//transferase activity, transferring acyl groups other than amino-acyl groups;GO:0016746//transferase activity, transferring acyl groups;GO:0016740//transferase activity;GO:0016210//naringenin-chalcone synthase activity;GO:0003824//catalytic activity	GO:0009812//flavonoid metabolic process;GO:0008152//metabolic process;GO:0071704//organic substance metabolic process;GO:0009058//biosynthetic process;GO:0009813//flavonoid biosynthetic process;GO:1901576//organic substance biosynthetic process
	GRMZM2G113409	7.69	7.22	6.67	10.58	17.39	12.02	30.06	34.23	34.53	11.67	10.47	17.47	18.41	23.43	29.23	8.02	29.02	9.27	5.36	6.03	5.83	lavenderblush3	Chloride channel [Source:UniProtKB/TrEMBL;Acc:Q84QC8]	-	-	-	-	GO:0043229//intracellular organelle;GO:0044464//cell part;GO:0005774//vacuolar membrane;GO:0005737//cytoplasm;GO:0044422//organelle part;GO:0000325//plant-type vacuole;GO:0044424//intracellular part;GO:0044437//vacuolar part;GO:0005886//plasma membrane;GO:0043231//intracellular membrane-bounded organelle;GO:0044425//membrane part;GO:0071944//cell periphery;GO:0005623//cell;GO:0031090//organelle m…	GO:0008308//voltage-gated anion channel activity;GO:0008509//anion transmembrane transporter activity;GO:0022832//voltage-gated channel activity;GO:0005216//ion channel activity;GO:0015108//chloride transmembrane transporter activity;GO:0005253//anion channel activity;GO:0005244//voltage-gated ion channel activity;GO:0005247//voltage-gated chloride channel activity;GO:0022857//transmembrane trans…	GO:0051234//establishment of localization;GO:0006811//ion transport;GO:0015698//inorganic anion transport;GO:0044763//single-organism cellular process;GO:0055085//transmembrane transport;GO:0006810//transport;GO:0006821//chloride transport;GO:0009987//cellular process;GO:0044765//single-organism transport;GO:0051179//localization;GO:1902578//single-organism localization;GO:0006820//anion transpor…
	GRMZM2G330049	4.06	3.67	4.37	5.76	44.74	14.18	104.08	93.13	84.54	8.39	3.31	2.1	22.82	28.14	14.01	2.03	1.51	3.64	2.06	4.3	2.35	lavenderblush3	CIPK-like protein 1 [Source:UniProtKB/TrEMBL;Acc:B6SS97]	-	-	-	-	-	GO:0016772//transferase activity, transferring phosphorus-containing groups;GO:0030554//adenyl nucleotide binding;GO:0043167//ion binding;GO:0017076//purine nucleotide binding;GO:0003824//catalytic activity;GO:0032553//ribonucleotide binding;GO:0016773//phosphotransferase activity, alcohol group as acceptor;GO:1901265//nucleoside phosphate binding;GO:0035639//purine ribonucleoside triphosphate bi…	GO:0051704//multi-organism process;GO:0050794//regulation of cellular process;GO:0044763//single-organism cellular process;GO:0044700//single organism signaling;GO:0006950//response to stress;GO:0051716//cellular response to stimulus;GO:0007165//signal transduction;GO:0006468//protein phosphorylation;GO:0007154//cell communication;GO:0044260//cellular macromolecule metabolic process;GO:0051707//r…
	AC187157.4_FG005	1.75	1.29	1.11	1.91	4.08	4.02	28.18	20.72	13.52	1.99	1.37	0.69	3.87	5.1	2.44	1.58	1.62	2.18	0.69	1.09	0.92	lavenderblush3	Class III HD-Zip III protein HB8; Putative homeobox/bZIP/lipid-binding protein family [Source:UniProtKB/TrEMBL;Acc:Q147T1]	-	-	-	-	GO:0005634//nucleus;GO:0043231//intracellular membrane-bounded organelle;GO:0044424//intracellular part;GO:0044464//cell part;GO:0043226//organelle;GO:0043229//intracellular organelle;GO:0043227//membrane-bounded organelle;GO:0005622//intracellular;GO:0005623//cell	GO:0008289//lipid binding;GO:0005488//binding;GO:0097159//organic cyclic compound binding;GO:0001071//nucleic acid binding transcription factor activity;GO:0003700//transcription factor activity, sequence-specific DNA binding;GO:0003677//DNA binding;GO:0003676//nucleic acid binding;GO:1901363//heterocyclic compound binding;GO:0043565//sequence-specific DNA binding	GO:0031323//regulation of cellular metabolic process;GO:0048508//embryonic meristem development;GO:0003002//regionalization;GO:0009888//tissue development;GO:0009887//organ morphogenesis;GO:0010014//meristem initiation;GO:0051171//regulation of nitrogen compound metabolic process;GO:0009793//embryo development ending in seed dormancy;GO:2001141//regulation of RNA biosynthetic process;GO:0045595//…
	GRMZM2G072682	8.36	5.26	6.99	11.15	10.21	8.62	19.27	21.25	25.2	7.19	14.46	9.09	15.15	15.59	15.46	11.39	15.57	13.72	6.07	6.18	4.98	lavenderblush3	clast3-related [Source:Projected from Arabidopsis thaliana (AT3G18940) TAIR;Acc:AT3G18940]	-	-	-	-	-	-	GO:0009062//fatty acid catabolic process;GO:0046395//carboxylic acid catabolic process;GO:0044248//cellular catabolic process;GO:0055114//oxidation-reduction process;GO:0008150//biological_process;GO:0044255//cellular lipid metabolic process;GO:0009056//catabolic process;GO:0044282//small molecule catabolic process;GO:0009987//cellular process;GO:0006631//fatty acid metabolic process;GO:0019752//…
	GRMZM2G040030	10.87	9.15	9.61	78.69	75.56	53.6	136.22	105.19	111.12	21.55	32.48	24.98	60.64	72.09	62.05	10.31	49.28	27.72	8.36	6.95	5.9	lavenderblush3	Cold acclimation protein COR413-PM1; Uncharacterized protein [Source:UniProtKB/TrEMBL;Acc:Q84LB4]	-	-	-	-	GO:0043226//organelle;GO:0005737//cytoplasm;GO:0043229//intracellular organelle;GO:0005622//intracellular;GO:0005623//cell;GO:0044464//cell part;GO:0005773//vacuole;GO:0044444//cytoplasmic part;GO:0043231//intracellular membrane-bounded organelle;GO:0044424//intracellular part;GO:0043227//membrane-bounded organelle	-	GO:0001101//response to acid chemical;GO:0050896//response to stimulus;GO:0044763//single-organism cellular process;GO:0034284//response to monosaccharide;GO:0009749//response to glucose;GO:0009628//response to abiotic stimulus;GO:0033993//response to lipid;GO:1901700//response to oxygen-containing compound;GO:0033554//cellular response to stress;GO:0010035//response to inorganic substance;GO:005…
	GRMZM2G368491	7.44	6.02	5.24	8.07	38.15	5.57	26.49	26.46	24.82	4.48	2.86	3.7	12.46	14.68	17.79	2.49	3.13	4.7	4.02	4.43	4.44	lavenderblush3	Common plant regulatory factor 7 [Source:UniProtKB/TrEMBL;Acc:B6U7T3]	-	-	-	-	-	GO:0043565//sequence-specific DNA binding;GO:0003677//DNA binding;GO:0003700//transcription factor activity, sequence-specific DNA binding;GO:0003676//nucleic acid binding;GO:0005488//binding;GO:0097159//organic cyclic compound binding;GO:0001071//nucleic acid binding transcription factor activity;GO:1901363//heterocyclic compound binding	GO:2001141//regulation of RNA biosynthetic process;GO:0065007//biological regulation;GO:1903506//regulation of nucleic acid-templated transcription;GO:0060255//regulation of macromolecule metabolic process;GO:0019219//regulation of nucleobase-containing compound metabolic process;GO:0051252//regulation of RNA metabolic process;GO:0010468//regulation of gene expression;GO:0050794//regulation of ce…
	GRMZM2G163494	25.84	4.5	20.14	8.1	28.69	15.27	33.41	22.71	19.93	6.77	15.45	12.3	19.55	21.32	15.51	16.51	19.01	25.02	10.08	9.04	5.76	lavenderblush3	Component of high affinity nitrate transporter [Source:UniProtKB/TrEMBL;Acc:B6SZ04]	-	-	-	-	-	-	GO:0015698//inorganic anion transport;GO:1901698//response to nitrogen compound;GO:0006811//ion transport;GO:0071705//nitrogen compound transport;GO:0015706//nitrate transport;GO:1902578//single-organism localization;GO:0051234//establishment of localization;GO:0006810//transport;GO:0051179//localization;GO:0050896//response to stimulus;GO:0044699//single-organism process;GO:0044765//single-organ…
	GRMZM2G545326	1.53	1.7	1.64	6.53	20.64	3.92	15.83	15.71	18.35	1.72	3.31	1.63	12.89	10.18	10.52	2.76	5.77	7.9	0.75	1.37	1	lavenderblush3	Cysteine proteinases superfamily protein [Source:Projected from Arabidopsis thaliana (AT3G48480) TAIR;Acc:AT3G48480]	-	-	-	-	-	GO:0008233//peptidase activity;GO:0008234//cysteine-type peptidase activity;GO:0070011//peptidase activity, acting on L-amino acid peptides;GO:0003824//catalytic activity;GO:0016787//hydrolase activity	GO:0006508//proteolysis;GO:0019538//protein metabolic process;GO:0044238//primary metabolic process;GO:0008152//metabolic process;GO:0043170//macromolecule metabolic process;GO:0071704//organic substance metabolic process
	GRMZM2G112530	6.67	13.21	8.79	15.31	37.69	24.46	84.22	81.96	84.16	11.7	10.47	8.79	37.89	55.94	37.14	6.82	9.51	14.13	12.93	21.73	17.04	lavenderblush3	Cytochrome b561/ferric reductase transmembrane with DOMON related domain [Source:Projected from Arabidopsis thaliana (AT3G07570) TAIR;Acc:AT3G07570]	-	-	-	-	GO:0016020//membrane;GO:0044425//membrane part;GO:0016021//integral component of membrane;GO:0031224//intrinsic component of membrane	GO:0016491//oxidoreductase activity;GO:0003824//catalytic activity;GO:0004497//monooxygenase activity	GO:0006066//alcohol metabolic process;GO:0044710//single-organism metabolic process;GO:0006694//steroid biosynthetic process;GO:0009058//biosynthetic process;GO:1901362//organic cyclic compound biosynthetic process;GO:0044281//small molecule metabolic process;GO:1901617//organic hydroxy compound biosynthetic process;GO:0016128//phytosteroid metabolic process;GO:0065007//biological regulation;GO:0…
	GRMZM2G002178	1.82	3.02	1.69	2.61	15.3	3.7	18.63	12.7	9.03	1.69	2.18	3.12	17.34	22.26	12.71	5.36	3.12	4.57	5.78	7.96	2.47	lavenderblush3	Cytochrome P450 CYP74A19 [Source:UniProtKB/TrEMBL;Acc:B6SUP5]	Metabolism	Lipid metabolism	ko00592//alpha-Linolenic acid metabolism	K01723	GO:0044422//organelle part;GO:0010287//plastoglobule;GO:0044436//thylakoid part;GO:0043229//intracellular organelle;GO:0044435//plastid part;GO:0009579//thylakoid;GO:0043226//organelle;GO:0055035//plastid thylakoid membrane;GO:0005737//cytoplasm;GO:0009534//chloroplast thylakoid;GO:0009570//chloroplast stroma;GO:0044444//cytoplasmic part;GO:0016020//membrane;GO:0031967//organelle envelope;GO:0005…	GO:0016836//hydro-lyase activity;GO:0009978//allene oxide synthase activity;GO:0046872//metal ion binding;GO:0020037//heme binding;GO:0005506//iron ion binding;GO:0016835//carbon-oxygen lyase activity;GO:1901363//heterocyclic compound binding;GO:0046906//tetrapyrrole binding;GO:0016491//oxidoreductase activity;GO:0003824//catalytic activity;GO:0009055//electron carrier activity;GO:0046914//transi…	GO:0042221//response to chemical;GO:0001101//response to acid chemical;GO:0006950//response to stress;GO:0009753//response to jasmonic acid;GO:0006631//fatty acid metabolic process;GO:0006629//lipid metabolic process;GO:0008152//metabolic process;GO:0009719//response to endogenous stimulus;GO:0019752//carboxylic acid metabolic process;GO:0044281//small molecule metabolic process;GO:0031407//oxyli…
	GRMZM2G039278	20.51	22.67	19.96	12.02	17.92	18.03	42.91	50.19	57.52	6.48	17.66	17.17	22.51	23.89	35.2	7.94	34.94	25.57	8.64	6.67	9.8	lavenderblush3	Cytochrome P450 CYP81A4 [Source:UniProtKB/TrEMBL;Acc:B6U863]	-	-	-	-	-	GO:0020037//heme binding;GO:0046872//metal ion binding;GO:0043169//cation binding;GO:0016491//oxidoreductase activity;GO:0005488//binding;GO:0003824//catalytic activity;GO:0043167//ion binding;GO:0004497//monooxygenase activity;GO:0046914//transition metal ion binding;GO:0016705//oxidoreductase activity, acting on paired donors, with incorporation or reduction of molecular oxygen;GO:0097159//orga…	GO:0055114//oxidation-reduction process;GO:0044699//single-organism process;GO:0008152//metabolic process;GO:0044710//single-organism metabolic process
	GRMZM2G090432	121.97	84.72	129.86	59.88	45.56	62.31	12.79	30.43	37.9	82.08	82.18	87.4	42.36	60.53	52.82	130.39	68.94	72.39	85.36	80.08	83.91	lavenderblush3	Cytochrome P450 CYP81A9 [Source:UniProtKB/TrEMBL;Acc:B6ST45]	-	-	-	-	-	GO:0097159//organic cyclic compound binding;GO:0046914//transition metal ion binding;GO:0043167//ion binding;GO:0005488//binding;GO:0020037//heme binding;GO:0009055//electron carrier activity;GO:0046906//tetrapyrrole binding;GO:0016705//oxidoreductase activity, acting on paired donors, with incorporation or reduction of molecular oxygen;GO:0004497//monooxygenase activity;GO:1901363//heterocyclic …	GO:0044699//single-organism process;GO:0044710//single-organism metabolic process;GO:0008152//metabolic process;GO:0055114//oxidation-reduction process
	GRMZM2G129860	11.75	7.97	8.88	13.26	26.24	13.63	29.89	26.71	24.34	4.27	6.47	7.88	22.68	25.82	17.44	7.39	9.31	8.29	6.78	6.12	6.3	lavenderblush3	Cytochrome P450 monooxygenase CYP72A5; Uncharacterized protein [Source:UniProtKB/TrEMBL;Acc:Q8LGM8]	-	-	-	-	GO:0044444//cytoplasmic part;GO:0044424//intracellular part;GO:0012505//endomembrane system;GO:0043231//intracellular membrane-bounded organelle;GO:0005783//endoplasmic reticulum;GO:0043227//membrane-bounded organelle;GO:0044464//cell part;GO:0043229//intracellular organelle;GO:0043226//organelle;GO:0005622//intracellular;GO:0005737//cytoplasm;GO:0005623//cell	GO:0020037//heme binding;GO:0003824//catalytic activity;GO:0016705//oxidoreductase activity, acting on paired donors, with incorporation or reduction of molecular oxygen;GO:0046914//transition metal ion binding;GO:0005506//iron ion binding;GO:0046906//tetrapyrrole binding;GO:0009055//electron carrier activity;GO:0046872//metal ion binding;GO:1901363//heterocyclic compound binding;GO:0004497//mono…	GO:0044710//single-organism metabolic process;GO:0044699//single-organism process;GO:0008152//metabolic process;GO:0055114//oxidation-reduction process
[truncated: 430 more rows]
