# Supplementary material for: Systematic Analysis of the Maize OSCA Genes Revealing ZmOSCA Family Members Involved in Osmotic Stress and ZmOSCA2.4 Confers Enhanced Drought Tolerance in Transgenic Arabidopsis
Source: Int J Mol Sci. 2020 Jan 5;21(1):351. doi: 10.3390/ijms21010351 (PMC6982122; doi:10.3390/ijms21010351)
Supplement: Supplementary file 1 [file ijms-21-00351-s001.zip › ijms-680479/Table S2.xlsx]

## Sheet: Sheet1
Table S2 The sequences of the 10 motifs by motif analysis of ZmOSCAs.
Motif	Motif name	Sequence (Regular expression)
Motif 1	EVPAAFVSFKSRYAAAVAAQTQQTSNPTKWLTEWAPEPRDVYWSNLSIPF	G[LF][VT]Y[AS][VAI]V[TA]P[LF][LI]LPF[ILV][LI][VI][FY]F[GC][LF][AG]Y[VL]V[YF]R[HN]QI[IL]NVYN[QP][EK]Y[ED][ST][AG][AG][QAK][FY]WP[SV]VH[GN]
Motif 2	GLVYAVVTPLLLPFILVFFGLAYVVYRHQIINVYNQEYESAAQFWPSVHN	[VW][SC][AG][KG][NT][LVS][QV]I[DE][EKMR]SI[HQ][TD]AY[IVC][NQS][AL]IR[RAS]A[QE][HN]FIYIENQ[YF]F[IL][GS][SG][SL][YF][GA][WD]
Motif 3	QSPKDIPRTJGEAIPMKATFFITYVMVDGWAGIAGEILRL	[QST]S[PA][KN][DE]IPR[TQ][IL][GA][EK][AS][IV]PM[KQ]ATFF[IM]TY[VIT][ML][VT][DS]GW[AS][GS][ILV][AS][GS]E[IV][LM][RQ][LV]
Motif 4	TILFHKYCKNRFEPAFVKYPLQEAMKKDTLERAREPTLDLK	T[FIL][LWY]F[HN][KE]YC[KRN]NR[FY][ELK]P[ATI]F[VER][KA][YCF][PS][LA][QE][ED][AL][MI][KA]KD[TR][LE][ED][REQ][AQ][RS][EDG][PT][TGMN][LEF][DEN]L[KH]
Motif 5	MSKVEGLTSVSSLERRAASKYYYFLFWNV	[MF]S[KT][FV]EGL[TIV]SXS[GS][LR][EK]R[RS][AS][AC]SK[YV][YL][IY]F[LT][FIL][WFV]NV
Motif 6	KPLVIFHLKNFFLVKTEKDREEAMDPGSIGFDSSEPRIQLY	K[PA]L[VI][IF][FY]H[LI]KN[FAM]F[LI]V[KR]TE[KHR]DR[ED][EQR]AMDPGS[IL][GCD][FL][DGY][SEN][SCNT][EL]P[QRS][IL]QLY
Motif 7	WIPAALRMPEEEJJAHAGLDSVVYLRIY	W[IMV][PV][AK]AL[RK][MC][PTS]E[EDP][ED][IL][IL]A[HA]AGLD[SA][VA]V[FY][LNV]R[IL][YFL]
Motif 8	GSKRLWVHLAMLYVITFWTCYLLYKEYK	GS[KRN][RKW][LF][WI][VA]H[CL][SAV][MA][LA]Y[VI][IF][TS][FA][WV][TAV]C[YIF][LV]L[YL][HK]EY[KE]
Motif 9	SISETVEHFFLVYHPSHYLSHQVVYNAGK	S[IV]S[ED][TL]V[ED][HN]FF[LT][VK][NY]H[PA][SD][HS]YLSHQ[VI]VY[NK][AV][GN][KH]
Motif 10	ASFFLMFFFLIPVAFVQSLANLEQLEKVLPFLKPIJE	A[SF][FIV][FLV][LF][MNT][FV][FV][FY][LMV]IP[VI][AT]F[VI]Q[SG]L[AT][NQ]LE[QG][LI][EKQ][KQR][ARVW][LAF]PFL[KR][PG][ILV][IL][EK]
