# Supplementary material for: Systematic Analysis of the Maize OSCA Genes Revealing ZmOSCA Family Members Involved in Osmotic Stress and ZmOSCA2.4 Confers Enhanced Drought Tolerance in Transgenic Arabidopsis
Source: Int J Mol Sci. 2020 Jan 5;21(1):351. doi: 10.3390/ijms21010351 (PMC6982122; doi:10.3390/ijms21010351)
Supplement: Supplementary file 1 [file ijms-21-00351-s001.zip › ijms-680479/Table S3.xls]

## Sheet: Sheet1
PEG																Correlation coefficient
Treatment time	0-1	0-2	0-3	4-1	4-2	4-3	12-1	12-2	12-3	24-1	24-2	24-3	36-1	36-2	36-3
Proline content(ug/g)/Expression	36.706	34.43	33.23	56.754	56.5475	55.78	70.8452	68.1971	65.1442	78.5847	86.7034	84.35	54.0058	56.0379	55.8908	1
ZmOSCA1.1a	0.848093	1.12995	1.04351	6.03783	4.13314	5.90717	8.06047	13.0406	14.3437	18.3412	19.6727	19.5339	14.2313	14.0759	12.9685	0.857663
ZmOSCA1.1b	1.06871	1.02385	0.913906	3.43915	4.14296	3.60372	4.65806	4.32948	4.78148	6.53471	8.65672	9.98156	7.10022	9.62562	7.86218	0.727464
ZmOSCA1.2	1.00313	1.06071	0.939819	4.29952	5.65932	5.43417	16.4082	17.7749	18.9243	10.2412	12.1792	12.1621	9.22513	8.35848	9.3302	0.749664
ZmOSCA1.3	1.14601	1.05843	0.824425	7.96647	9.74105	10.4277	92.3764	102.098	105.014	8.68402	10.6588	11.9168	4.22516	5.104	4.43472	0.335043
ZmOSCA1.4	0.999058	1.06278	0.941818	0.793786	1.36337	1.23395	1.15726	1.17902	1.03162	2.08164	2.52178	3.02426	1.75444	1.68677	1.94371	0.695524
ZmOSCA2.1	1.06521	0.943542	0.994955	2.49866	3.1462	3.76539	1.02859	1.09597	1.43194	2.79588	3.57646	4.02611	3.54617	3.78014	3.70925	0.440019
ZmOSCA2.2	0.987538	0.9797	1.0336	11.9299	14.4919	14.6612	3.92933	3.9473	3.48163	3.4479	4.88356	3.95931	5.5889	4.24976	4.56957	0.119286
ZmOSCA2.3	0.975678	1.02771	0.997297	15.3366	13.5286	17.1445	44.6057	57.1455	55.0795	79.1218	98.806	86.3599	26.0319	27.8279	28.3891	0.945616
ZmOSCA2.4	1.13138	1.0004	0.88353	16.2946	20.59	20.7621	55.4653	62.2749	54.7731	148.017	112.064	143.444	27.894	32.8946	32.3522	0.898029
ZmOSCA2.5	0.943239	1.09066	0.972051	2.25528	2.48464	2.63912	1.07481	1.28807	1.64818	1.99988	1.71601	2.41315	0.424079	0.440712	0.531328	0.409901
ZmOSCA3.1	0.876679	0.988794	1.1536	1.24081	0.977697	1.11208	0.525494	0.502712	0.475467	0.248404	0.456807	0.275177	0.279084	0.392275	0.238136	-0.618495
ZmOSCA4.1	0.911348	1.11349	0.985438	2.67914	3.13529	3.54879	4.37722	4.29726	4.85355	2.69897	2.65324	3.31857	2.89964	2.59417	3.0655	0.644757
ABA
Treatment time	0-1	0-2	0-3	4-1	4-2	4-3	12-1	12-2	12-3	24-1	24-2	24-3	36-1	36-2	36-3
Proline content/Expression	36.706	34.43	33.23	50.851	53.14	55.147	46.792	48.56	47.636	68.56	66.34	64.35	39.12	40.24	42.74
ZmOSCA1.1a	0.848093	1.12995	1.04351	5.60733	5.404	5.055	5.52986	5.60793	6.08956	5.60507	5.36748	4.91049	0.396608	0.293279	0.459806	0.751202
ZmOSCA1.1b	1.06871	1.02385	0.913906	5.57884	6.24118	6.33862	0.160306	0.22524	0.221688	6.5885	6.44505	6.73194	0.346563	0.494775	0.535439	0.822148
ZmOSCA1.2	1.00313	1.06071	0.939819	72.5051	83.5359	77.9332	16.3742	23.384	21.1069	72.773	77.4313	94.6238	0.144336	0.189502	0.187537	0.880991
ZmOSCA1.3	1.14601	1.05843	0.824425	3.83299	3.76873	4.6855	38.845	46.9309	63.1306	4.25135	5.41818	6.39796	0.097462	0.0714592	0.114342	0.0549028
ZmOSCA1.4	0.999058	1.06278	0.941818	11.6452	11.3167	11.8768	4.77011	6.75224	7.04905	10.9333	9.6097	11.2988	0.11674	0.164879	0.246387	0.852231
ZmOSCA2.1	1.06521	0.943542	0.994955	1.24796	1.02796	0.948596	0.795505	0.613691	0.99002	1.64033	1.72806	2.52109	0.331243	0.264685	0.270159	0.706082
ZmOSCA2.2	0.987538	0.9797	1.0336	39.0983	34.1842	33.9976	5.29532	5.52601	5.41344	14.3605	17.5065	23.9891	0.121613	0.207096	0.158208	0.619759
ZmOSCA2.3	0.975678	1.02771	0.997297	25.3661	25.8178	28.8442	19.262	17.7743	20.7497	55.9898	52.5548	59.4249	0.332197	0.400443	0.687307	0.969774
ZmOSCA2.4	1.13138	1.0004	0.88353	25.5913	30.0599	27.4133	17.4239	19.2911	23.5368	68.0791	61.3943	74.7638	0.316282	0.521034	0.680413	0.957478
ZmOSCA2.5	0.943239	1.09066	0.972051	1.18938	1.31683	1.3328	1.53967	1.54728	1.98474	1.10596	0.701341	1.03604	0.628713	0.680494	0.85151	0.110047
ZmOSCA3.1	0.876679	0.988794	1.1536	0.984639	0.960827	0.972733	1.02534	1.0093	1.07725	1.02562	1.001	0.832799	0.843768	0.893169	1.04521	-0.0905164
ZmOSCA4.1	0.911348	1.11349	0.985438	7.75193	6.73129	7.95411	2.17801	2.82337	3.38837	7.76622	9.15399	9.60136	0.41985	0.581537	0.791549	0.906635
NaCl
Treatment time	0-1	0-2	0-3	4-1	4-2	4-3	12-1	12-2	12-3	24-1	24-2	24-3	36-1	36-2	36-3
Proline content/Expression	36.706	34.43	33.23	50.75	46.54	45.76	97.843	98.167	95.154	48.578	46.71	44.35	52.01	50.4	51.86
ZmOSCA1.1a	0.848093	1.12995	1.04351	1.368	1.28649	1.66167	46.8714	64.0791	47.2942	1.14005	1.34276	1.2414	4.13756	3.39839	3.44139	0.95854
ZmOSCA1.1b	1.06871	1.02385	0.913906	1.15143	1.33018	1.35724	6.16275	5.66013	8.90959	1.26165	2.07802	2.40735	9.9306	8.50681	7.77511	0.563366
ZmOSCA1.2	1.00313	1.06071	0.939819	2.63778	2.76753	2.4465	41.8041	41.8997	47.067	13.6317	13.1267	14.1367	1.26806	1.26841	1.16716	0.931872
ZmOSCA1.3	1.14601	1.05843	0.824425	1.53736	1.38879	1.56468	13.5599	19.8098	19.8636	1.22722	1.69467	1.46095	17.4709	14.0497	17.8192	0.733714
ZmOSCA1.4	0.999058	1.06278	0.941818	0.540411	0.500742	0.523831	63.1001	71.9465	54.2536	6.42776	8.1509	4.70462	1.52283	1.60577	1.55784	0.958775
ZmOSCA2.1	1.06521	0.943542	0.994955	1.61191	2.04852	2.17117	2.4405	3.3206	3.65331	0.478218	0.470804	0.751921	17.6385	17.7729	17.48	0.023503
ZmOSCA2.2	0.987538	0.9797	1.0336	8.02138	8.07895	7.92638	10.0223	11.5294	10.8405	3.99864	3.10463	4.89265	16.6423	15.5307	12.4751	0.499355
ZmOSCA2.3	0.975678	1.02771	0.997297	13.1449	15.7552	12.2774	184.634	169.708	199.56	7.38541	10.0458	8.28603	12.0941	12.9121	9.67088	0.970887
ZmOSCA2.4	1.13138	1.0004	0.88353	14.7219	18.8644	16.6608	201.157	227.814	332.357	8.30831	5.10534	7.64048	9.92872	12.0364	9.90566	0.934545
ZmOSCA2.5	0.943239	1.09066	0.972051	1.56859	1.67108	1.28155	1.46701	1.68569	2.03592	0.211306	0.357386	0.508297	1.09498	0.778673	1.24712	0.584612
ZmOSCA3.1	0.876679	0.988794	1.1536	0.481391	0.575457	0.435784	0.857539	1.03553	1.04068	0.0812796	0.111934	0.0882086	122.531	128.386	115.814	-0.0926202
ZmOSCA4.1	0.911348	1.11349	0.985438	3.49634	4.11857	3.84738	11.0345	11.8691	10.1999	5.58456	5.59839	4.69406	9.70297	9.13215	9.07273	0.818552
