# Supplementary material for: Systematic Analysis of the Maize OSCA Genes Revealing ZmOSCA Family Members Involved in Osmotic Stress and ZmOSCA2.4 Confers Enhanced Drought Tolerance in Transgenic Arabidopsis
Source: Int J Mol Sci. 2020 Jan 5;21(1):351. doi: 10.3390/ijms21010351 (PMC6982122; doi:10.3390/ijms21010351)
Supplement: Supplementary file 1 [file ijms-21-00351-s001.zip › ijms-680479/Table S4.xls]

## Sheet: network
ID	Symbol	Gene description	Index
GRMZM2G064189	ZmOSCA1.1a	OSCA family protein	1
GRMZM2G082214	HIS4	Histidine biosynthesis protein hisIE	0.797
GRMZM2G104639	CASP-4	CASP-like protein	0.797
GRMZM2G122126	6PGL4	Putative 6-phosphogluconolactonase 5 chloroplastic	0.799
GRMZM2G123089	RAD51C	Recombination protein51	0.797
GRMZM2G138744	CAP1	Cyclase family protein	0.714
GRMZM2G144648	PER70	Horseradish peroxidase and related secretory plant peroxidases Peroxidase	0.714
GRMZM2G145242	SBT5.3	subtilisin-like protease SBT5.3	0.799
GRMZM2G150374	MtN21a	WAT1-related protein At5g45370	0.797
GRMZM2G173660	MIS12-1	Minichromosome instability12a	0.797
GRMZM2G390009	E3 ubiquitin transferase	ubiquitin-protein ligase	0.714
GRMZM2G021194	ZmOSCA1.1b	OSCA family protein	1
GRMZM2G082214	HIS4	Histidine biosynthesis protein hisIE	0.708
GRMZM2G104639	CASP-4	CASP-like protein	0.708
GRMZM2G122126	6PGL4	Putative 6-phosphogluconolactonase 5 chloroplastic	0.603
GRMZM2G123089	RAD51C	Recombination protein51	0.708
GRMZM2G136158	PER24	Horseradish peroxidase and related secretory plant peroxidases Peroxidase	0.598
GRMZM2G144648	PER70	Horseradish peroxidase and related secretory plant peroxidases Peroxidase	0.598
GRMZM2G148769	GlcN6P	6-phosphogluconolactonase	0.603
GRMZM2G150374	MtN21a	WAT1-related protein At5g45370	0.598
GRMZM2G173660	MIS12-1	Minichromosome instability12a	0.708
GRMZM2G370510	MtN21b	WAT1-related protein	0.598
GRMZM2G456000	ZmOSCA1.2	OSCA family protein	1
GRMZM2G082214	HIS4	Histidine biosynthesis protein hisIE	0.797
GRMZM2G104639	CASP-4	CASP-like protein	0.797
GRMZM2G122126	6PGL4	Putative 6-phosphogluconolactonase 5 chloroplastic	0.799
GRMZM2G123089	RAD51C	Recombination protein51	0.797
GRMZM2G138744	CAP1	Cyclase family protein	0.714
GRMZM2G144648	PER70	Horseradish peroxidase and related secretory plant peroxidases Peroxidase	0.714
GRMZM2G145242	SBT5.3	subtilisin-like protease SBT5.3	0.799
GRMZM2G150374	MtN21a	WAT1-related protein At5g45370	0.797
GRMZM2G173660	MIS12-1	Minichromosome instability12a	0.797
GRMZM2G390009	E3 ubiquitin transferase	ubiquitin-protein ligase	0.714
GRMZM2G181206	ZmOSCA1.3	OSCA family protein	1
GRMZM2G073882	SBT3.9	Subtilisin-like protease SBT3.9	0.52
GRMZM2G112619	XTH12	probable xyloglucan endotransglucosylase/hydrolase protein 12	0.539
GRMZM2G124377	Gpi7	GPI ethanolamine phosphate transferase	0.498
GRMZM2G132032	SBT3.9	Subtilisin-like protease SBT3.9	0.52
GRMZM2G136178	AIG1	Protein AIG1	0.597
GRMZM2G143473	XTH26a	putative xyloglucan endotransglucosylase/hydrolase protein 26	0.539
GRMZM2G391487	GRIA2.8a	glutamate receptor 2.8	0.487
GRMZM2G428379	GRIA2.8b	glutamate receptor 2.8	0.487
GRMZM5G886185	XTH26b	xyloglucan endotransglucosylase/hydrolase protein 26	0.539
GRMZM2G128641	ZmOSCA1.4	OSCA family protein	1
GRMZM2G055180	EREB198	Ethylene-responsive transcription factor 2	0.597
GRMZM2G080516	AP2-EREBP	Putative AP2/EREBP transcription factor superfamily protein	0.597
GRMZM2G101945	C/VIF2b	Cell wall / vacuolar inhibitor of fructosidase 2	0.65
GRMZM2G123089	RAD51C	Recombination protein51	0.588
GRMZM2G173660	MIS12-1	Minichromosome instability12a	0.588
GRMZM2G300141	PME28	pectinesterase inhibitor 28	0.65
GRMZM2G368698	C/VIF2a	Cell wall / vacuolar inhibitor of fructosidase 2	0.65
GRMZM2G466044	EREB195	Ethylene-responsive transcription factor 2	0.597
GRMZM5G891247	C/VIF2c	Cell wall / vacuolar inhibitor of fructosidase 2	0.65
GRMZM2G163059	ZmOSCA2.1	OSCA family protein	1
GRMZM2G046111	21 kDa protein	Plant invertase/pectin methylesterase inhibitor superfamily protein	0.62
GRMZM2G072052	CML15a	Putative calcium-binding protein CML15	0.497
GRMZM2G095452	OFP12	Transcription repressor OFP12	0.512
GRMZM2G121034	RDH12	retinol dehydrogenase 12	0.708
GRMZM2G124377	Gpi7	GPI ethanolamine phosphate transferase	0.498
GRMZM2G154114	LRR-RLK	leucine-rich repeat receptor protein kinase	0.704
GRMZM2G180054	CML15b	Putative calcium-binding protein CML15	0.497
GRMZM2G373522	DHN2	dehydrin	0.477
GRMZM2G450125	beta amylase2	beta amylase2	0.603
GRMZM5G847466	calmodulin	calmodulin	0.798
GRMZM2G409093	ZmOSCA2.2	OSCA family protein	1
GRMZM2G046111	21 kDa protein	Plant invertase/pectin methylesterase inhibitor superfamily protein	0.62
GRMZM2G072052	CML15a	Putative calcium-binding protein CML15	0.497
GRMZM2G095452	OFP12	Transcription repressor OFP12	0.512
GRMZM2G121034	RDH12	retinol dehydrogenase 12	0.588
GRMZM2G124377	Gpi7	GPI ethanolamine phosphate transferase	0.498
GRMZM2G154114	LRR-RLK	leucine-rich repeat receptor protein kinase	0.704
GRMZM2G177570	PSGL-1a	tyrosine-sulfated glycopeptide receptor 1	0.46
GRMZM2G180054	CML15b	Putative calcium-binding protein CML15	0.497
GRMZM2G474777	LRR	Putative phytosulfokine receptor (LRR repeat-containing protein kinase) family protein	0.46
GRMZM5G847466	calmodulin	calmodulin	0.497
GRMZM2G164470	ZmOSCA2.3	OSCA family protein	1
GRMZM2G034079	PSGL-1b	tyrosine-sulfated glycopeptide receptor 1	0.516
GRMZM2G055180	EREB198	Ethylene-responsive transcription factor 2	0.504
GRMZM2G080516	AP2-EREBP	Putative AP2/EREBP transcription factor superfamily protein	0.504
GRMZM2G124377	Gpi7	GPI ethanolamine phosphate transferase	0.498
GRMZM2G173372	bHLH35	bHLH family protein	0.487
GRMZM2G435015	bHLH31	bHLH family protein	0.487
GRMZM2G466044	EREB195	Ethylene-responsive transcription factor 2	0.504
GRMZM2G474326	EREB134	Ethylene-responsive transcription factor 2	0.586
GRMZM5G887647	QPRT	Nicotinate-nucleotide pyrophosphorylase chloroplastic	0.516
GRMZM6G732597	ERD4	early responsive to dehydration protein	0.499
GRMZM2G039186	ZmOSCA2.4	OSCA family protein	1
GRMZM2G034079	PSGL-1b	tyrosine-sulfated glycopeptide receptor 1	0.516
GRMZM2G055180	EREB198	Ethylene-responsive transcription factor 2	0.504
GRMZM2G080516	AP2-EREBP	Putative AP2/EREBP transcription factor superfamily protein	0.504
GRMZM2G124377	Gpi7	GPI ethanolamine phosphate transferase	0.498
GRMZM2G173372	bHLH35	bHLH family protein	0.487
GRMZM2G325513	DREB1	Dehydration-responsive element-binding protein 1B	0.54
GRMZM2G435015	bHLH31	bHLH family protein	0.487
GRMZM2G466044	EREB195	Ethylene-responsive transcription factor 2	0.504
GRMZM2G474326	EREB134	Ethylene-responsive transcription factor 2	0.586
GRMZM5G887647	QPRT	Nicotinate-nucleotide pyrophosphorylase chloroplastic	0.516
GRMZM2G402708	ZmOSCA2.5	OSCA family protein	1
GRMZM2G034079	PSGL-1b	tyrosine-sulfated glycopeptide receptor 1	0.516
GRMZM2G055180	EREB198	Ethylene-responsive transcription factor 2	0.504
GRMZM2G059891	ZmOSCA4.1	OSCA family protein	0.713
GRMZM2G080516	AP2/EREBP	Putative AP2/EREBP transcription factor superfamily protein	0.504
GRMZM2G124377	Gpi7	GPI ethanolamine phosphate transferase	0.498
GRMZM2G173372	bHLH35	bHLH family protein	0.487
GRMZM2G435015	bHLH31	bHLH family protein	0.487
GRMZM2G466044	EREB195	Ethylene-responsive transcription factor 2	0.504
GRMZM2G474326	EREB134	Ethylene-responsive transcription factor 2	0.586
GRMZM5G887647	QPRT	Nicotinate-nucleotide pyrophosphorylase chloroplastic	0.516
GRMZM2G162253	ZmOSCA3.1	OSCA family protein	1
GRMZM2G082214	HIS4	Histidine biosynthesis protein hisIE	0.797
GRMZM2G104639	CASP-4	CASP-like protein	0.797
GRMZM2G122126	6PGL4	Putative 6-phosphogluconolactonase 5 chloroplastic	0.799
GRMZM2G123089	RAD51C	Recombination protein51	0.797
GRMZM2G138744	CAP1	Cyclase family protein	0.714
GRMZM2G144648	PER70	Horseradish peroxidase and related secretory plant peroxidases Peroxidase	0.714
GRMZM2G145242	SBT5.3	subtilisin-like protease SBT5.3	0.799
GRMZM2G150374	MtN21a	WAT1-related protein At5g45370	0.797
GRMZM2G173660	MIS12-1	Minichromosome instability12a	0.797
GRMZM2G390009	E3 ubiquitin transferase	ubiquitin-protein ligase	0.714
GRMZM2G059891	ZmOSCA4.1	OSCA family protein	1
GRMZM2G001895	GRV2a	DnaJ homolog subfamily C	0.72
GRMZM2G049288	GRV2b	DnaJ homolog subfamily C	0.72
GRMZM2G068489	VPS29	Belongs to the VPS29 family	0.715
GRMZM2G069092	LOC103654538	uncharacterized protein LOC103654538	0.706
GRMZM2G087671	STR8	Rhodanese-like domain-containing protein 7	0.706
GRMZM2G109315	Vps29	Vacuolar protein sorting 29	0.715
GRMZM2G136283	GMP synthase	GMP synthase	0.706
GRMZM2G367023	GRV2c	DnaJ homolog subfamily C	0.72
GRMZM2G402708	ZmOSCA2.5	OSCA family protein	0.713
GRMZM2G474326	EREB134	Ethylene-responsive transcription factor 2	0.714
