# Supplementary material for: Systematic Analysis of the Maize OSCA Genes Revealing ZmOSCA Family Members Involved in Osmotic Stress and ZmOSCA2.4 Confers Enhanced Drought Tolerance in Transgenic Arabidopsis
Source: Int J Mol Sci. 2020 Jan 5;21(1):351. doi: 10.3390/ijms21010351 (PMC6982122; doi:10.3390/ijms21010351)
Supplement: Supplementary file 1 [file ijms-21-00351-s001.zip › ijms-680479/Table S6.xlsx]

## Sheet: Table S6-1
>ZmOSCA1.1a
MFMSKVEGLTSISSLERRSASKYYIFIFFNVFLASIIAGSALEQLKSYIHQSANEIPRTIGEAIPMKATFFITYTMVDGWAGVAGEILRLKPLVIFHLKNFFLVKTEKDREEAMDPGSIGFDSSEPQIQLYFLLGLVYAAVTPFLLPFVLIFFGFAYVVYRHQIINVYNQEYESAAAFWPSVHGRIITALIVSQLLLLGLLSTKGAGQSTPVLLVLPVVTFYFHKYCNNRYKPTFVKCPLQEAMKKDTLERAREPGFDLKGYLMNAYIHPVFKGDGDDDKFSVVDQPEAEQVLVATKRQSRRNTPVPSKYNGSESPSLPEIVNDQRL*
>ZmOSCA1.1b
MATIQDIGLSAAINIMGAVLFLVAFAFLRLQPINDRVYFPKWYLKGARESPSHGGTFVRKFVNLDMRSYLKFLSWVPAALKMPEDELISHAGLDSAVYLRIYLVGLKIFAPISVLAFIVLVPVNWTNDTLQFSKLEHSNVDKLSISNIPVGSKRFIAHLAMAYVFTFWTCYVLLREYEVVAKMRLRFLSSEKRRPDQFTVLVRNIPPDPDESISELVEHFFLVNHPGHYLTHQVVYNANKLAKLVKEKAKMHNWLDYYQLRFERNASKRPTTKTGFLGCFGTKVDAIEYYTSEIERIENEEAEEREKIVKDPKSIVPAAFVSFRSRWGAAVCAQTQQTSNPTVWLTEWAPEPRDVYWDNLSIPFVSLTVRRLIIAVAFFFLNFFYVFPIAFVQSLANLE…
>ZmOSCA1.2
MASLGDIGLAAGLNVLTAVAFLLAFAFLRLQPINDRVYFPKWYLRGMRDNPIVSGAAVQKFVNLDARSYLKFLNWMPAALKMPQDELINHAGLDSVVYLRIYVTGLKIFVPITVLAFLVLVPVNWTNDTLGRINVVYSPIDKLSISNVPNGSKRFIAHLGMAYAITFWTCYVLLKEYEIISNMRLRFLASEKRRPDQFTVLVRNIPPDPDESISELVEHFFLVNHPDHYLQHQVVYNANKLADLVEKKKKMRNWLDYYLLKYERNSSLRPTTKTGFLGCFGSKVDAIDYYKSEIEKIGKQEAEERKNVMKDPKSVVPAAFVSFRSRWGAAVCAQTQQTSNPTLWLTEWAPEPRDVYWNNLSIPFVSLTIRRLIVAVAFFFLNFFYVIPITFVQSLANLE…
>ZmOSCA2.5
MDAEGLLASAAINLGLALVALSLFSLLKKQPGNAPVYRPRRMATGDLRADGGFLPLGHGRLTPSFRWIGAAFRLSEDDVLRRHGLDALVIVRLFKFGINCFSVCSIVGLLVLAPTNYTSEGRAEIRRSNSMELFTVTNVTRGSNRLWVHYSCLCFISLYVVYLLHKEYREITMRRIEHLKHHYKRYDQYTVLVRGIPTCPDHGAYGCYVDHFFSKHYRTYRSYQIVHDIGNIEALQKLASSIEKRIQRKRETSKCSLLGRIWSKFTSDATGIHNHEEKLKNVQDTIRLLQCENMLKQKEVPVAFVSFKSRLEAAQAAETQQLANPLSLVTTYAPEPTDTIWKNLSIPFWRMATYRLGVFAAAVLLTVFFTIPVTAVQGIAQFEKMKRWFPPARAVQLIP…
>ZmOSCA3.1
MVERSKSYRSLVRVCFTFLKTNECHFGYCPNTFYRSMVVTDHTKADKIYQEIEGHKQKIARAEVVYANSKTESNTEGTRPTHRTGFLGLIGTKVDTIEYCSEQIKELLPKLEAEQKTTLHEKQQRAAIVIFNSRSAVAFASQTLHAQVYDKWTVMEAPEPRQIIWSNLPMKLYDRQIRQSVVYGIVFLIVVFYMVSLTAIFAVTTLENLEKLPFLKPVVEQPAIKTVLEAYLPQIAPIICHMILLLFLF*
>ZmOSCA2.3
MEFSALLTSAGINIAVCVLFLSLYSILRKQPHNFSVYFGRRLAEERFQRQDDYFSFERLLPTAGWIVKAYWCTEEEIRQVAGLDSVVFLRLFIFSIRIFSITSLVCVFVVLPVNYHGKEMNHNHIPEESLNVFTIANIVEESRKLWVHCSALYVITISACILLFHEYKYISRKRLAHVTGYPPNPGLFTVLVRSIPRFDNELLDDTIRNFFVNYHGSSYLSHQMIFRKGHFQKFVDRAERAYRRFVRVRLSVSERNGRSSMSRCGVCGVRASSFQLYRNKFIEAKKSDLTNPEVVEAQKNCPGALVFFKTRYAAVVASRVFQSSNPMLWVTDLAPEPRDVYWSNLWIPYRQIWLRKLATLAASIVFMFVFIVPVAFVQSMMQLEQLKRMFPSLTGLLNK…
>ZmOSCA1.4
MATLEDLGVSAFINILGAFVFLLLFAVLRIQPVNDRVYFPKLYLAHKRHQHDHAARSAFRRFVNLNLCTYVTFLSWVPGALRMSEPDLVAHAGLDSAVYLRIYTLGLKIFLPITTLALLVLIPVNVSGGTLLDLRKEVVFSDIDKLSISNVSPGSNRFFIHLLMAYVFTFWVCFMLYKEYSNVAFMRLHFLASQKRCADHFTVIVRNIPRVSSHSTSETVDEFFRRNHPDHYLGHQPVYNANRYAKLVKQKERLQNWLDYYELKFERHPERRPTRRTGCLGFCGREVDQIDYYRARISELERRMTSERQKILNDPKAVMPVSFVTFDSRWGAAVCAQTQQSKNPTQWLTDWAPEPRDVYWQNLAIPFFSLSIRRFLMSVAVFALVFFYMIPIAFVQSLA…
>ZmOSCA2.2
MKVGGLLTSAGINIGLCVLFLSLYSILRKQPQNVKVYFGRRIAEEHNRLRDAFILERFVPSPSWIVKSLRCTEEEILATAGLDAVVFNRILVFSIRIFSLAAILCVFGVLPLNYFGQDMHHVRIPSASLETFTIGNVEERSRWLWVHCVVLYIISAVACILLYLEYKHIARLRLYHISRATSNPSHFTILVRGIPKSSTESFSRTVESFFTKYHASSYLSHQVVYKVGKVQKIVSGAKKVYRKFRHFKGATVDRRCRPIRFQCCFCGASSNSFQLLPSDYEQESEKSDVNESSSSLPDEECGAAFVFFKTRYAALVVAKILQTSNPMRWVTTLAPEPDDIYWSNLWLPYKQLWIRHIVTLMCSIVFMVVFLIPVTFIQGLTQLEQLQQRLPFLRGILKK…
>ZmOSCA2.4
MILSALTTSVGINLALTVLLAAAYSLLRRRPPYVEVYSPRRPYAPLEPWLAAAWRRAEEDIHAAAGLDGVVFIRIFVFSIRVFAAAAVLGVGVLLPVNFLGDQLREIDFTDLPNKSIDLFSISNVQDGSSKLWLHFSAVYIITGITCYLLYHEYKYISGKRLEYFMISKPLPQHFTVLVRAIPVSDGVSVGDAVDKFFKEYHASTYLSHTIVRQTGKLRRLLNDAESICTKLTNLNHVRRSTGDPPRKLGLFSRNDLVGEYQKRLEDLEENVRMEQSDATRRQEIPAAFVSFRSRYSAANAVYIRQSDNPTEWQTEEAPDPHDVYWPFFSTSFMERWIAKFVVFVASVLLILVFLLVVAFVQGLTYLEQLEKWLPFLRNILEIAVVSQLVTGYLPSVIL…
>ZmOSCA1.3
MGSLTDIGVSAGLNILSAVGFLLAFAVLRIQPINDRVYFPKWYLKGTRSSPRQLGNVFLKFVNADFSTYIRFLNWMPAALKMPEPELIEHAGLDSAVYVRIYLLGLKIFVPIALLAFAVLVPVNWTSGTLENEKGLSYDQIDKLSISNLGKGSKRFWAHIAMSYVFTFWTFFVLYHEYKVVTTMRLRFLANQNRRPDQYTVLVRNVPPDPDESVSEHVEHFFAVNHRDHYLSHQIVYNANHLSGLVEKKKGLQNWLIYYENKHAKNPAKRPKIKTGLWGLWGQRVDAIEYYQKEIEDLCKQEDEERQKVVNDPNYIMPAAFVSFKTQWGAAVCAQTQQTSNPTVWLTEWAPEPRDVFWANLAIPFVELSVRRLIVAVAFFFLTFFFMIPIAIVQSLANL…
>ZmOSCA2.1
MKISALLTSAGINIGLCVLFLSLYSVLRKQPANVRVYFGRRIAEEHDRLRGAFILERFVPSTGWIVKALQCTEEEILAAAGLDAVVFNRILVFSIRIFSLAAVLCVFGILPLNYFGQDIHHVRIPSESLDIFTIGNVEVKSRWLWVHCVTLYIISAVACILLYIEYKHIARLKLLHLTSATPKPNHFTVLVRGIPKADKESCSDVVDNFFTKYHSSSYLFHQVVYKVGKVQKIMTGAKKAYKKFKHFTDETVDQGCRTVTYRCCLCGASSNSFKLLNTECEQNKGKADNKSILDLDDEECTTAFVFFKTRYAALIASEILQTSNPMKWVANLAPEPEDVYWSNLWLPYKQLWARRIATLLGSIFFMFIFLIPVTFIQGLSQLEQLQQRLPFLRGILKKK…
>ZmOSCA4.1
MGPAAQPPDAGGGGDPEAWYGSIQYLINISAVGAASCVLLFLLVKLRFDHRRIPGPSALAAKLLAVYHATAAQIALHCGADAAQFLLFERASFLILAAVAAAAVAAALPLNLLAGDAAVVDQFASTTISHIPKSSPLLWLHLLLTAAVVAIAHLGISRMEDALRITRFRDGNGNPSDPNSSSVAVFTIMIQGIPKTLAADKTPLKDYFDHKYPGKVYRVIVPFDLCTLEHLVEQLGKVRNKISWLEARLGARDLFDDIVHDNDDTVQSEEHWFVRRCRGLWAMAGERLGFTDEERLRKLQTKKLVLASRLSDYKEGCAPGAGVAFVVFKDVYTANKAVKDFKMERKKTPIGRFFPVMELQLERSRWKVERAPPASDIYWNHLGLSKISSRLRRIAVNTC…
>LOC_Os01g35050
MATIQDIGVSAAINILSAITFLLAFAFLRLQPINDRVYFPKWYLKGARESPSHGGAFVRKFVNLDMRSYLKVLSWMPAALKMPEDELISHAGLDSAVYLR
IYLIGLKIFAPITVLAFIILVPVNWTNITLQSSKVQHSDIDKLSISNIPVGSKRFAAHLTMAYVFTFWTCYVLLREYEIVATMRLRFLASEKRRPDQFTV
LVRNIPPDPDESIGELVEHFFLVNHPDHYLTHQVVYNANKLDKMVKEKKKMQNWLDYYQLKYERNTSQRPTTKTGFLGCFGSKVDAIEYYTSEIERIEKE
ETDERGKIMKDPKSVVPAAFVSFRSRWGAAVCAQTQQTSNPTVWLTEWAPEPRDVYWDNLSIPFVYLTIRRLIIAVAFFFLNFFYVLPIAFVQSLANIEG
IEKAAPFLKPLIEMRTIKSFIQGFLPGIALKIFLILLPSILMFMSKVEGLTSVSSLERRSAFKYYIFLFFNVFLGSIIAGSALEQLKTFLHQSANEIPRT
IGEAIPMKATFFITYVMVDGWAGVAGEILRLKPLIIFHLKNFFLVKTEKDREEAMDPGSIGFDSNEPQIQLYFLLGLVYAVVTPFLLPFILIFFGLAYVV
YRHQIINVYNQEYESAAAFWPSVHGRIIVALIVSQLLLLGLLSTKGAGQSTPVLLVLPVVTFYFYKYCKNRYEPAFVEYPLQDAMRKDTLERAREPGFDL
KGYLMNAYIHPVFKGDEDDEKFSISDEPEAEQVLVATKRQSRRNTPVPSKYNGSESPSLAEIVNDQRL*
>LOC_Os01g72210
MDAEGLLASAAINLGLALVALSLFSLLKKQPGNAPVYLARRMAAGGGGGGLPLGHGRLTPSFRWIRAALRLSEDDVLRRHGLDALVVVRLFKFGIKCFAV
CSIVGLFILAPTNYSCEGLQDTKRSNSMELFTVSNVARGSNRLWVHFACLCFISFYVVYLLHKEHKEMSSRRIAHLKYHRKRPDQYTILVRGIPLCPDHG
TYGCYADHFFSKHYRTYQSYHIVHDIGNIKALQKLASSLEDKIKRKRETRRCNFWKWIWFKLTLEAIDTRKLEEKLKNVHHSIRLLQCENMLKRKELPVA
FVSFKSQLDAAQAAEMQQHVNPLSLVTTYAPEPPDALWTNLAIPFCRIAIYKLGVFIAAFLLIVFFTIPVTAVQGIVQFEKIKIWFPPARAVELIPGLNS
VVTGYLPSMILNGFIYLIPFAMLGMASFEGCIAKSQKEIKACNMVFYFLLGNVFFLSILSGSLLHQIGESFTHPKDIPSRLARAVSAQSDFFITYILTDG
MSGFSLEVLQFGLLTWHFFKAHSIGHSEQPYLYGFPYYRVVPIVSLAVLIGLVYAVVAPLLLPILVIYFLLGYAVYINQMEDVYEITYDTCGQYWPNIHR
YIFLSVTLMQITMLKSKPGASFATVPLLVSTILFNEYCKVRFLPTFLHRPVQVAKENDDLNEAEGMRGDLDHAISAYKPPWMRPTNFSPDCSSVQPLIRS
V*
>LOC_Os03g04450
MGPTAPPPDAGGGEPEAWYGSIQYLVNISAVGAASCVLLFLLVKLRFDHRRIPGPSALAAKLLAVYHATAPQIALHCGADAAQFLLFERASFLVLAAVAA
AAVAAALPLNLLAGDAAIADQFAATTISHIPKSSPLLWLHLLLTAAVVAIAHLGISRMEDALRITRFRDGNGNPSDPNSSSVAVFTIMIQGIPKTLAADK
TPLKDYFEHKYPGKVYRVIVPFDLCTLEYLAEEWGKVRNRISWLEARMDARNLFDEFAQGGRHSEEHWIVRRCKELWVMTAERFGFTDEEMLRRLQTKKL
VLGSRLSDYKDGRAPGAGIAFVVFKDVYTANKAVRDFRMERKKTPIGRFFPVMELQLERSRWTVERAPPASDIYWNHLGLSKTSLGLRRIAVNTCLILML
LFFSSPLAIISGMQSAARIINVEAMDNAKSWLVWLQSSSWFWTIIFQFLPNVLIFVSMYIIIPSVLSYFSKFECHLTVSGEQRAALLKMVCFFLVNLILL
RALVESSLESWILSMGRCYLDSVDCKQIEQYLSPSFLSRSSLSSLAFLITCTFLGISFDLLAPIPWIKHVMKKFRKNDMVQLVPEENEDYQLMHDGEETN
NLRAPLMSEREDSGILNGIEEHDLSLYPINRSFHMPKQTFDFAQYYAFDITIFALTMIYSLFAPLTVPVGAVYFGYRYLVDKYNFLFIYRVRGFPAGNDG
KLMDMVICIMQFCVIFFLVAMLLFFAVQGDPMKLQAICTLSLLVFYKLLPSRSDRFQPSLLEGMQTVNSFVDGPTDYEVFSQPDLDWSLYQS*
>LOC_Os03g47070
MQDCGAAFVFFKTRYAALVVSEIVQTSNPMEWVTSLAPDRDDVYWSNLWLPYKQLWIRRIVTLSGSIVFMFLFLIPVTFIQGLTQLEQLQQRLPFLNGIL
KKKYITQLVTGYLPSVILQIFLYTVPPTMMFFSTLEGPVSHSERKRSACCKVLYFTIWNVFFVNVLSGSAISQVNALSSPKDIPMVLARAVPVQATFFTT
YVLTSGWASLSSELMQLFGLTWNFIMKYVLRMKEDSYFVPSFPYHTEVPKVLLFGLLGFTCSVLAPLILPFLLVYFFLGYVVYRNQFLNVYCTKYDTGGL
YWPIAHYTTIFSIVLTQIICLGVFGLKESPVAAGFTVPLIILTLLFNQYCSNRLRPLFKTLPAQDLIDMDREDEQSGRMDDIHHRLHSAYCQFADTDDIP
LKGVHVDRDADASGSSGESSCKEDTNQPTTSDISHPTLEGLPVNRLRHAVRSLSSIIRLQKRGLSPQPAGPSADVNPQTA*
>LOC_Os03g51620
MEFSALLTSAGINIGLCALFLSLYSVLRKQPHNYGVYFGRRLAEEKFRQQVDYFSLERLLPTAGWIVKAYWCTEEEIRRVAGLDSVVFLRLFIFSIRIFS
ITSLVCIFGVLPVNYHGKETNHGRIPAESLNVFTIANLKEGSRMLWVHCVALYVITISACILLYYEYKYISRKRLAHITGSPPGPGHFSVIVRSIPKSDN
ELLDDTIRNFFVNYHGSSYLSHQMIYRKGSMQKFVDNAERVYRKFVRVKMSSFGQSRRSDLSRCGLCGVRASSFQQYRNKFINSKKPDLSDPEVIEAQKD
CPGAIVFFKTRYAAIVASRILQSSNPMLWVTDFAPEPRDVYWSNLWIPYRQIWLRKIATLAASVAFMFVFIVPVAFVQSMMQLDQIEQLFPSLKNMLKKP
FFVKLVTGYLPSVVLLLSLYTVPPLMMFFSSIEGSISRSGRKKSACCKILFFTIWNVFFVNVLSGSVLNQLNVFTRPRDMPSMLAELVPKQATFFITYVL
TSGWASLCSEILQVYNLVYNFFRKCIFCYRDDPEYGYSFPYHTEVPKVLLFNLLGFTFSIMAPLILPFLLVYFCLGYLVYRNQILNVYYPKYEMGGKLWP
IMHSTLVFALVLTQTIALGVFTIKHATISSGFTVLLIIGTVLFHQYCRHRFSSIFNSFSAQDLIEMDRDDEQSGRMEEIHKHLLDAYSQGTTNMDNSSSS
RNGGAPIEMIMEDPAQDAQDSNQELCDAVKEVTGSIQEHADEM*
>LOC_Os05g32720
MGSLTDIGVAAGINILSALGFLLAFAVLRIQPINDRVYFPKWYLKGTRSSPRSMGTVFSKFVNADLSTYIRFLNWMPAALQMPEPELIEHAGLDSAVYVR
IYLLGLKIFVPIAVLAFIVLVPINWASGTLEKEKSLSYDQIDKLSISNLGKGSKRFWAHIVMAYVFTFWTFFVLYREYKVVTTMRLRFLAIQNRRADQFT
VLVRNVPPDPDETVSEHVEHFFAVNHRDHYLSHQTVYNANTLAGLVEQKKGLQNWLVYYENQHAKNPAKKPTMKTGLWGLWGKRVDAIEHYTTAIEELCK
QEDEERHKVITDPNAIMPAAFVSFKSRWGAAVCAQTQQTSNPTLWLTEWAPEPRDVFWPNLAIPFVELSVRRLIMAVALFFLTFFFMIPIAIVQSMANLD
DIERMLPFLKPIIERNSLKSIVQGFLPGIALKIFLILLPTFLVMMSKIEGHTSLSGLDRRTASKYYLFLFVNVFLGSVITGTAFQQLNNFIHQSANKIPE
IVGESIPMKATFFITYVMVDGWAGVAAEVLRLKPLVMFHIKNTFLVRTERDREQAMDPGSLDFGTTEPRIQLYFLLGLVYAVVTPILLPFIIVFFSLAYL
VFRHQIINVYNQQYESGAQFWPDVQRRLVIALIVSQILLLGLLSTQEAEKSTVALLPLPVLSIWFHYVCKGRFEPAFIKFPLQDAMVKDTLERANDPTLN
LREYLKDAYVHPVFQKNDIYEFAGIDEEEKNPMVATKRQSRMNTPVDSKFNSSSGTNEGEFSRMAPT*
>LOC_Os05g51630
MATVSDIGLSAAINVSMAVAFLLVFAFLRLQPINDRVYFPKWYLRGMRDSPVSSGAAVQKVVNLNMRSYLKFLSWMPAALKMPEDELINHAGLDSAVYLR
IYLTGIKIFVPISILASLVLFPVNWTNDTLDSMKVVHSKIDKLSISNIPYGSNRFVTHLVMAYAVTFWTCYVLFREYEIITTMRLRFLASEKRRPDQFTV
LVRNIPPDPDESISELVEHFFLVNHPDHYLRHQVVYNANKLADLVEKKKKLQNWLDYYQLKYERNPSKRPTTKTGFLGCFGSEVDAIEYYKAEIEKIGKE
EADERQKIMKDPQSAVPAAFVSFRSRWGAAVCAQTQQTSNPTVWITEWAPEPRDVYWNNLSIPFVSLTVRRLIVAVAFFFLNFFYVIPIAFVQSLASLEG
IEKALPFLKPLIKIDVIKSFIQGFLPGIALKVFLILLPTILMFMSKFEGLISQSSLERRSASKYYIFLFFNVFLGSIVTGSALDQLKAYIHQSANEIPRT
IGVAIPMRATFFITYVMVDGWTGVAGEILRLRALIIFHLKNFFLVKTEKDREEAMDPGSICFDWCEPRIQLYFLLGLVYAVVTPLLLPFILVFFGLAYVV
YRHQIINVYNQQYESGAQFWPSVHGRIIIALIVSQLLLIGLLSTKGFEETTPVLVVLPVLTFWFYKYCKNRFEPAFVRNPLQEAMRKDTLERAREPTFDL
KAYLANAYLHPVFKGREEEDNMSISEDVGMEEVIVPTKRQSRRNTPAQSKYEGSDTLSLPETVHER*
>LOC_Os07g05570
MDTASFVTSLLTSFVIFVVLVLVFTWLSSRPGNAPVYYPSVLLRGLDPWEGRGRGTRSPVGWLRQAISASEGDVVAAGGVDAAVYLVFLSSVLSILVFSG
IVLLPVLLPVAATDDNLNLERAIGLKNGKTPQNFTELEKLALGNVQEHSRRLWAFLLSVYWVSFVTYFVLWKSYKHVSNMRAAARSTPDVKPEEFAVLVR
DVPKPPPDQTIKDSVDSYFRALHPDTFYRSMVVTDHTKADKIYQEIEGHKQKIARAEVVYAESKTTGKPEGTKPTHRIGFLGLIGKKVDTIEYCNDQIKE
LLPKLEAEQKTTLREKQQQAAIVFFNRRSAAASASQTLHAQMFDKWTVEQAPEPRQIIWSNLSKKIYERQIRQVVVYTIVFLTVVFYMIPITAISALTTL
EKLREKLPFLKVVVDQPKIKTVLQAYLPQLALIVFLALLPSLLMFLSKLEGIPSQGHTVRAAAGKYFYFIVFNVFLGVTISSTLFSALTTIINNPPGIVN
MLASSLPGSATFFLTFVALKFFVGYGLELSRLVPLIIFHLKRKYLCKTEDEVRAAWAPGDLGYNTRVPNDMLIVTIVLCYSVIAPLIIPFGVAYFALGWI
IVKNQVLRVYVPSYESNGRMWPHMHTRIIAALLIYQITMVGVILLKKFLYSPVLVPLIPISFIFAYICHMRFYPAFAKTPLEVVQHNVKDTPNMDAVYTS
YIPACLKPEKLEDVDIFEDAQLHTTSRAPSI*
>LOC_Os10g42820
MATLPDLGVSAFINILGAFVFLLIFAALRLQPINDRVYFPKLYLTGQRRHHPHPHGFVNLDLCSYLRFLAWVPGALRMSQPDLIHHAGLDSAVYLRIYTL
GLKIFLPIMTVALLVLIPVNVSGGTLLNLRKEIVFSDIDKLSISNVNPGSNRFFIHLLMAYVFTFWTCFMLYKEYSNVAFMRLHFLASQKRCADQFTVIV
RNIPHVSSHSTSETVDEFFRRNHPDHYLGQQAVYNANRYAKLVKKKERLQNWLDYYQLKFERHPGKRPIGRTGCLGFCGREVDQIDYYRARISELDKKLA
SERQRVLNDPKAVMPVAFVTFDSRWGAAVCAQTQQSKNPTQWLTDWAPEPRDVYWQNLAIPFFSLSIRKFLISIAVFALVFFYMIPIAFVQSLANLEGIE
KVAPFLRPVIDTPVVKSFLQGFLPGLALKIFLYILPTVLMIMSKVEGYVSLSSLERRAASKYYYFMLVNVFLGSIIAGTAFEQLNAFFHQPPSQIPRTIG
VAIPMKATFFMTYIMVDGWAGIANEILRVKPLVIYHLKNMFIVKTERDRERAMDPGSIGLAENLPSLQLYFLLGLVYAVVTPILLPFIIIFFAFAFLVYR
HQIINVYNQEYESAAAFWPQVHSRIIASLLISHVTLFGLMSTMKAAYSTPLLIFLPLLTIWFHKYCKSRFEPAFRKYPLEEAMEKDNLERTSEPNLNLKS
YLQNAYLHPIFHMFEQQQQQEQEQQREEKVEVRIDKAQQHHHRQVEEEEEESKSSQATTHYYHHHHEQTTTTTHHHYHQHEHMSHYHMGPSDTADSPSPP
HFVYHYGVDP*
>LOC_Os12g39320
MILSALATSVGINLGLTVLLAAAYTLLRRRPPYVAVYSPRRPYAPPEPWLPAAWRRTEADVHAAAGLDGVVFLRIFVFSIRVFAAAAVVGVGVLMPVNFM
GDQLRQIDFSDLPNKSVDLFSVSNVQDGSNKLWLHFSAVYIITGITCYLLYYEYKYISGKRLEYFMTSKPLPQHFTVLVRAIPVTNGVSVSDAVDKFFKE
YHSSTYLSHTVVHQTGKLRRLLNDAENICTKLANLKSVRRTSGDPPGKFLGIFGRNDLVGKYQKRLEDLEENVRMEQSDTTRSRQEVPAAFVSFRSRYGA
ANAIYIRQSDKPTEWQTEHAPDPHDVYWPFFSTSFMDRWISKFVVSVASILLILVFLLVSAFVQGLTYMEQLETWLPFLRNILEIAVVSQLVTGYLPSVI
LHFLSSYVPSIMKLFSTMQGFISVSGIERSACNKMLRFTIWSVFFANVLTGSVLGQLEIFLDPKEIPKRLAVVVPAQASFFITYVVTSWTSIASELTQTA
ALLFHLWGSCAKCCKRDESKPPSMHYHSEIPRVLLFGLLGLTYFIVSPLILPFVLVYFCLGYFIYRNQLFNVYSPKYDTGGRFWPIVHGGTIFSLVLMHV
IAIGVFGLKKLPLASSLLVPLPVLTLLFNEYCRNRFLPIFEAYSTESLIKKDREEESKPEMAEFFSNLVNAYCDPAMKPIQHSSNSDERTTPLLS*
>LOC_Os12g43720
MKISGLLTSAGINIALSVLFISLYSVLRKQPANVRVYFGRRIAEEHNRLREAFILERFVPSTGWIVKALQCTEEEILAAAGLDAVVFNRILVFSLRIFSL
AAILCVFGILPLNYFGQDIHHVRIPSESLDIFTIGNVKVRSRWLWVHCVALYIISGVACILLYLEYKHIARLRLRHLTCAMPNPSHFTVLVRGIPKETKE
SCSNAIDDFFTKYHGSSYLFHQVVYKVGKVQKIMTGAKKAYRKFKHFTDSTIDQRCRAISYRCCLCGASSNSFQLLATGLEQNQGKSDLQDSSLKLDDQE
CAAAFVYFRTRYAALVASEILQTSNPMKWVTDLAPEPDDVYWSNLWLPYKQLWIRRIATLLGSIVFMLFFLIPVTFIQGLSQLEQLQQRLPFLKGILEKK
YMSQLVTGYLPSVILQIFLYAVAPIMILFSTLEGPISHSERKRSACCKVLYFTVWNIFFGNVLSGTVISQLNVLSSPKDIPVQLARAIPVQATFFITYVL
TSGWASLSSELMQLFGLIWNFVRKYILRMPEDTEFVPSFPYHTEVPKVLLFGLLGFTCSVLAPLILPFLLVYFFLGYIVYRNQLLNVYRTRYDTGGLYWP
IAHNAVIFSLVLTQIICLGVFGLKESPVAAGFTIPLIILTLLFNQYCRNRLLPLFRTTPAQDLIDMDREDERSGRMDEIHHRLHSAYCQFHDTEDIPLEK
IQTVGSDEEQGCSSDKSNGKESFEEPRAELSHPTLNGLPVSRLRHAVKSITFLVRLQKRGLSE*
>AT1G10090
MDVSALLTSAGINIAICVVLVSLYSILRKQPANYCVYFGRLLSDGRVKRHDPRWYERFAPSPSWLVKAWETTEEEMLAAAGLDAVVFIRMVICSIRIFSI
VAVVCLAFVLPVNYYGQKMEHKEVHLESLGVFTIENLNPRSRWLWVHCLSLYIISSAACALLYFEYKNIAKKRLAHISGSASKPSHFTVLIRAIPQSPDQ
SYSETVSKYFTNYYAPSYVSHLMVYRDGFIHRLMNETERMCQAIKHVSPDLSCNPSLKSCVLCGPAATNSFQIISNETDSVKGLELGELTLTTTEEERPV
AFVFFKSRYDALVVSEVLQTPNPMLWVADLAPEPHDVHWRNLRIPYRQLWMRRIATLVGAIAFMFVFLFPVTFVQGLTQLPTLSKNFPFLKDLLNRRFME
QVITGYLPSVILVLFFYTVPPLMMYFSTLEGCVSRSQRKKSACLKILYFTIWNVFFVNILSGSVIRQFTVLNSVRDVPAQLAKLVPAQAGFFMTYCFTSG
WAGLACEIMQPVGLIWNLIAKVIVKNKEESYETLRFPYHTEIPRLLLFGLLGFTNSVIAPLILPFLLIYFFFAYLIYKNQIINVYITKYESGGQYWPVFH
NTTIFSLILSQVIALGFFGLKLSTVASGFTIPLILLTLLFSEYCRQRFAPIFQKYPAEILIAMDRADEMTGKMEEIHNNLKVAYSQIPTCSEESSKAGCT
SPCSDQELPDSEELKPEKENLKADYIWEFQRSKSGLDLEVKSCPSASPIRNSPGFAEIYKRT*
>AT1G11960
MATLGDIGVAAAINILTAIIFLLAFAILRIQPFNDRVYFPKWYLKGIRSSPLHSGALVSKFVNVNLGSYLRFLNWMPAALKMPEPELIDHAGLDSAVYLR
IYLIGLKIFVPIALLAWSILVPVNWTSHGLQLAKLRNVTSSDIDKLSISNIENGSDRFWTHLVMAYAFTFWTCYVLMKEYEKVAAMRLAFLQNEQRRPDQ
FTVLVRNVPADPDESISDSVEHFFLVNHPDHYLTHQVVYNANDLAALVEQKKSTQNWLDYYQLKYTRNQEHKPRIKTGFLGLWGKKVDAIDHYIAEIEKL
NEQIMEERKKVKKDDTSVMPAAFVSFKTRWGAAVSAQTQQSSDPTEWLTEWAPEAREVFWSNLAIPYVSLTVRRLIMHIAFFFLTFFFMIPIAFVQSLAS
IEGIEKNAPFLKSIIENDLFKSVIQGFLPGIVLKLFLIFLPSILMVMSKFEGFVSLSSLERRAAFRYYIFNLINVFLGSVITGSAFEQLDSFLKQSAKEI
PKTVGVAIPIKATFFITYIMVDGWAGIAGEILRLKPLIFFHIKNSLLVKTEKDREEAMNPGQINYHATEPRIQLYFLLGLVYAPVTPVLLPFIIIFFALA
YLVFRHQIINVYNQEYESAARFWPDVHGRIISALIIAQILLMGLLSTKGAAQSTPFLLFLPIITFFFHRYCKGRYEPAFLRHPLKEAMVKDTLERAREPN
FNLKPYLQKAYIHPVFKDNDYEDSRFDEISGYCIEDSDEECVTVPTKRQSRINTPAVSHASRGSSRSPPSK*
>AT1G30360
MEFGSFLVSLGTSFVIFVILMLLFTWLSRKSGNAPIYYPNRILKGLEPWEGTSLTRNPFAWMREALTSSEQDVVNLSGVDTAVHFVFLSTVLGIFACSSL
LLLPTLLPLAATDNNIKNTKNATDTTSKGTFSQLDNLSMANITKKSSRLWAFLGAVYWISLVTYFFLWKAYKHVSSLRAQALMSADVKPEQFAILVRDMP
APPDGQTQKEFIDSYFREIYPETFYRSLVATENSKVNKIWEKLEGYKKKLARAEAILAATNNRPTNKTGFCGLVGKQVDSIEYYTELINESVAKLETEQK
AVLAEKQQTAAVVFFTTRVAAASAAQSLHCQMVDKWTVTEAPEPRQLLWQNLNIKLFSRIIRQYFIYFFVAVTILFYMIPIAFVSAITTLKNLQRIIPFI
KPVVEITAIRTVLESFLPQIALIVFLAMLPKLLLFLSKAEGIPSQSHAIRAASGKYFYFSVFNVFIGVTLAGTLFNTVKDIAKNPKLDMIINLLATSLPK
SATFFLTYVALKFFIGYGLELSRIIPLIIFHLKKKYLCKTEAEVKEAWYPGDLSYATRVPGDMLILTITFCYSVIAPLILIFGITYFGLGWLVLRNQALK
VYVPSYESYGRMWPHIHQRILAALFLFQVVMFGYLGAKTFFYTALVIPLIITSLIFGYVCRQKFYGGFEHTALEVACRELKQSPDLEEIFRAYIPHSLSS
HKPEEHEFKGAMSRYQDFNAIAGV*
>AT1G32090
MATLQDIGVSALINLFGAFLFLIAFAVLRIQPINDRVYFPKWYLTGERNSPRRSDRTLVGKFVNLNYKTYFTFLNWMPQAMKMSESEIIRHAGLDSAIFL
RIYTLGLKIFAPVMVLALVVLVPVNVSSGTLFFLKKELVVSNIDKLSISNVQPKSSKFFFHIAVEYIFTFWACFMLYREYNNVAIMRLQYLASQRRRPEQ
FTVVVRNVPDMPGHSVPDTVDQFFKTNHPEHYLCHQAVYNANTYAKLVKQRAKLQRWFDYYVLKHQRNPHKQPTCRTGFLGLWGKRVDSIEYYKQQIKEF
DHNMSLERQKVLKDSKLMLPVAFVSFDSRWGAAVCAQTQQSKNPTLWLTSSAPEPRDIYWQNLAIPFISLTIRKLVIGVSVFALVFFYMIPIAFVQSLAN
LEGLDRVAPFLRPVTRLDFIKSFLQGFLPGLALKIFLWILPTVLLIMSKIEGYIALSTLERRAAAKYYYFMLVNVFLGSIIAGTAFEQLHSFLHQSPSQI
PRTIGVSIPMKATFFITYIMVDGWAGIAGEILRLKPLVIFHLKNMFIVKTEEDRVRAMDPGFVDFKETIPSLQLYFLLGIVYTAVTPILLPFILIFFAFA
YLVYRHQIINVYNQQYESCGAFWPHVHGRIIASLLISQLLLMGLLASKKAADSTPLLIILPILTLSFHKYCKHRFEPAFRQYPLEEAMAKDKLEKETEPE
LNMKADLADAYLHPIFHSFEKEVELSSSSSSEKETHQEETPEVRVDKHETQSSSPVTELGTSSHHHHVYNSTSPSSHYASAYEQSSSQYEYHYNTHQYEE
HEYRYN*
>AT1G58520
MKLQILLLALVLIAVEANAVKQGINATIPALIVFGDSIMDTGNNNNLPTLLKCNFPPYGKDYPGGDATGRFSDGRVPSDLIAEKLGLAKTLPAYMNSYLK
PEDLLKGVTFASRGTGYDPLTAKIMSVISVWDQLIYFKEYISKIKRHFGEEKAKDILEHSFFLVVSSSNDLAHTYLAQAHRYDRTSYANFLADSAVHFVR
ELHKLGARKIGVFSAVPVGCVPLQRTVFGGFFTRGCNEPLNNMAKQFNARLSPALDSLDKELDGVILYINVYDTLFDMIQHPKKYADKGCCVSPANLRTS
CIARKQPANYCVYFGRRLVCGGARRYDPFWYERFVPSPSWLVKAWETSEDELLAAAGLDAVVFLRMVIFSIRIFFIVAVICIAFVLPVNYYGQPMVHKEI
HLESSEVFTIENLKEGSKWLWVHCLALYIITSAACLLLYFVRTSYLSLSHAYSILEYLLLYSTIAKMRLGHITGCASKPSQFTVLIRAIPWSPEQSYSDT
LSKFFTNYYSSSYVSHQMVYHNGIIQRLLRDAERMCQTLKHVSPEINCKPSLRPCTFCGGPTATSSFHILSNEADSVKGMELGELTMTTTTTEQERSAAF
VFFKTRYDALVVSEVLQSSNPMLWVTDLAPEPHDVYWKNLNIPYRQLWIRKIATLVGAVAFMFVFLIPVTFIQGLTQLVQLSHAFPFLRGILSKNFINQV
ITGYLPSVILILFFYAVPPLMMYFSALEGCISRSIRKKSACIKVLYFTIWNVFFVNILSGSVIRQLNVFSSVRDIPAQLARAVPTQAGFFMTYCFTSGWA
SLACEIMQPMALIWNLVAKVVTKNEDESYETLRFPYHTEIPRLLLFGLLGFTNSVIAPLILPFLLIYFFLAYLIYKNQILNVYITKYESGGQYWPIFHNT
TIFSLILTQIIALGFFGLKLSTVASGFTIPLILLTLLFSEYCRQRFAPIFNKNPAQVLIDMDRADEISGKMEELHKKLHNVYSQIPLHSQKSSSKAECSN
PFKKQELPDPEKLKPEEGDAIAKELWGFQGNESGQEHDTKS*
>AT1G62320
MATLADIGLAAAINILSALIFLLLFAILRIQPFNDRVYFPKWYLKGVRSSPVNSGAFVSKIMNLDFRSYVRFLNWMPDALKMPEPELIDHAGLDSAVYLR
IYLIGLKIFGPIALLSWSILVPVNWTSDGLQLAKLRNVTSSNIDKLSISNVERGSDRFWAHLVMAYAFTFWTCYVLMKEYEKIAAMRLSFLQSEKRRADQ
FTVLVRNVPPDSDESISENVQHFFLVNHPDHYLTHQVVYNANELAKLVEDKKKMQNWLDYYQLKYTRNKEQRPRMGFLGLWGKKVDAMDHYTAEIEKLSE
QIMEERKRIKKDDKSVMQAAFVSFKTRWGAAVCAQTQQTKNPTEWLTEWAPEAREMYWPNLAMPYVSLTVRRFVMHIAFFFLTFFFIIPIAFVQSLASIE
GIEKSAPFLSPIVKNKLMKSLIQGFLPGIVLKLFLIFLPTILMIMSKFEGFISISSLERRAAFRYYIFNLVNVFLGSVITGSAFEQLDSFLKQSANDIPR
TVGVAIPIKATFFITYIMVDGWAGVAGEIFRLKPLVIFHLKNFFFVKTEKDREEAMDPGQIDFYATEPRIQLYFLLGLVYAPVTPVLLPFIIFFFGFAYL
VFRHQKYESAGAFWPDVHGRIISALIISQILLLGLMSTKGKVQSTPFLLVLAILTFGFHRFCKGRYESAFVINPLQEAMIKDTLERAREPNLNLKGFLQN
AYVHPVFKDEEDSDEEGLIEDSDDEDCVVVQTKRQRSRRTTVASSNASRGSSQSTPFNQLDLGKGKPET*
>AT1G69450
MLLSALLMSVGINSCLCVLLFILYSVLRKQPRNYEVFLPRRLANGTYKRRRNKVARYIPSLKWIWKSWRPTEKELMESSGLDGVVFMRMITFSLKVFLFA
GIIGVFVLLPVNCFGDQLTVIDYADWSANSLDLFSVANLKVRSQWLWVHFGAIYLVTVFVCCLLYFEFRYIALKRIEHFYSSKPKPEQFTILVRNIPSSD
GSSVSDTVDRFFGENHSSTYFSHVVIHRTSKLRSVVDKAKKLYKEVKHKKPVKKTPMRFFSRKDNTEGHYESVLQEMEQNIRLGQAEVSAPGKEVRAAFV
SFKSRYGAATALHMPQSINPTYWLTEPAPEPHDVHWPFFSASFMQKWLAKILVVFACLLLTILFLVPVVLVQGLTNLPALEFMFPFLSLILSMKVVSQII
TGYLPSLILQTSLKVVPPTMEFLSSIQGHICHSDIQKSACNKVIWFTIWNVFFATVFSGSAFYKLSVILDPKQIPLKLAVAVPAQASFFIAYVVTTGWTD
TLTELFRVVPFMVSYIKRSFEPSDENEFVVPPMRYHRDTPRVLFFGLLGITYFFLAPLILPFILLYFILAYIIYRNQFMNVYAPKFDTGGMFWPMIHYTM
IFSLVLMQAIAIGLFALKKMELATYLLVPLPVFTLLFNEFCRKRFMPIFTDYPAEVLTKRDKEDRNDPTMPEFYNNLVSAYKDPALLPLRFSGSGSRNDS
LTSPLLSFSEV*
>AT3G01100
MLLSALLTSVGINLGLCFLFFTLYSILRKQPSNVTVYGPRLVKKDGKSQQSNEFNLERLLPTAGWVKRALEPTNDEILSNLGLDALVFIRVFVFSIRVFS
FASVVGIFILLPVNYMGTEFEEFFDLPKKSMDNFSISNVNDGSNKLWIHFCAIYIFTAVVCSLLYYEHKYILTKRIAHLYSSKPQPQEFTVLVSGVPLVS
GNSISETVENFFREYHSSSYLSHIVVHRTDKLKVLMNDAEKLYKKLTRVKSGSISRQKSRWGGFLGMFGNNVDVVDHYQKKLDKLEDDMRLKQSLLAGEE
VPAAFVSFRTRHGAAIATNIQQGIDPTQWLTEAAPEPEDVHWPFFTASFVRRWISNVVVLVAFVALLILYIVPVVLVQGLANLHQLETWFPFLKGILNMK
IVSQVITGYLPSLIFQLFLLIVPPIMLLLSSMQGFISHSQIEKSACIKLLIFTVWNSFFANVLSGSALYRVNVFLEPKTIPRVLAAAVPAQASFFVSYVV
TSGWTGLSSEILRLVPLLWSFITKLFGKEDDKEFEVPSTPFCQEIPRILFFGLLGITYFFLSPLILPFLLVYYCLGYIIYRNQLLNVYAAKYETGGKFWP
IVHSYTIFSLVLMHIIAVGLFGLKELPVASSLTIPLPVLTVLFSIYCQRRFLPNFKSYPTQCLVNKDKADEREQNMSEFYSELVVAYRDPALSASQDSRD
ISP*
>AT3G21620
MATLTDIGVAATINILTAFAFFIAFAILRLQPVNDRVYFPKWYLKGLRSSPIKTGGFASKFVNLDFRSYIRFLNWMPQALRMPEPELIDHAGLDSVVYLR
IYLLGLKIFFPIACIAFTVMVPVNWTNSTLDQLKNLTFSDIDKLSISNIPTGSSRFWVHLCMAYVITFWTCFVLQREYKHIASMRLQFLASEHRRPDQFT
VLVRNIPPDPDESVSELVEHFFKVNHPDYYLTYQAVYNANKLSELVQKRMKLQNWLDYYQNKHSRNPSKRPLIKIGFLGCWGEEVDAIDHYIEKIEGLTR
KISEEKETVMSSTKSLVPAAFVSFKKRWGAVVCSQTQQSRNPTEWLTEWAPEPRDIYWDNLALPYVQLTIRRLVIAVAFFFLTFFFMIPIAFVQTLANIE
GIEKAVPFLKPLIEVKTVKSFIQGFLPGIALKIFLIVLPSILMLMSKFEGFISKSSLERRCASRYYMFQFINVFLCSIIAGTALQQLDSFLNQSATEIPK
TIGVSIPMKATFFITYIMVDGWAGVAGEILRLKPLIIYHLKNFFLVKTEKDREEAMDPGTIGFNTGEPQIQLYFILGLVYAAVSPILLPFILVFFALAYV
VYRHQIINVYNQEYESAAAFWPDVHRRVVIALIVSQLLLMGLLSTKKAARSTPLLFILPVLTIGFHKFCQGRYQPIFVTYPLQDAMVKDTLERMREPNLN
LKTFLQNAYAHPVFKAADNLANEMVVEEPAPDKTPDLVATKRGSRRFNSGSAETFT*
>AT3G54510
MTPESLLASASINIGLAVVALWLFSVLKKQPRNAVVYYARRLSDRHHHRPLSLHSSLCLPRFLPSVAWIPRAFRVPEDEILSRHGLDALVLIRLFKFGIR
FFLMCSLLGASLLLPVDYYNESDLPTRREYSMDAFTISNITRGSNKLWVHFSCLWCISFYALFLLHKEYKEILVIRLQQMKELRHRADQFTVLVRQVPLC
PEHNTRGCAVDHFFSKHHRFSYHSHQMLYDGRDLEYLLGKQKKLKKELEDKRHTEILSNGSQEHKQISTSEEKLREITHMIYHLQSETMLREKELPVAFV
TFKSRRNAALAAQTQQHSNPLELITEMAPEPRDVSWRNLAIPQKILPLNKIGVILAAALLTIFFAIPVTAVQGIAKYEKLKKWFPPAMAIEFIPGLSSVV
TGYLPSAILKGFMYIIPFAMLGLAYLGGSISNSKEEIKACNMVFYFLMGNVFFLSLISGSLLDEIGEYLTHPRDIPSHLAAAVSAQAEFFMTYILTDGLS
GFSLEILQLGLILFDIIRSYTYGRGKERTPYLFSFPYFRVIPTVSLSIMIGMIYAVVAPLMLPFLVGYFCLGYIVYFNQMEDVYETTYDTCGRFWPFIHH
YIFVSIILMQITMVGLFGLKSKPSAAIATVPLILITIAYNEYCKIRFLPSFKHFPIQTAVEIDEEDEKNGEMETHYVDAATAYNRHQPCLERVSSAESPT
NLSQPLLGTDSI*
>AT4G02900
MASVQDIGLSAAINLLSAFAFLFAFAMLRLQPVNDRVYFPKWYLKGIRGSPTRSRGIMTRFVNLDWTTYVKFLNWMPAALQMPEPELIEHAGLDSAVYIR
IYLLGLKMFVPITLLAFGVLVPVNWTGETLENIDDLTFSNVDKLSISNVPPGSPRFWAHITMTYVITFWTCYILYMEYKAVANMRLRHLAAESRRPDQLT
VLVRNVPPDPDESVNEHVEHFFCVNHPDHYLCHQVVYNANDLAKLVAQRKAMQNWLTYYENKFERKPSSRPTTKTGYGGFWGTTVDAIDFYTSKMDILAE
QEAVEREKIMNDPKAIMPAAFVSFRSRWGTAVCAQTQQCHNPTIWLTEWAPEPRDVFWDNLAIPYVELSIRRLLTTVALFFLIFCFMIPIAFVQSLANLE
GIQKVLPFLKPVIEMKTVKSVIQGFLPGIALKIFLIILPTILMTMSQIEGYTSLSYLDRRSAEKYFWFIIVNVFLGSIITGTAFQQLKSFLEQPPTEIPK
TVGVSIPMKATFFITYIMVDGWAGIAAEILRVVPLVIFHLKNTFLVKTEQDRQQAMDPGHLDFATSEPRIQFYFLLGLVYAAVAPILLPFIIVFFAFAYV
VFRHQVINVYDQKYESGARYWPDVHRRLIICLIISQLLMMGLLSTKKFAKVTALLLPQPILTFWFYRYCAGRFESAFSKFPLQEAMVKDTLEKATEPNLN
LKEYLKDAYVHPVFKGNDFDRPRVVDEEESNPLVRTKRTSQGTTRYNSEASSSATTTPVANNDSPRCWGTKIGSFGCVIVVSYSC*
>AT4G04340
MATLKDIGVSAGINILTAFIFFIIFAFLRLQPFNDRVYFSKWYLRGLRSSPASGGGFAGRFVNLELRSYLKFLHWMPEALKMPERELIDHAGLDSVVYLR
IYWLGLKIFAPIAMLAWAVLVPVNWTNNELELAKHFKNVTSSDIDKLTISNIPEGSNRFWAHIIMAYAFTIWTCYMLMKEYETVANMRLQFLASEGRRPD
QFTVLVRNVPPDPDETVSELVEHFFLVNHPDNYLTHQVVCNANKLADLVSKKTKLQNWLDYYQLKYTRNNSQIRPITKLGCLGLCGQKVDAIEHYIAEVD
KTSKEIAEERENVVNDQKSVMPASFVSFKTRWAAAVCAQTTQTRNPTEWLTEWAAEPRDIYWPNLAIPYVSLTVRRLVMNVAFFFLTFFFIIPIAFVQSL
ATIEGIEKVAPFLKVIIEKDFIKSLIQGLLAGIALKLFLIFLPAILMTMSKFEGFTSVSFLERRSASRYYIFNLVNVFLGSVIAGAAFEQLNSFLNQSPN
QIPKTIGMAIPMKATFFITYIMVDGWAGVAGEILMLKPLIIYHLKNAFLVKTEKDREEAMNPGSIGFNTGEPQIQLYFLLGLVYAPVTPMLLPFILVFFA
LAYVVYRHQIINVYNQEYESAAAFWPDVHGRVITALIISQLLLMGLLGTKHAASAAPFLIALPVITIGFHRFCKGRFEPAFVRYPLQEAMMKDTLERARE
PNLNLKGYLQDAYIHPVFKGGDNDDDGDMIGKLENEVIIVPTKRQSRRNTPAPSRISGESSPSLAVINGKEV*
>AT4G15430
MATINDIGVAAAINIVTAFAFLLAFAIFRIQPVNDRVYFPKWYLKGLRSSSIQTGGFGSKFINLDFRSYIRFLNWMPEALKMPEPELVDHAGLDSVVYLR
IYLLGLKIFFPIACVAFTTMVPVNWTNKGLDRLRHSNISFSDIDKLSLSNIPNGSPRFWVHLCMAYAITFWTCFILKREYQNIALMRLQFLANDQRRPNQ
FTVLVRNIPADPHESICELVEHFFKVNHPDHYLTFQAVHDATKLSELVLTRKQMQNLLDYNINKHMRNLSNRPVIKMGFLGCCGEEADGIKYYTSVVEGL
TREISEEKQRLRTGTKSIVPAAFVSFKSRWGAAVCAQTQQTRNPTEWLTEWAAEPRDIYYDNLALPYVDLKIRRLIVGVAYFFLTFFFMIPIAFVQSLAN
IEGIEKAFPFLKPLIEVKLLKSIIQGFLPGIALKIFLLFLPRILMQMSKFEGFVSTSSLERRAATRFYMFQFINVFLGSIVTGTAFQQLNSFLNQSANDI
PKTIGVSIPMKATFFITYIMVDGWAGVAGEILRLKPLIIYHLKNSFLVRTEKDREEATDPGTIGFNTGEPQIQLYFLLGLVYAAVSPILLPFILVFFGLA
FVVYRHQVINVYNQKYESAGKFWPDVHRRVVTALVVSQLLLMGLLSTKHASKSTPLLLVLPLLTIGFHKHCKNRYQPAFVTYPLQQEAMIKDTLDRIREP
NLNLKAFLRDAYAHPEFRVGEDPEPEEKLESDMSPPDLVATKRWSWRNTPLPSKDSCREIP*
>AT4G22120
MATLQDIGVSAGINILSAFVFFIIFAVLRLQPFNDRVYFSKWYLKGLRSSPARGGAFAQRFVNLDFRSYMKFLNWMPEALKMPEPELIDHAGLDSVVYLR
IYWLGLKIFTPIAVLAWAVLVPVNWTNNTLEMAKQLRNVTSSDIDKLSVSNIPEYSMRFWTHIVMAYAFTIWTCYVLMKEYETIANMRLQFVASEARRPD
QFTVLVRNVPPDADESVSELVEHFFLVNHPDHYLTHQVVCNANKLADLVKKKKKLQNWLDYYQLKYARNNSQRIMVKLGFLGLWGQKVDAIEHYIAEIDK
ISKEISKEREEVVNDPKAIMPAAFVSFKTRWAAAVCAQTQQTRNPTQWLTEWAPEPRDVFWSNLAIPYVSLTVRRLIMHVAFFFLTFFFIVPIAFVQSLA
TIEGIVKAAPFLKFIVDDKFMKSVIQGFLPGIALKLFLAFLPSILMIMSKFEGFTSISSLERRAAFRYYIFNLVNVFLASVIAGAAFEQLNSFLNQSANQ
IPKTIGVAIPMKATFFITYIMVDGWAGVAGEILMLKPLIMFHLKNAFLVKTDKDREEAMDPGSIGFNTGEPRIQLYFLLGLVYAPVTPMLLPFILVFFAL
AYIVYRHQIINVYNQEYESAAAFWPDVHGRVIAALVISQLLLMGLLGTKHAALAAPFLIALPVLTIGFHHFCKGRYEPAFIRYPLQEAMMKDTLETAREP
NLNLKGYLQNAYVHPVFKGDEDDYDIDDKLGKFEDEAIIVPTKRQSRRNTPAPSIISGDDSPSLPFSGKLV*
>AT4G35870
MNRNFSPAAMPPISSMTIDNSFSPPPSSGDLPEIPDAWYGNIQYLLNISVIGLLCCVSIFLFVKLRSDHRRMPGPSALFSKLLAVWKATCREIARHCGAD
AAQFLLIEGGSFVLLFSIAVLAVSVMLPLNLYAGTALLSDELSKTMITHIQKGSALLWLHFVFVVIVVVISHFGIAAIEARLKFTRFRDGNGNISDPNAN
STAVFTIMVQGLPKNLGSDRVEFEDCFRLKYPGKVYKFIVPMDLCALDDLATELVRVRDEITWLVAKMDSRLLPDEYENVGDNGLVFCVCSLWVRVKVLW
SQITERFGFTDDEKLRKLQELRADLESQLAAYKEGRAQGAGVAFVMFKDVYTANKAVQDFRNERSRRTGKFFSVTELRLQRNQWKVDRAPLATDIYWNHL
GLTKVALIVRRVIVNTILLLILVFFSSPLALISALVSAGRIFNAEALDSAQYWLTWVQTSGWIGSLIFQFLPNVFIFVSMYIVIPSALSYLSKFERHLTV
SGEQRAALLKMVCFFLVNLIILKALVESSLESALLKMSRCYLDGEDCKRIEEYMSPSFLSRSCVSALAFLITSTFLGISFDLLAPIPWIKKKIQKFRKND
MLQLVPEQNEEYALENQEPSSNLETPLLPENMFESPRFGDIEPMSQDLSEYPISRTSPIPKQKFDFAQYYAFNLTIFALTMIYSSFAPLVVPVGAVYFGY
RYIVDKYNFLYVYRVRGFPAGNEGKLMDTVLCIMRFCVDLYLVSMLLFFSVKGDSTKLQAIFTLGVLVMYKLLPSDTDRYHPALLRSIQTVDSIIDGPVD
YEAYSHPNFDWDTYNNR*
>Sobic.003G181600
MATIQDIGLSAAINILGAVVFLLAFAFLRLQPINDRVYFPKWYLKGARESPSHGGTFVRKFVNLDMRSYLKFLSWMPAALKM
PEDELISHSGLDSAVYLRIYLVGLKIFAPISVLAFIVLVPVNWTNDTLQFSKVEHSNIDKLSISNIPVGSKRFIAHLAMAYVFTFWTCYVLLREYGIVAK
MRLRFLSSEKRRPDQFTVLVRNIPPDPDESISELVEHFFLVNHPDHYLTHQVVYNANKLAKLVKEKANMQNWLDYYQLKFERNASKRPTTKTGFLGCFGT
KVDAIQYYTSEIERIENEEAEEREKIVKDPKSVVPAAFVSFRSRWGAAVCAQTQQTSNPTVWLTEWAPEPRDVYWDNLSIPFVSLTVRRLIVAVAFFFLN
FFYVIPIAFVQSLANIEGIEKAAPFLKPLIEEPTIKSFIQGFLPGIALKIFLILLPSILMFMSKVEGLTSISSLERRSASKYYIFIFFNVFLASIIAGSA
LEQLKSYIHQSANEIPRTIGEAIPMKATFFITYTMVDGWAGVAGEILRLKPLVIFHLKNFFLVKTEKDREEAMDPGSIGFDSSEPQIQLYFLLGLVYAAV
TPFLLPFVLIFFGFAYVVYRHQIINVYNQEYESAAAFWPSVHGRIITALIVSQFLLLGLLSTKGAGQSTPVLLVLPVVTFYFHKYCKNRYEPTFVKCPLQ
EAMKKDTLERAREPGFDLKGYLMNAYIHPVFKGDEDDEKFSIADEPETEQVLVATKRQSRRNTPVPSKYNGSESPSLPEIVNDQRL
>Sobic.009G258100
MASLSDIGVAAGFNVLTAVAFLLAFAFLRLQPINDRVYFPKWYLRGMRDNPIVSGAAVQKFVNLDGRSYLKFLNWMPAALKM
PQDELINHAGLDSVVYLRIYITGLKIFVPITVLAFLVLVPVNWTSDTLGHNNVVYSPIDKLSISNVPNGSKRFIAHLSMAYVITFWTCYVLFKEYEIISN
MRLRFLASEKRRPDQFTVLVRNIPPDPDESISELVEHFFLVNHPDHYLRHQVVYNANKLADLVEKKKKMQNWLDYYRLKYERNPSERPTTKTGFLGCFGS
KVDAIDYYKSEIEKIGKEEAEERKKVMKDPKSVVPAAFVSFRSRWGAAVCAQTQQTSNPTVWLTEWAPEPRDVYWNNLSIPFVSLTVRRLIIAVAFFFLN
FFYIIPITLVQSLANLEGIEKALPFLKPLIELPFIKSFIQGFLPGIALKIFLIVLPTILMFMSKFEGLISQSSLERRSASKYYIFLFFNVFLTSVIAGSA
LEQLKTYLHTSANDIPRIIGDSIPMKATFFITYVMVDGWTGIAGEILRLKPLIFFHLKNLFLVKTEKDREEAMDPGSICFDSTEPRIQLYFLLGLVYAAV
TPFLLPFILVFFGFAYVVFRHQIINVYNQQYESAAQFWPSVHGRIITALIVSQLLLLGLMSTNDFEQSTPVLLVLPVLTFWFYKYCKNRFEPAFVRNPLQ
EAMKKDTLERAREPNFDLKAYLANSYLHPVFKGDEGDDRYSVVDDEGWMEEEVIVPTKRHSRRTTPAQSKHEGSDSLSVPESQR
>Sobic.009G145000
MGSLTDIGVSAGLNILSAVGFLLAFAVLRIQPINDRVYFPKWYLKGTRSSPRQLGTAFSKFVNADLSTYIRFLNWMPAALKM
PEPELIEHAGLDSAVYVRIYLLGLKIFVPIALLAFSVLVPVNWTSGTLENEKGLSYDEIDKLSISNLGKGSKRFWAHIAMSYVFTFWTFFVLYHEYKVVT
TMRLRFLANQNRRPDQYTVLVRNVPPDPDESVSEHVEHFFAVNHRDHYLSHQIVYNANHLSGLVETKKGLQNWLIYYENKHAKNPAKRPKIKTGLWGLWG
QRVDAIEYYQKEIENLCKQEDEERQKVITDPNYIMPAAFVSFKTQWGAAVCAQTQQTSNPTVWLTDWAPEPRDVFWANLAIPFVELSVRRLTVAVAFFFL
TFFFMIPIAIVQSLANVDDLEKVLPFLKPIIERNSLQAVIQGFLPGIVLKIFLILLPTILMAMSKIEGHTSLSGLDRRTAMKYYIFLFVNVFLGSVITGT
AFQQLDNFIHQSANKIPEVIGESIPMKATFFMTYIMVDGWSGIAAEVLRLKPLVIFHIKNAFLVRTEHDREQAMDPGSLDFYNSEPRLQLYFLLGLVYAV
VTPMLLPFIIVFFSLAYLVFRHQIINVYSQRYESGAQFWPDVHMRLIIALIVSQILLLGLLSTQEAEKSTVALLPLPVLSIWFHHVCKGRFEPAFVKFPL
QDAMVKDTLELARDPTLNLREYLKGAYVHPVFQKNDIYKVVAMDEEEKNPIVVTKRQSRMNTPGGSKLNSSSGGTNEGEFSRMLPT
>Sobic.001G282700
MATLQDLGVSAFINILSAFVFLLLFAVLRIQPVNDRVYFPKLYLAQKRQHDHTARSAVRRFVNLNICTYITFLSWVPGALRM
SETELVAHAGLDSAVYLRIYKLGLKIFLPIATLALLVLIPVNVSGGTLLDLKKEVVFSDIDKLSISNVNPGSNRFFIHLLMAYVFTFWACFMLYKEYSNV
AFMRLHFLASQKRCADHFTVIVRNIPRVSSHSTSETVDEFFRRNHPDHYLGQQPVYNANRYAKLVKQRERLQNWLDYYELKFERHPERRPTGRTGCLGFC
GREVDQIDYYRARISELEKRMASERQKVLNDPKAVMPVSFVTFDSRWGAAVCAQTQQSKNPTQWLTDWAPEPRDVYWQNLAIPFFSLSIRRFLISVAVFA
LVFFYMIPIAFVQSLANLEGLEKVAPFLKPVIEVKVVKSFLQGFLPGLALKIFLYVLPTVLLIMSKVEGYVSLSSLERRTASKYYYFMLVNVFLGSIIAG
TAFEQLHSFLHEPPTQIPRTIGVAIPMKATFFMTYIMVDGWAGIANEILRVKALVIYHLKNMFIVKTERDRERAMDPGSIRLGENLPSLQLYFLLGLVYA
VVTPLLLPFIIVFFAFAFLVYRHQIINVYNQEYESAAAFWPQVHTRIIASLLISHVTLFGLMSTKKAAYSTPLLIFLPLLTIWFHKYCKSRFEPAFRKYP
LEEAMAKDTMEHASEPNLNLKSFLANAYLHPIFHLFEQAEKEEEMVEVRVDKAEKQRHLHEEDETQVRTSSQYREETHFRSTHETHYHHEESHVSRSTQY
HEGIHVRSDTDSPSPPHFVYHYDIQP
>Sobic.008G187100
MKISALLTSAGINIGLCVLFLSLYSVLRKQPANVRVYFGRRIAEEHDRLRGGFILERFVPSTGWIVKALQCTEEEILAAAGL
DAVVFNRILVFSMRIFSLAAVLCVFGILPLNYFGQDIHHVRIPSESLDIFTIGNVEVKSRWLWVHCVTLYIISGVACILLYIEYKHIARLRLLHLTSATP
KPSHFTVLVRGIPKADKESCSDVVDGFFTKYHSSSYLFHQVVYKVGKVQKIMTGAKKAYKKFKHFTDETVDQGCRTITYRCCLCGASSNSFKLLNTECEQ
NRGKADNKSILDLDDEECTAAFVFFKTRYAALVASEILQTSNPMKWVANLAPEPEDVYWSNLWLPYKQLWARRIATLLGSICFMFIFLIPVTFIQGLSQL
EQLQQRLPFLRGILKKKYYMTQLVTGYLPSVILQIFLYTVAPIMMLFSTLEGPTSHSERKRSACCKVLIFTVWNIFFANVLSGTVISQLNVLSSPKDIPV
ELAKAVPGQATFFITYVLTSGWASLSSEVMQLFGLIWNFIRKYVLRMREDTEFVPSFPYHTEVPKVLLFGLLGFTLSVLAPLILPFLLVYFCLGYVVYRN
QLCSFQLLNVYRTRYDTGGLYWPIACNTVIFSLVLTQIICLGVFGLKESPVAAGFTIPLIILTLLFNQYCRNRLLPLFKTFPAQDLIDMDREDERSGRID
EIHHGLHSAYCQFPDTVDVPLEKIKIVGGDEEQGSTSGESSGKETCEDPKKDLSHPTLKGLPVNHLRHAVRSVTFLIRLQKRGLSEQKNG
>Sobic.001G140000
MKVGGLLTSAGINIGLCVLFLSLYSILRKQPQNVKVYFGRRIAEEHNRLRDAFILERFVPSPSWIVKSLRCTEEEILATAGL
DAVVFNRILVFSIRIFSLAAILCIFGVLPLNYFGQDMHHVRIPSASLETFTIGNVEERSRWLWVHCVVLYIISAVACILLYLEYKHIARLRLYHISRATS
NPSHFTVLVRGIPKSSTESFSRTVGSFFTKYHASSYLSHQVVYKAGKVQKIVSGAKKVYRKFRHFKGATVDQRCRPITFQCCFCGASSNSFQLLPSDYEQ
ESEKSDVNDSSSSLPDEECGAAFVFFKTRYAALVVAKILQTSNPMRWVTTLAPERDDIYWSNLWLPYKQLWIRHIVTLLGSIVFMFLFLIPVTFIQGLTQ
LEQLQQRLPFLRGILEKKYMTQLITGYLPSVILQIFLYTVPPTMMLFSTLEGPISHSQRKKSACCKVLYFTIWNVFFVNVLSGSAISQLNALSSPKDIPM
QLAKAVPVQATFFTTYVLTSGWASLSSELMQLFSLTWNSARRYLLRMKEDSDLLYSFPYHTEVPKVLLCGLLGFTCSVLAPLILPFLLLYFCLGYVVYRN
QFLNVYCTKYDTGGLYWPIAHNTTIFSLILTQIICLGVFIIKESPVAAGFTVPLIIFTLLFNQYCRKRHLPLFKTFPAQNLIDMDKEDQQSATTEDLHHR
LHSAYFQFHDTDDVPLEGHSTTGRDEDRSGCSGESSRKESAVDELSHPTLDGLPVSRLRSAVRSLGSILRPKKRELPV
>Sobic.001G106800
MEFSALLTSAGINIAVCVLFLSLYSVLRKQPHNFSVYFGRRLAEEKFQRQDDYFSFERLLPTAGWIVKAYWCTEEEIRQVAG
LDSVVFLRLFIFSIRIFSITSLVCIFVVLPVNYHGKEMNQNHIPADALNVFTIANIVEQSQKLWVHCSALYVITISACILLYHEYKYISRKRLQHVTGSP
PNPGHFTVLARSIPRSDNELLDDTIRNFFVNYHGSSYLSHQMIFRKGHFQKFVDRAERAYRKFVRVRLSVSERHGRSNMSRCGVCGVRASSFQLYRNKFI
EAKKSDLTNPEVVEAQKNCPGALVFFKTRYAAVVASRVLQSSNPMLWVTDLAPEPRDVYWSNLWIPYRQIWLRKLATLAASVVFMFVFIIPVAFVQSMMQ
VEQLKRMFPSLTGILNKSFFARVITGYLPSVTLLLSLYTVPPLMMLFSSIEGSISRSGRKRSACLKILLFNIWNVFFVNVLSGSVINQFNVFSRPKDMPT
MLAQLVPKQATFFITYVLTSGWASLCSEILQVYNLVYNFFSRFICCCHQNTEYVYSFPYHTEVPKILLFNLLGFTFSIMAPLILPFLLVYFCLGYLVYRN
QILNVYYPKYEMGGKLWPIMHNTIVFSLVLTQVIALGVFTIKHSPVAAGFTILLLVGTVLFNEYCRHRFSRIFEAYSAQDVIELDRDDEQSGRMQEIHQH
LLDAYSQTPPGEGSSRGGSQVPIELIMEDPAQEASESSQELCDTVQEVSEAHDHDHIVEDKAHSV
>Sobic.008G144900
MILSALATSVGLNLALTVLLAAAYSLLRRRPPYVDVYAPRRPYAPLEPWLAAAWRRSEDDVHAAAGLDGVVFVRIFVFSIRV
FAAAAVLGVGVLLPVNFLDHQLQEIDFTDLPNKSIDLFSVSNVQDGSSKLWLHFSAVYIITGITCYLLYHEYKYISGKRLEYFMISKPLPQHFTVLVRAI
PLSDGVSVGDAVDKFFKEYHASTYLSHTVVHQTGKLRRLLNDAESIFTKLTNLKYVRRSTGDPPRKFLGIFGRDDLVGKYQKRLEDLEESVRMEQSDATR
RQESRAAFVSFRSRYGAADAVYIRQSDNPTEWQTEQAPDPDDVYWPFFSTSFMERWIAKFVVFVASILLILVFLIVVAFVQGLTYLEQLEQWLPFLRNIL
EIAVVSQLVTGYLPSVILHFLSSYVPSIMKLFSTMQGFVSVSGIERSACNKMLRFTIWTVFFANVLTGTVGSVLSQLEIFLNPKELPSKLAVVVPAQASF
FIAYVVTSWTSITSELTQIAALFRHLWGKCAKCCKRDDSKAPSMPYYSEIPRILLFGLLGLAYFIVAPLILPFVLVYFCLGYFIFRNQLINVYVPKYDTG
GKFWPVVHNTTIFSLVVLHIIAIGVFGLKKLPLASSLLLPLPLLTLLFNEFCRNRFLPIFEAYSTESLIKKDREEQSKPDMAEFFSNLVTAYRDPALKPI
QRASNSDERTTPLLASV
>Sobic.003G427000
MDAEGLLASAAINLGLALVALSLFSLLKKQPGNAPVYRPRRMATGDLGAGGGLLPLGHGRLTPSFRWICAAFRLSEEDVLRR
HGLDALVVVRLFKFGIKCFSVCSIVGLLILAPTNYTSEGRADIRRSNSMELFTVTNVTRGSNRLWVHFSCLCFISFYVIYLLHKEYREITMRRIEHLKHH
YKRHDQYTILVRGIPTCPDHGTYGCYVDHFFSKHYQTYQSYQIVHDIGNIEALQKLASSIQKRIQRKRETRKCNLLGRIWSKFTSEATNIHNHEKKLKNL
QETIRLLQCENLLKQKEVPVAFVSFKSRLDAAQAAEMQQLVNPLSLVTTYAPEPADIIWKNLSIPFWRMGMYKIGVFVAAFLLTVFFTIPVTAVQGIVQF
EKIKRWFPPARAVQLIPGLNSVVTGYLPSMILNGFIYLVPFAMLGMASFEGCIANSQKEIKACNMIFYFLLGNVFFLSILSGSLLDQIGESFEHPKNIPN
RLASAVSAQSDFFMTYILTNGMSGFSLEVLQLGLLIWQFLKAHSLGHSEEPYLYGFPYFRVVPIVSLAILIGVVYAVVAPLLLPILLIYFLLGYAVYINQ
MEDVYEITYDTCGQYWPNIHHYIFLSVTLMQITMIGLFGLKSKPGASFATIPLLVLNILFNEYCKVRFLPNFSHRPVQVAKQSDELDEADGMTEGDVNDA
ICAYWPPWMRPTSLESSSVQPLNI
>Sobic.002G034500
MDLASFITSVLTSFVIFVALVLVFTWLSRRPGNAPVYYPNLLLRGVDPWEGRGRGTRSPVGWIRDAISASEPDVVAAGGVDA
AVYLVFLSSVLSILVYSGIVLLPVLLPVAATGGALVGIPPNPNNSSESTQDFSAIERLGVGNVPEGSMRLWAFLLSVYWVSFVTYFVLWKSYKHVSNLRA
TARSTPDVKPEEFAVLVRDIPRSSPDETIKDFVDSYFRALHPNTFYRSMVVTDHTKADKIYQEIEGHKQKIARAEAIYANSKTESNPEGTKPTHRTGFLG
LIGKKVDTIEYCSEQIKELLPKLEAEQKTTLHEKQQRAAIVIFNSRSAAASASQTLHAQVYDKWTVMEAPEPCQILWPNLPRNLYERQIRQSVVYAIVFL
VVVFYMVPIAAISAVTTLENLEKKLPFLKVVVEKPAIKTVLEAYLPQIVLIVFLALLPTLLMFLSKQEGIPSQSHAVRAASGKYFYFIVFNVFLGYTLGS
TLFKSLTTIIDHPAGIVTMLANSLPGSATFFLTFVALKFFVGYGLELSRLVPLIIFHLKRKYLCKTEEDVKAAWAPGDLGYNTRVPNDMLIATVVLCYSV
IAPLIIPFGVAYFALGWLIAKNQILRVYVPSYESYGRMWPHMHTRIITALMVYQTTMIGFIPLKKFYYVPVLVPLLPISIIFAYVCHMRFYPAFAKTPLE
VVAQHDLKETPNMETIYTSYIPPCLKPEKLEDLDAFEDAQSHKTSRAPSV
>Sobic.001G512400
MGPAAQPPDAGGGGDPEAWYGSIQYLINISAVGAASCVLLFLLVKLRFDHRRIPGPSALAAKLLAVYHATAAQIALHCGADA
AQFLLFERASFLILAAVAAAAVAAALPLNLLAGDATVVDQFAATTISHIPKSSPLLWLHLLLTAAVVAIAHLGISRMEDALRITRFRDGNGNPSDPNSSS
VAVFTIMIQGIPKTLAADKTPLKDYFDHKYPGKVYRAIVPFDLCTLEYLVDQLGKVRNKISWLEARLGARDLFDDIVHNDEAVRSEEHWFVRRCKELWAM
AGERLGFTDEERLRKLQTKKLVLASRLSDYKEGRAPGAGVAFVVFKDVYTANKAVRDFKMERKKTPIGRFFPVMELQLERSRWKVERAPPASDIYWNHLG
LSKISSRLRRIAVNTCLILMLLFFSSPLAIISGMQNAARIINVEAMDHAKSWLARLEGSSWFWTIIFQFLPNVLIFVSMYIIIPSVLSYFSKFECHLTVS
GEQRAALLKMVCFFLVNLILLRALVESSLESWILSMGRCYLDGPDCKQIERYLSPSFLSRSSLSSLAFLITCTFLGISFDLLAPIPWIKHIMKKFRKNDM
IQLVPEENEDYLPMQNGEETNNLTAPLMPEREDSGLLDSIEGHDLSLYPLNRSFHMPKQKFDFAQYYAFDITIFALTMIYSLFAPLVVPVGATYFGYRYL
VDKYNFLFVYRVRGFPAGNDGKLMDRVLCIMQFCVIFFLAAMLLFFAVQGDSMKLQAICTLGMLVFYKLLPSRSDRFQPSLLEGMQTVNSFVDGPTDYEV
FSQPDLDWNLYQS
