# Supplementary material for: Systematic Analysis of the Maize OSCA Genes Revealing ZmOSCA Family Members Involved in Osmotic Stress and ZmOSCA2.4 Confers Enhanced Drought Tolerance in Transgenic Arabidopsis
Source: Int J Mol Sci. 2020 Jan 5;21(1):351. doi: 10.3390/ijms21010351 (PMC6982122; doi:10.3390/ijms21010351)
Supplement: Supplementary file 1 [file ijms-21-00351-s001.zip › ijms-680479/Table S7.xlsx]

## Sheet: Quantitative Real-time PCR
Gene name	Forward	Reverse	Function
ZmOSCA1.a	CAGTCAACACCTGTGCTCCT	CAAATCCTGGCTCTCTGGCA	qRT-PCR
ZmOSCA1.b	TTCCTTCCGATCACGTTGGG	GGAGCCCATTCTGTCAACCA	qRT-PCR
ZmOSCA1.2	GCCTACCACAAAGACTGGCT	TGCCGGCACAACTGATTTTG	qRT-PCR
ZmOSCA1.3	TACTGGGGCTGCTGAGTACA	CCTGCAAGGGGAACTTCACA	qRT-PCR
ZmOSCA1.4	CAAGACGGACAGGATGCCTT	GGAGCCCAATCAGTCAACCA	qRT-PCR
ZmOSCA2.1	TCTGTGCTGGCTCCTCTGAT	AGCTTCTCACCTGATTGCGG	qRT-PCR
ZmOSCA2.2	TGAACTAGTGCCGAAGCAGG	TTCGGTGTGGTACGGGAAAG	qRT-PCR
ZmOSCA2.3	CCGCTGACCCTTCTGTTCAA	GTGCGTTCGTCGGAGTTAGA	qRT-PCR
ZmOSCA2.4	CCGCTGACCCTTCTGTTCAA	GTGCGTTCGTCGGAGTTAGA	qRT-PCR
ZmOSCA2.5	CTCAAGTCGAAGCCAGGAGC	CTCATTGGCAGCCCGACGTA	qRT-PCR
ZmOSCA3.1	CCTACCGTTCTCTGGTTAGGG	ATATACGACTTCGGCGCGAG	qRT-PCR
ZmOSCA4.1	GACGACACAGTGCAGTCAGA	TGCTTGCGAGCACAAGTTTC	qRT-PCR
ACTIN18S	CCTGCGGCTTAATTGACTC	GTTAGCAGGCTGAGGTCTGG	qRT-PCR
miR5054-3p	TCCCCACGGACGGCGCCA	TAATACGTCGTTGGTGTTTCCAT	qRT-PCR
ACTIN2	AATCTCCGGCGACTTGACAG	AAACCCTCGTAGATTGGCACAG	qRT-PCR
MYB44	TTCAAGCCTGTGCCTAGACCTGGT	AGACGACGTTTCGATAGGAAGCGG	qRT-PCR
DREB1	TGTCTGGAGAATGGTGCGGAAG	TCGCTCAGCCAATGCTTATCCG	qRT-PCR
NCED3	TCGAAGCAGGGATGGTCAACAG	GCTCGGCTAAAGCCAAGTAAGC	qRT-PCR
SAG12	CGGTTAGCGTTGGAATTGAAGGAG	TCCGTTAGTAGATTCGCCGTATCC	qRT-PCR
WRKY6	GCAGTTCTCTGGTGGCTCTCC	GTTGTTTCCTTCGCCGTCGTG	qRT-PCR
BFN1	CCAATGGATTATGGCACGACGATC	CACCAGACTTGACGCCTTTGTATC	qRT-PCR

## Sheet: Verification interaction and OE
Primer name	sequence(5'-3')	Function
ZmOSCA2.3-BIFC-ECORI-F	AGATCTCGAGCTCAAGCTTCGAATTCATGGAATTCTCTGCTCTTCTGA	BIFC
ZmOSCA2.3-BIFC-Kpn1-R	CAGGATCCCGGGCCCGCGGTACCGCACGGAATGCGCCTTGTCCT	BIFC
ZmOSCA2.4-BIFC-ECORI-F	AGATCTCGAGCTCAAGCTTCGAATTCATGATCCTGTCGGCGCTCAC	BIFC
ZmOSCA2.4-BIFC-Kpn1-R	CAGGATCCCGGGCCCGCGGTACCGTCTGGAGCTAGACAGAGAG	BIFC
ZmEREB198-BIFC-ECORI-F	AGATCTCGAGCTCAAGCTTCGAATTCATGCTGCTTAACCCGGCGT	BIFC
ZmEREB198-BIFC-KpnI-R	CAGGATCCCGGGCCCGCGGTACCGGATGACGAGCTGCTCCACGCG	BIFC
ZmEREB134-BIFC-ECORI-F	AGATCTCGAGCTCAAGCTTCGAATTCATGAGCACGTACATATCTC	BIFC
ZmEREB134-BIFC-KpnI-R	CAGGATCCCGGGCCCGCGGTACCGGAAACATTCACTATCATGCGAT	BIFC
ZmOSCA2.3-pGBKT7-ECORI-F	TCATATGGCCATGGAGGCCAGTGAATTCATGGCCATGGAATTCTCTGCTCTTCTGA	Yeast two-hybrid
ZmOSCA2.3-pGBKT7-BamHI-R	ATCTGCAGCTCGAGCTCGATGGATCCCTACACGGAATGCGCCTTGTCCTCG	Yeast two-hybrid
ZmOSCA2.4-pGBKT7-ECORI-F	TCATATGGCCATGGAGGCCAGTGAATTCATGATCCTGTCGGCGCTCAC	Yeast two-hybrid
ZmOSCA2.4-pGBKT7-BamHI-R	ATCTGCAGCTCGAGCTCGATGGATCCTTATCTGGAGCTAGAGACAGAG	Yeast two-hybrid
ZmEREB198-pGADT7-ECORI-F	TCATATGGCCATGGAGGCCAGTGAATTCATGCTGCTTAACCCGGCGT	Yeast two-hybrid
ZmEREB198-pGADT7-BamHI-R	ATCTGCAGCTCGAGCTCGATGGATCCCTAGATGACGAGCTGCTCCA	Yeast two-hybrid
ZmEREB134-pGADT7-ECORI-F	TCATATGGCCATGGAGGCCAGTGAATTCATGAGCACGTACATATCTC	Yeast two-hybrid
ZmEREB134-pGADT7-BamHI-R	ATCTGCAGCTCGAGCTCGATGGATCCTTAGAAACATTCACTCATGC	Yeast two-hybrid
ZmOSCA2.4-5941-AscI-F	AGGCGCGCCATGATCCTGTCGGCGCTCAC	Over-expression
ZmOSCA2.4-5941-BamHI-R	CGGGATCCTTATCTGGAGCTAGACAGAGAG	Over-expression
